# Supplementary material for: Transcriptome Analysis of Granulosa Cells Reveals Regulatory Mechanisms Related to Chicken Follicle Development
Source: Animals (Basel). 2023 Dec 20;14(1):20. doi: 10.3390/ani14010020 (PMC10777934; doi:10.3390/ani14010020)
Supplement: Supplementary file 1 [file animals-14-00020-s001.zip]

Archive with 4 entries (3 files):
- animals-2723743-supplementary/Supplementary File(s)/
- animals-2723743-supplementary/Supplementary File(s)/Supplementary Table S1 HLPHGCvsHLPOGC.DEGs.xls
- animals-2723743-supplementary/Supplementary File(s)/Supplementary Table S2 HLPHGC_vs_HLPOGC_diff.GO.csv
- animals-2723743-supplementary/Supplementary File(s)/Supplementary Table S3 HLPHGC_vs_HLPOGC_diff.KEGG.csv
