# Supplementary material for: Transcriptome Analysis of Granulosa Cells Reveals Regulatory Mechanisms Related to Chicken Follicle Development
Source: Animals (Basel). 2023 Dec 20;14(1):20. doi: 10.3390/ani14010020 (PMC10777934; doi:10.3390/ani14010020)
Supplement: Supplementary file 1 [file animals-14-00020-s001.zip › animals-2723743-supplementary/Supplementary File(s)/Supplementary Table S1 HLPHGCvsHLPOGC.DEGs.xls]

Gene_id	readcount_HLPhGC	readcount_HLPOGC	log2FoldChange	pval	padj	GeneName	GeneDescription
ENSGALG00000000003	14.6350541704607	97.5179015076002	-2.7362	6.7036e-08	1.3139e-06	PANX2	Innexin
ENSGALG00000000038	3.95463392990043	223.110690691732	-5.8181	2.5743e-29	8.3442e-27	-	Trypsin_dom||Peptidase_S1A||Peptidase_S1_PA||TRYPSIN_HIS||TRYPSIN_SER
ENSGALG00000000059	94.5724188718701	0.354502358989534	8.0595	8.7076e-11	2.8652e-09	-	Tubulin||Beta_tubulin||Tubulin_FtsZ_GTPase||Tub_FtsZ_C||Tubulin_CS||Tubulin/FtsZ_2-layer-sand-dom||Tubulin_C||Beta-tubulin_BS
ENSGALG00000000067	214.4451191944	417.723912612711	-0.96194	0.0067665	0.031045	SPR	SDR_fam||Sepiapterin_red||NAD(P)-bd_dom
ENSGALG00000000094	643.35048683142	1515.56706252748	-1.2362	0.00010476	0.00092742	ADIPOR1	AdipoR/HlyIII-related
ENSGALG00000000102	536.940232286342	198.36853407376	1.4366	1.9039e-05	0.00020638	UBE2T	UBQ-conjugat_E2||UBQ-conjugating_enzyme/RWD||UBQ-conjugating_AS
ENSGALG00000000104	14.5652211529719	47.6339261150116	-1.7095	0.0039815	0.02006	-	Cryptochr/Photolyase_FAD-bd||DNA_photolyase_N||Rossmann-like_a/b/a_fold
ENSGALG00000000109	785.416916213383	306.687521019885	1.3567	2.7197e-05	0.00028369	AFMID	AB_hydrolase_3||KFase_ver/fungi-typ||AB_hydrolase
ENSGALG00000000122	7716.46366137458	16229.0024112159	-1.0726	0.0049404	0.024137	RACK1	WD40_repeat||WD40/YVTN_repeat-like_dom||WD40_repeat_dom||WD40_repeat_CS||G-protein_beta_WD-40_rep
ENSGALG00000000137	1230.50191027868	581.174947471476	1.0822	0.00071438	0.0047488	SNRPE	LSM_dom_euk/arc||LSM_dom||snRNP-E
ENSGALG00000000150	4457.57150564066	7550.74757485973	-0.76036	0.01173	0.048664	RPL9	Ribosomal_L6||Ribosomal_L6_CS2||Ribosomal_L6_a/b-dom
ENSGALG00000000151	14.392688848792	0.70187810885127	4.358	0.0012881	0.0078664	ADAMTS19	TSP1_rpt||Peptidase_M12B||Peptidase_M12B_N||ADAM_Cys-rich||ADAM_spacer1||PLAC||Peptidase_M12B_ADAM-TS||MetalloPept_cat_dom
ENSGALG00000000154	166.028644962343	68.1161445712739	1.2854	0.00092246	0.0059269	-	DENN_dom||dDENN_dom||uDENN_dom
ENSGALG00000000158	40.7166413148469	414.55791475233	-3.3479	1.2046e-18	1.2e-16	DMA	MHC_II_a_N||Ig_C1-set||Ig-like_dom||MHC_I/II-like_Ag-recog||Ig-like_fold||MHC_II_a/b_N
ENSGALG00000000189	266.159678528798	108.436541551585	1.2954	0.00029769	0.0022845	-	R3H_dom||Helicase_C||DEAD/DEAH_box_helicase_dom||Helicase_ATP-bd||Ankyrin_rpt-contain_dom||P-loop_NTPase
ENSGALG00000000195	20.8643673052197	76.8815844192392	-1.8816	0.0025211	0.013816	SLC23A2	Xan_ur_permease||Xant/urac/vitC||SlC23A2
ENSGALG00000000209	106.211518787305	2.83432047128124	5.2278	2.2365e-06	3.0701e-05	PRNP	Prion||Prion/Doppel_prot_b-ribbon_dom||Prion_N_dom
ENSGALG00000000215	56.8163760358123	360.475889176049	-2.6655	3.0384e-12	1.2497e-10	DCP2	NUDIX_hydrolase_dom||DCP2_BoxA||NUDIX_hydrolase_dom-like||NUDIX_hydrolase_CS
ENSGALG00000000217	19.256451271947	74.7561723368685	-1.9569	8.7507e-05	0.00079348	PPFIA4	SAM||SAM/pointed||Liprin||PPFIA4
ENSGALG00000000220	467.597218499898	1775.03732253733	-1.9245	1.3851e-09	3.6954e-08	-	Armadillo||APC_rpt||SAMP||EB1-bd||APC_basic_dom||APC_15aa_rpt||ARM-like||ARM-type_fold||Apc_fam||APC_dom||APC||APC_N
ENSGALG00000000241	96.1996283445875	1348.85824828343	-3.8096	8.1666e-05	0.00074802	STARD4	START_lipid-bd_dom||START-like_dom
ENSGALG00000000242	12.9739991906703	0.354502358989534	5.1937	0.00099906	0.0063419	EBF2	IPT||Transcription_factor_COE||Ig-like_fold||Ig_E-set||Transcription_factor_COE_CS||COE_DBD||COE_HLH
ENSGALG00000000255	334.378674141886	3011.56583037358	-3.171	4.3372e-07	7.1303e-06	MAN2A1	Glyco_hydro_38_N||Gal_mutarotase_SF_dom||Glyco_hydro/deAcase_b/a-brl||Glyco_hydro_38_C||Glyco_hydro_b||Glyco_hydro_38_cen||Glyco_hydro_38/57_N||Glyco_hydro_57/38_cen
ENSGALG00000000264	588.436496907875	1067.3844238845	-0.85912	0.0063142	0.029333	-	Znf_RING||Znf_RING/FYVE/PHD
ENSGALG00000000293	243.044922350402	65.9852079513418	1.881	1.0366e-06	1.5409e-05	-	Macroglobln_a2||A2M_N||PIP||Terpenoid_cyclase/PrenylTrfase||A-macroglobulin_rcpt-bd||A2M_N_2||A2M_comp||Ig_E-set||MacrogloblnA2_thiol-ester-bond||MacrogloblnA2_CS
ENSGALG00000000299	23.3481610269049	0	Inf	3.2063e-06	4.2823e-05	PKP1	Armadillo||ARM-like||ARM-type_fold||Plakophilin-1||Plakophilin/d_Catenin
ENSGALG00000000311	189.534539027261	432.908224801192	-1.1916	0.00060306	0.0041262	DOCK5	SH3_domain||DOCK_C||ARM-type_fold||DOCK||DHR-1_domain||DHR-2||DOCK_N
ENSGALG00000000314	3231.45183806229	1141.21120886576	1.5016	4.7277e-05	0.00046248	NEFL	IF||Keratin_I||Intermed_filament_DNA-bd||Intermediate_filament_CS||NF-L
ENSGALG00000000317	391.995493300132	2.49237292991227	7.2972	5.4131e-09	1.2876e-07	NEFM	IF||Keratin_I||Intermed_filament_DNA-bd||Intermediate_filament_CS||NF-M
ENSGALG00000000318	1100.17146750588	2678.63830802471	-1.2838	0.0017819	0.010325	CSRP1	Znf_LIM
ENSGALG00000000336	668.785665867314	1206.51703067156	-0.85123	0.0066411	0.030569	PP1M M21 subunit	PRKG1_interact
ENSGALG00000000364	57.1510160923509	4524.06326604443	-6.3067	1.1757e-21	1.6688e-19	STC1	Stanniocalcin
ENSGALG00000000378	23.4309538548134	69.3303094596893	-1.5651	0.001318	0.0080151	-	Mitochondrial_sb/sol_carrier||Mt_carrier_dom
ENSGALG00000000379	39.334414849379	3.20137764789134	3.619	6.8156e-06	8.386e-05	ITGB3	VWF_A||Integrin_bsu_N||Integrin_bsu_tail||EGF_extracell||Integrin_bsu_cyt_dom||Integrin_bsu||Plexin-like_fold||Integrin_beta-3||Integrin_dom
ENSGALG00000000397	1353.98569899393	733.924030432147	0.88351	0.0036267	0.018585	IPO9	Importin-beta_N||ARM-like||ARM-type_fold
ENSGALG00000000400	7.44222884241225	0	Inf	0.0078704	0.035184	-	BTB/POZ_dom||T1-type_BTB||K_chnl_volt-dep_Kv||K_chnl_volt-dep_Kv3||K_chnl_volt-dep_Kv3.4||Ion_trans_dom||SKP1/BTB/POZ||K_chnl_volt-dep_Kv3_ID||Channel_four-helix_dom||VG_K_chnl
ENSGALG00000000402	368.301910961419	169.284140708286	1.1214	0.0013788	0.0083359	LOXL2	SRCR||Lysyl_oxidase||SRCR-like_dom||Lysyl_oxidase_CS
ENSGALG00000000408	731.707010141816	333.00020871174	1.1357	0.00046966	0.0033595	LSM7	LSM_dom_euk/arc||LSM_dom||Lsm7/snRNP-G
ENSGALG00000000409	4999.17525361016	2492.45108196642	1.0041	0.00087758	0.0056772	CHMP7	Snf7_fam
ENSGALG00000000430	106.566724512466	275.564600275621	-1.3706	0.00018765	0.001524	SPPL2B	PA_domain||Preselin/SPP||Peptidase_A22B_SPP||SPPL2B
ENSGALG00000000441	19.4444420521345	2.41534562355386	3.0091	0.0020933	0.011823	KCNA10	BTB/POZ_dom||T1-type_BTB||K_chnl_volt-dep_Kv||K_chnl_volt-dep_Kv1||Ion_trans_dom||SKP1/BTB/POZ||Channel_four-helix_dom||VG_K_chnl
ENSGALG00000000451	30.6875624040794	2.13244236242997	3.8471	8.4088e-06	0.00010106	MEIG1	Meiosis-expressed_gene_1
ENSGALG00000000497	127.589172359389	20.7547909651256	2.62	8.4032e-05	0.0007671	-	-
ENSGALG00000000498	11.8484616308009	1.07606189458916	3.4609	0.0096745	0.041679	ACE	Peptidase_M2
ENSGALG00000000516	178.247413734334	19.3980938941543	3.1999	4.0763e-12	1.6394e-10	FANCA	FANCA||Fanconi_A_N
ENSGALG00000000528	527.865476214272	148.891967079356	1.8259	7.1765e-08	1.3978e-06	-	Dysbindin
ENSGALG00000000529	27.529829981013	2.10563432655381	3.7087	4.0811e-05	0.00040675	LIMD2	Znf_LIM
ENSGALG00000000549	49.9450020724505	8.1179212111203	2.6212	0.0056632	0.026889	URAH	Transthyretin/HIU_hydrolase||Hydroxyisourate_hydrolase||Transthyretin/HIU_hydrolase_SF
ENSGALG00000000557	3.52899132646606	24.9341563804519	-2.8208	0.00077362	0.0050927	ETNK2	Kinase-like_dom
ENSGALG00000000558	3.73118667059043	79.468538345967	-4.4127	2.2217e-12	9.3324e-11	SLC1A6	Na-dicarboxylate_symporter||Na-dicarboxylate_symporter_CS
ENSGALG00000000564	313.564992910364	732.424872430296	-1.2239	0.00018889	0.0015324	CCDC47	DUF1682
ENSGALG00000000568	12.1144310375893	0	Inf	0.0015379	0.0091328	-	Leu-rich_rpt||Leu-rich_rpt_typical-subtyp||L_dom-like
ENSGALG00000000581	2546.9393358123	1425.07832537681	0.83772	0.0073992	0.033338	DDX42	RNA-helicase_DEAD-box_CS||Helicase_C||DEAD/DEAH_box_helicase_dom||Helicase_ATP-bd||RNA_helicase_DEAD_Q_motif||P-loop_NTPase
ENSGALG00000000583	17.7443336697705	3.19425103876354	2.4738	0.0091924	0.040013	SOX13	HMG_box_dom||SOX-13
ENSGALG00000000599	153.244970404688	296.475477260686	-0.95207	0.0072697	0.03287	MARCH2	Znf_RING-CH||Znf_RING/FYVE/PHD||MARCH-like
ENSGALG00000000606	440.349163905372	1759.01772396384	-1.9981	4.0327e-10	1.203e-08	ARL8A	Small_GTP-bd_dom||Small_GTPase_ARF/SAR||Small_GTPase_ARF||P-loop_NTPase
ENSGALG00000000607	2.25218253615588	87.9103277432743	-5.2866	1.007e-15	6.6068e-14	GPR37L1	GPCR_Rhodpsn||GPR37_orph||GPCR_Rhodpsn_7TM
ENSGALG00000000608	4368.0070714121	661.068705886974	2.7241	1.1653e-05	0.00013404	CDH1	Cadherin_cytoplasmic-dom||Cadherin||Cadherin-like||Cadherin_CS||Catenin_binding_dom||Cadherin_pro_dom
ENSGALG00000000611	193.641569921126	452.35816726969	-1.2241	0.0022163	0.012414	PPP1R15B	Prot_Pase1_reg-su15B_N||Prot_Pase1_reg-su15A/B_C
ENSGALG00000000613	3722.083097326	1435.70195939372	1.3744	6.7974e-06	8.3685e-05	RAB11B	Small_GTPase||Small_GTP-bd_dom||P-loop_NTPase
ENSGALG00000000615	874.448174813303	460.369099150227	0.92558	0.0029089	0.015556	SNRNP40	WD40_repeat||WD40/YVTN_repeat-like_dom||WD40_repeat_dom||WD40_repeat_CS||G-protein_beta_WD-40_rep
ENSGALG00000000618	458.10170729413	219.324254430501	1.0626	0.0013035	0.0079451	ZCCHC17	Znf_CCHC||S1_domain||NA-bd_OB-fold||S1_dom
ENSGALG00000000632	554.567423667765	59.2842637887199	3.2256	6.156e-08	1.2143e-06	CHTF8	Ctf8
ENSGALG00000000645	12.1014529100624	0	Inf	0.00037569	0.0027913	-	WH2_dom||Espn
ENSGALG00000000674	136.388604857318	425.577709298762	-1.6417	1.389e-06	2.011e-05	MYO1D	IQ_motif_EF-hand-BS||Myosin_head_motor_dom||Myosin_TH1||P-loop_NTPase
ENSGALG00000000678	618.703056581983	2282.2941507806	-1.8832	1.4483e-06	2.0899e-05	CITED4	CITED
ENSGALG00000000681	926.160519273663	347.930316733745	1.4125	1.4745e-05	0.00016472	PAK1	CRIB_dom||Prot_kinase_dom||Ser/Thr_kinase_AS||Kinase-like_dom||Protein_kinase_ATP_BS
ENSGALG00000000692	34.9731753983958	263.448957582002	-2.9132	0.00062447	0.0042406	CDK18	Prot_kinase_dom||Ser/Thr_kinase_AS||Kinase-like_dom||Protein_kinase_ATP_BS
ENSGALG00000000693	2644.8960268977	1339.98667226022	0.98099	0.0017767	0.010303	NOB1	NOB1_Zn-bd||Nob1_euk||Ribonuclease_PIN||WRNPLPNID
ENSGALG00000000703	108.57257858497	396.114036945645	-1.8673	2.715e-05	0.00028333	SLC45A3	MFS||MFS_dom
ENSGALG00000000708	377.370287652899	679.56388509343	-0.84863	0.0098799	0.042337	NUCKS1	-
ENSGALG00000000713	191.397606221307	438.615983629427	-1.1964	0.00030588	0.0023365	ZFHX3	Homeobox_dom||Znf_U1||Znf_C2H2||Homeodomain-like||Znf_C2H2/integrase_DNA-bd||Znf_C2H2-like||Homeobox_CS
ENSGALG00000000734	1214.87954722606	292.04307212449	2.0566	1.9725e-10	6.1283e-09	RPA2	WHTH_DNA-bd_dom||NA-bd_OB-fold||Rfa2/RPA32||RPA_C
ENSGALG00000000776	557.048993754592	131.655435687631	2.081	2.5267e-09	6.4631e-08	-	Znf_PHD||Znf_FYVE_PHD||Znf_RING/FYVE/PHD||Enhancer_polycomb-like_N||Zinc_finger_PHD-type_CS||Znf_PHD-finger
ENSGALG00000000791	310.541261261644	89.0081905105983	1.8028	8.7238e-07	1.3266e-05	-	FAM72
ENSGALG00000000795	2064.23142083499	4746.47929853375	-1.2013	0.00012386	0.0010707	MFSD12	MFS_dom
ENSGALG00000000802	862.952639567221	278.384948225548	1.6322	4.2472e-07	7.0089e-06	DHODH	Dihydroorotate_DH_CS||Dihydroorotate_DH_2||Dihydroorotate_DH||Aldolase_TIM
ENSGALG00000000803	271.150494680202	0.689323291230709	8.6197	1.8413e-28	5.3316e-26	-	-
ENSGALG00000000812	4107.46718397232	9639.91063278592	-1.2308	6.427e-05	0.00060737	OAZ1	ODC_AZ||Acyl_CoA_acyltransferase||ODC-AZ_1
ENSGALG00000000817	1807.58531083509	595.694470184459	1.6014	6.1047e-07	9.6418e-06	ZNF821	Znf_C2H2||Znf_C2H2/integrase_DNA-bd||Znf_C2H2-like
ENSGALG00000000824	212.198849117415	0.334820932241174	9.3078	2.0736e-24	4.0939e-22	-	Prot_kinase_dom||Ser/Thr_kinase_AS||Kinase-like_dom||Telokin/Myosin_light_ch_kin||Protein_kinase_ATP_BS
ENSGALG00000000863	18.29999558846	114.699644091662	-2.6479	4.1425e-07	6.8518e-06	DYRK3	Prot_kinase_dom||Ser/Thr_kinase_AS||Kinase-like_dom||Protein_kinase_ATP_BS
ENSGALG00000000866	25.6570702744761	101.172477635429	-1.9794	3.3983e-05	0.0003447	SELENBP1	Se-bd||6-blade_b-propeller_TolB-like||WD40/YVTN_repeat-like_dom
ENSGALG00000000875	482.543885068104	234.143356481762	1.0433	0.0016037	0.0094384	PHLPP2	Leu-rich_rpt||PPM-type_phosphatase_dom||Leu-rich_rpt_typical-subtyp||PH_dom-like||L_dom-like
ENSGALG00000000883	301.520532227364	3076.65411525982	-3.351	0.00023242	0.0018354	MAPKAPK2	Prot_kinase_dom||Ser/Thr_kinase_AS||Kinase-like_dom||Protein_kinase_ATP_BS||Wilms_tumour||MAPKAPK_C
ENSGALG00000000891	416.923774608304	208.846065390695	0.99734	0.0030255	0.016033	NSUN5	MeTrfase_RsmB/NOP2||RCMT||SAM-dependent_MTases
ENSGALG00000000893	14.8477472936313	0	Inf	0.0019753	0.011256	TAT	NHTrfase_class1_PyrdxlP-BS||Aminotransferase_I/II||Tyrosine_aminoTrfase||TyrNic_aminoTrfase||Tyr_aminoTrfase_ubiquitination||PyrdxlP-dep_Trfase_major_sub1||PyrdxlP-dep_Trfase_major_sub2||PyrdxlP-dep_Trfase
ENSGALG00000000894	346.861059752998	43.834646048954	2.9842	2.8765e-07	4.9579e-06	APCDD1	APCDD1
ENSGALG00000000901	9.59627909464502	0	Inf	0.0020609	0.011662	CHST4	Sulfotransferase_dom||Carbohydrate_sulfotransferase||P-loop_NTPase
ENSGALG00000000908	744.110950561438	233.531533851928	1.6719	5.4689e-07	8.7587e-06	ADAT1	A_deamin
ENSGALG00000000943	300.191829244053	582.553329937646	-0.95651	0.0041815	0.020924	WDTC1	WD40_repeat||TPR-like_helical_dom||TPR-contain_dom||WD40/YVTN_repeat-like_dom||WD40_repeat_dom||TPR_repeat
ENSGALG00000000949	75.5455928340507	12.8503016535548	2.5555	1.3505e-06	1.9618e-05	HBEGF	EGF-like_dom||EGF-like_CS||EGF_rcpt_ligand
ENSGALG00000000950	383.626307357947	1190.69026188692	-1.634	1.6539e-07	3.0106e-06	MVB12B	FAM125||UMA||MABP
ENSGALG00000000972	136.181961530419	415.431164486836	-1.6091	1.4518e-06	2.0935e-05	PBX3	Homeobox_dom||PBX||Homeodomain-like||Homeobox_CS
ENSGALG00000000980	906.132006133761	457.927611503972	0.9846	0.0027318	0.01478	-	-
ENSGALG00000000988	3498.48927108252	1575.98158623745	1.1505	0.00015216	0.0012784	EFTUD2	EFG_V||TF_GTP-bd_dom||Transl_elong_EFTu/EF1A_2||Small_GTP-bd_dom||Transl_elong_EFG/EF2_IV||Transl_B-barrel||EFG_III-V||Ribosomal_S5_D2-typ_fold_subgr||Ribosomal_S5_D2-typ_fold||P-loop_NTPase||EFTUD2_N
ENSGALG00000000997	124.371308548674	2.8468752889018	5.4491	3.7521e-06	4.9367e-05	GJC1	Connexin||Connexin45||Connexin_N||Connexin_CS||Connexin_CCC
ENSGALG00000001014	463.938372273203	251.513842375484	0.8833	0.0070764	0.032184	ARPC5L	ARPC5||ARPC5L
ENSGALG00000001017	533.623979834611	205.625620019544	1.3758	5.4346e-05	0.00052385	WRAP73	WD40_repeat||6-blade_b-propeller_TolB-like||WD40/YVTN_repeat-like_dom||WD40_repeat_dom
ENSGALG00000001021	316.107984533392	37.1273186774582	3.0899	8.4267e-15	4.9594e-13	MYOCD	SAP_dom||RPEL_repeat||MYOCD
ENSGALG00000001028	9.53720021329563	90.7693285141404	-3.2506	1.6554e-08	3.5772e-07	RNF43	Znf_RING||Znf_RING/FYVE/PHD||Znf_RING_H2
ENSGALG00000001030	176.085190397329	440.988112823786	-1.3245	0.00023333	0.00184	SCAMP4	SCAMP
ENSGALG00000001046	1023.25707541834	564.155454019318	0.859	0.0053503	0.025775	DLGAP4	SAPAP||DLGAP4
ENSGALG00000001048	405.433657822048	3612.39013729148	-3.1554	9.8464e-08	1.8643e-06	OLFML2A	Olfac-like_dom||OLFML2A
ENSGALG00000001049	703.227616530887	248.266481987703	1.5021	0.00697	0.031807	-	Pept_C14_p20||Pept_C14_p10||Pept_C14A||Caspase_his_AS||Caspase-like_dom||CARD||DEATH-like_dom||Pept_C14A_CASP1-typ
ENSGALG00000001051	81.2676878153233	235.780900329243	-1.5367	4.6856e-05	0.00045877	LDLRAP1	PTB/PI_dom||PH_dom-like||-
ENSGALG00000001058	292.640247018957	83.923295097015	1.802	6.7161e-05	0.00063025	ARHGEF16	DH-domain||SH3_domain||PH_domain||PH_dom-like
ENSGALG00000001080	2782.31971575986	18040.3151480935	-2.6969	3.1217e-17	2.6691e-15	NR5A1	Nucl_hrmn_rcpt_lig-bd||Znf_hrmn_rcpt||Nuclear_hrmn_rcpt||Znf_NHR/GATA||NR5_fam
ENSGALG00000001084	237.446778571006	93.8482324321937	1.3392	0.001155	0.0071771	ATP8B3	P_typ_ATPase||P-type_ATPase_IV||ATPase_P-typ_transduc_dom_A||ATPase_P-typ_P_site||HAD-like_dom||ATPase_P-typ_cyto_domN||ATP8B3||P_typ_ATPase_c
ENSGALG00000001094	51.5944335396703	3868.12376183309	-6.2283	2.0141e-28	5.7553e-26	ADGRD2	GPS||GPCR_2_secretin-like||Pentaxin-related||ConA-like_dom||C-type_lectin-like||GPCR_2-like||Tex-like_HTH_dom||GAIN_dom_N
ENSGALG00000001101	1512.74978240165	400.751844888046	1.9164	3.4562e-09	8.6077e-08	MBD3	Methyl_CpG_DNA-bd||DNA-bd_dom||MeCpG-bd_2/3_C_dom||MBD2/MBD3_p55-bd
ENSGALG00000001115	599.228512798411	7.12964671080646	6.3931	1.3485e-43	1.3311e-40	MMEL1	Peptidase_M13||Peptidase_M13_N||Peptidase_M13_C||MMEL1||MetalloPept_cat_dom
ENSGALG00000001117	238.965257277869	842.075046327909	-1.8171	0.00018926	0.0015348	PFKFB2	PG/BPGM_mutase_AS||6Pfruct_kin||His_Pase_superF_clade-1||6Phosfructo_kin||P-loop_NTPase||His_PPase_superfam
ENSGALG00000001124	12.0553521562399	0	Inf	0.00041604	0.0030268	LHX2	Homeobox_dom||Znf_LIM||Homeodomain-like||Homeobox_CS
ENSGALG00000001126	528.898556307137	200.586977391066	1.3988	3.0553e-05	0.00031402	CHAF1A	CAF1A||CAF1-p150_N||CAF1-p150_C2
ENSGALG00000001130	204.184053721017	17.4270254117061	3.5505	0.0015224	0.0090531	WBSCR17	Ricin_B_lectin||Glyco_trans_2-like||Nucleotide-diphossugar_trans
ENSGALG00000001143	112.115051594595	25.208234631813	2.153	2.7038e-06	3.6631e-05	ETS1	Ets_dom||Pointed_dom||WHTH_DNA-bd_dom||SAM/pointed||Transform_prot_C-ets
ENSGALG00000001149	3.35522342732258	32.5649967763179	-3.2788	2.4688e-05	0.00025963	ADGRG5	GPS||GPCR_2_secretin-like||GPCR_2-like
ENSGALG00000001160	2178.94445260061	7508.02301793811	-1.7848	0.00012102	0.0010517	-	IRS_PTB||PH_dom-like
ENSGALG00000001171	11.5079731837627	0	Inf	0.00055411	0.0038508	Sema6B	Semap_dom||Plexin_repeat||WD40/YVTN_repeat-like_dom||Plexin-like_fold||Semaphorin
ENSGALG00000001172	6.52246523301124	31.6486543804573	-2.2787	0.00090049	0.0058047	KBP	Iontro_rcpt||Iono_rcpt_met||Glu/Gly-bd
ENSGALG00000001175	1673.07536938266	4172.66419004722	-1.3185	0.00073578	0.0048686	C4BPA	Sushi_SCR_CCP_dom
ENSGALG00000001181	4.93705502699488	739.286995866337	-7.2263	6.6748e-09	1.5553e-07	KCNJ5	K_chnl_inward-rec_Kir3.4||K_chnl_inward-rec_Kir_cyto||Ig_E-set||K_chnl_inward-rec_Kir
ENSGALG00000001201	831.492402275849	1462.58485179024	-0.81475	0.0071337	0.032411	GFOD2	-
ENSGALG00000001206	45.2704477073393	7.11345841439677	2.6699	0.00034315	0.0025849	-	-
ENSGALG00000001207	24.9726154769414	134.910674375099	-2.4336	4.3307e-07	7.125e-06	PLCH2	C2_dom||PLipase_C_PInositol-sp_X_dom||PI-PLC_fam||PLipase_C_Pinositol-sp_Y||PH_domain||EF_hand_dom||EF-hand-dom_pair||PH_dom-like||PLC_EF-hand-like||PLC-like_Pdiesterase_TIM-brl||EF_Hand_1_Ca_BS||PLC-eta2
ENSGALG00000001219	109.330802066316	252.8361837561	-1.2095	0.00082287	0.0053584	PIGU	PIG-U
ENSGALG00000001220	291.06232365115	936.79634864306	-1.6864	3.3516e-07	5.693e-06	HERPUD1	Ubiquitin-rel_dom
ENSGALG00000001234	1.4647904119441	23.4962288402264	-4.0037	0.0010653	0.0067098	CETP	Lipid-bd_serum_glycop_C||Cholesteryl_ester_transfer||Lipid-bd_serum_glycop_N||Bactericidal_perm-incr_a/b_dom||BPI/LBP/Plunc
ENSGALG00000001258	14772.0291716429	3969.77737775356	1.8957	1.3623e-09	3.6391e-08	NUMA1	NUMA1
ENSGALG00000001262	475.303833252709	1098.99387234052	-1.2093	0.00016009	0.0013351	CLIC4	CLIC||Glutathione-S-Trfase_C-like||Thioredoxin-like_fold||CLIC-4
ENSGALG00000001264	335.947674109685	2168.83685827777	-2.6906	2.9226e-16	2.0742e-14	PLXNA2	Semap_dom||Plexin_repeat||IPT||Rho_GTPase_activation_prot||Plexin_cytoplasmic_RasGAP_dom||Ig-like_fold||Ig_E-set||WD40/YVTN_repeat-like_dom||Plexin-like_fold||Plexin
ENSGALG00000001288	72.4516253150947	5.59161363620407	3.6957	1.4741e-09	3.9089e-08	CFAP74	-
ENSGALG00000001304	66.9812860181202	7.04185931653113	3.2497	4.713e-08	9.4508e-07	-	-
ENSGALG00000001309	498.682371041783	251.753127310529	0.98611	0.0031423	0.016559	SNF8	EAP30||WHTH_DNA-bd_dom||ESCRT-2_cplx_Snf8
ENSGALG00000001311	165.831181433748	22.5564752097598	2.8781	5.6521e-05	0.00054326	-	RhoGAP_dom||BAR_dom||Rho_GTPase_activation_prot||AH/BAR-dom
ENSGALG00000001314	355.948171376969	153.082029621227	1.2174	0.0080953	0.035974	PTGS1	EGF-like_dom||Haem_peroxidase||Haem_peroxidase_animal||COX-1
ENSGALG00000001315	95.8601099768662	215.689797355382	-1.17	0.0022398	0.012524	UBE2Z	UBQ-conjugat_E2||UBQ-conjugating_enzyme/RWD
ENSGALG00000001320	3.79384415828388	19.870684813634	-2.3889	0.0050823	0.024688	CYP1A2	Cyt_P450||Cyt_P450_E_grp-I||Cyt_P450_E_grp-I_CYP1||Cyt_P450_CS
ENSGALG00000001325	2.35501000139362	66.343921763532	-4.8162	5.6535e-05	0.00054326	CYP1A1	Cyt_P450||Cyt_P450_E_grp-I||Cyt_P450_E_grp-I_CYP1||Cyt_P450_CS
ENSGALG00000001328	5114.59948329541	8716.28319471654	-0.76909	0.0089694	0.039224	BSG	Ig_sub2||Ig_sub||Ig-like_dom||Basigin||Ig-like_fold
ENSGALG00000001331	229.438783725052	1218.50184939325	-2.4089	7.5617e-05	0.0006982	ST14	SEA_dom||CUB_dom||Trypsin_dom||LDrepeatLR_classA_rpt||Peptidase_S1_PA||Peptidase_S1A_matripase||TRYPSIN_HIS||LDLR_class-A_CS||TRYPSIN_SER
ENSGALG00000001332	208.124355306168	81.4900627764165	1.3527	0.00074222	0.0049053	RBL1	RB_B||RB_A||Cyclin-like||RB_C||RB_N||RB_fam||RBL1
ENSGALG00000001333	1074.16018985669	446.904717433781	1.2652	0.00010253	0.0009103	MRRF	Ribosome_recyc_fac||Ribosome_recyc_fac_dom||Arg_repress_C-like
ENSGALG00000001370	43.5018792395502	7.70437457188568	2.4973	0.00011083	0.00097211	ADAMTS8	TSP1_rpt||Peptidase_M12B||Peptidase_M12B_N||ADAM_spacer1||Peptidase_M12B_ADAM-TS||Pept_M12B_ADAM-TS8||MetalloPept_cat_dom
ENSGALG00000001371	736.998785614243	2612.72192788035	-1.8258	3.934e-09	9.6864e-08	-	Sulfotransferase_dom||P-loop_NTPase
ENSGALG00000001375	1401.50300228073	717.842171370946	0.96524	0.0019196	0.010994	COX10	UbiA_prenyltransferase||Protohaem_IX_farnesylTrfase||UbiA_prenylTrfase_CS
ENSGALG00000001405	1152.89928218829	17.4589726688692	6.0452	3.2642e-13	1.5546e-11	IRF6	Interferon_reg_fact_DNA-bd_dom||SMAD_FHA_domain||WHTH_DNA-bd_dom||SMAD_dom-like||Interferon_reg_factor-3||Interferon_reg_fac_CS
ENSGALG00000001434	27.3453079457302	4.85037267385608	2.4951	0.0016234	0.0095232	STOM	Band_7||Stomatin_fam||Band_7/stomatin-like_CS||Stomatin
ENSGALG00000001445	94.5397723255463	274.689118185451	-1.5388	1.3655e-05	0.00015437	FABP6	Fatty_acid-bd||Calycin-like||Calycin||Gastrotropin||iLBP
ENSGALG00000001449	320.41415395537	9425.29351781403	-4.8785	2.3267e-07	4.1148e-06	STRA6	STRA6
ENSGALG00000001470	1234.85523296078	5574.68955558894	-2.1745	2.5892e-12	1.0751e-10	STOML1	Band_7||Stomatin_fam||SCP2_sterol-bd_dom||SLP1
ENSGALG00000001473	338.590143473039	921.763932324688	-1.4449	2.8344e-05	0.00029409	MIB2	Znf_ZZ||Znf_RING||Ankyrin_rpt||Mib_Herc2||Znf_RING/FYVE/PHD||Ankyrin_rpt-contain_dom
ENSGALG00000001475	8235.63531748211	1123.12330877368	2.8744	7.9634e-19	8.0066e-17	STMN1	Stathmin_fam||Stathmin_CS
ENSGALG00000001476	287.418863029769	799.34861510191	-1.4757	4.4329e-06	5.7303e-05	RAP1A	Small_GTPase||Small_GTP-bd_dom||Small_GTPase_Ras||P-loop_NTPase
ENSGALG00000001483	544.20867451477	142.386934493523	1.9343	2.2425e-07	3.982e-06	-	-
ENSGALG00000001492	3460.93907546536	1839.49743775444	0.91185	0.0024281	0.01337	NDRG3	NDRG||AB_hydrolase||NDRG3
ENSGALG00000001501	188.972937173739	555.579825391072	-1.5558	2.2205e-05	0.00023636	MAPK1	Prot_kinase_dom||MAP_kinase_CS||Ser/Thr_kinase_AS||MAPK_ERK1/2||Kinase-like_dom||Protein_kinase_ATP_BS
ENSGALG00000001506	2084.40753656318	789.695615475213	1.4003	0.00031535	0.002403	PTTG1	Securin_separation_inhibitor||Securin_separation-inh_met
ENSGALG00000001522	312.391286259492	682.667599007833	-1.1278	0.00066798	0.0044843	PHF20	Tudor||Znf_C2H2||Znf_FYVE_PHD||Znf_RING/FYVE/PHD||Zinc_finger_PHD-type_CS||DUF3776
ENSGALG00000001525	217.371579174809	1106.0706593929	-2.3472	1.8358e-12	7.8328e-11	CALCOCO2	CALCOCO1-like
ENSGALG00000001531	56.8613510561106	18.5689692084623	1.6146	0.0032841	0.017128	FN3K	Kinase-like_dom||Fructo-/Ketosamine-3-kinase
ENSGALG00000001536	91.3239585761082	189.14189367833	-1.0504	0.0042432	0.021184	-	RhoGAP_dom||MyTH4_dom||WW_dom||Rho_GTPase_activation_prot
ENSGALG00000001546	90.6961389456566	214.626815943138	-1.2427	0.0016701	0.0097759	ZZEF1	Znf_ZZ||CUB_dom||EF_hand_dom||APC_su10/DOC_dom||Galactose-bd-like||EF-hand-dom_pair
ENSGALG00000001559	95800.7715413569	1787984.08095524	-4.2222	7.6083e-36	4.5897e-33	ZP3	ZP_dom||ZP_dom_CS
ENSGALG00000001577	262.66354431298	493.959450769906	-0.91118	0.0066103	0.030468	FOXK2	FHA_dom||Fork_head_dom||SMAD_FHA_domain||WHTH_DNA-bd_dom||TF_fork_head_CS_1||TF_fork_head_CS_2
ENSGALG00000001586	350.119222076334	993.411194699896	-1.5045	2.6029e-06	3.5396e-05	NEIL1	Ribosomal_S13-like_H2TH||FPG_cat||Endonuclease-VIII_DNA-bd||DNA_glyclase/AP_lyase_DNA-bd
ENSGALG00000001591	193.718486882874	84.9741510272945	1.1889	0.01152	0.047944	-	-
ENSGALG00000001596	95.6497507065225	261.355289446972	-1.4502	0.00015395	0.0012904	MLLT1	YEATS
ENSGALG00000001600	19.0093999275173	125.596430953226	-2.724	0.00039474	0.0029059	DVL1	DEP_dom||DIX||PDZ||Dishevelled_protein_dom||Dishevelled_fam||DVL-1||WHTH_DNA-bd_dom||Dsh/Dvl-rel||Dishevelled_C-dom||Ubiquitin-rel_dom
ENSGALG00000001602	1249.97969472119	711.834998630275	0.81229	0.0088262	0.038707	NUTF2	NTF2||Nuclear_transport_factor_2_euk||NTF2-like_dom
ENSGALG00000001605	205.099863744722	639.911703983562	-1.6415	1.6837e-06	2.3961e-05	PPM1J	PPM-type_phosphatase_dom||PP2C
ENSGALG00000001607	123.0154228739	275.276742161043	-1.162	0.00072198	0.004792	C17orf62	DUF4564
ENSGALG00000001616	1119.32410375284	274.879689592511	2.0258	9.0516e-10	2.5341e-08	CDC45	CDC45
ENSGALG00000001621	28.0144232872502	787.910142985261	-4.8138	2.4515e-34	1.2381e-31	CLDN5	Claudin5||PMP22/EMP/MP20/Claudin||Claudin||Claudin_CS
ENSGALG00000001632	543.057839909686	170.617382525269	1.6703	5.317e-07	8.5343e-06	MIS12	Centromere_Mis12
ENSGALG00000001633	544.544907267455	36.2066327702514	3.9107	1.2795e-12	5.6137e-11	DUSP26	Dual-sp_phosphatase_cat-dom||TYR_PHOSPHATASE_dom||Tyr_Pase_cat||Tyr_Pase_AS||Atypical_DUSP_famA||Atypical_DUSP||TYR_PHOSPHATASE_DUAL_dom||DUSP||Prot-tyrosine_phosphatase-like
ENSGALG00000001634	5342.87053630799	10232.7749231253	-0.93751	0.0018936	0.010862	RPL23	Ribosomal_L14P||Ribosomal_L14P_CS
ENSGALG00000001640	1150.7034879772	157.261395036553	2.8713	2.7219e-15	1.6889e-13	RNF122	Znf_RING||Znf_RING/FYVE/PHD
ENSGALG00000001644	462.846543281041	873.47827375825	-0.91624	0.0040688	0.020426	SIN3A	PAH||HDAC_interact_dom||Sin3_C
ENSGALG00000001645	319.482711566751	749.443559520829	-1.2301	0.0001517	0.0012749	KCNT1	K_chnl_Ca-activ_BK_asu||K_chnl_dom||NAD(P)-bd_dom
ENSGALG00000001647	34.5701484836571	96.250505863707	-1.4773	0.0015349	0.0091175	PSKH1	Prot_kinase_dom||Ser/Thr_kinase_AS||Kinase-like_dom||Protein_kinase_ATP_BS||Ca/CaM-dep_Ca-dep_prot_Kinase
ENSGALG00000001653	9.13405427856399	34.5149744185884	-1.9179	0.0051094	0.024799	MANEAL	Glyco_Hydrolase_99
ENSGALG00000001658	7610.81662066385	13915.6932757736	-0.87059	0.0033696	0.017478	RPL19	Ribosomal_L19/L19e_dom||Ribosomal_L19/L19e_dom1||Ribosomal_L19/L19e_dom3||Ribosomal_L19/L19e_CS||Ribosomal_L19/L19e
ENSGALG00000001666	660.241027470181	317.889378389592	1.0545	0.0011144	0.0069626	-	RPA_interact_central||RIP||RPA_interact_C_dom
ENSGALG00000001684	833.866037828435	5628.38289808913	-2.7548	4.3429e-11	1.4923e-09	SEC14L1	CRAL-TRIO_dom||PRELI/MSF1_dom||GOLD_dom||CRAL/TRIO_N_dom
ENSGALG00000001692	1020.02289287254	2540.51445004937	-1.3165	1.6073e-05	0.000178	CAMSAP1	CH-domain||PRC_barrel-like||CKK_domain||CAMSAP_CH||CAMSAP_CC1||CAMSAP
ENSGALG00000001701	202.860833266204	83.7437978424694	1.2764	0.0010241	0.006482	-	GPCR_Rhodpsn||GPCR_Rhodpsn_7TM
ENSGALG00000001702	56.8142710644177	186.080771837948	-1.7116	0.010993	0.046157	EXOC3L1	Sec6
ENSGALG00000001708	269.752443917928	504.387321848781	-0.9029	0.0080897	0.035958	MED1	Mediator_Med1
ENSGALG00000001717	1527.39893127461	4531.4120293087	-1.5689	6.3886e-07	1.0032e-05	SLC16A1	MCT||MFS||MFS_dom||MCT1
ENSGALG00000001718	396.052442378818	903.229027457995	-1.1894	0.0004094	0.0029865	CCNG1	Cyclin_N||Cyclin-like||CCNG1
ENSGALG00000001720	36.013677821862	107.870927687475	-1.5827	0.00040613	0.0029706	-	STIMATE/YPL162C
ENSGALG00000001721	740.932121081926	2.87911153327072	8.0076	8.0626e-18	7.4827e-16	-	ZP_dom||ZP_dom_CS
ENSGALG00000001725	191.298284135189	440.243301344021	-1.2025	0.0039073	0.019761	TNRC6C	UBA-like||Nucleotide-bd_a/b_plait||UBA||Argonaute_hook_dom||GW182_M_dom||TNRC6_PABC-bd||RRM_dom
ENSGALG00000001727	508.32117232511	19.2384707244942	4.7237	3.2713e-10	9.8808e-09	LZTS1	LZTS1
ENSGALG00000001733	211.492639246796	382.346019211877	-0.85427	0.010687	0.045145	LRIG2	Cys-rich_flank_reg_C||Leu-rich_rpt||Leu-rich_rpt_typical-subtyp||Ig_sub2||Ig_sub||Ig-like_dom||Ig_I-set||Ig-like_fold||L_dom-like
ENSGALG00000001750	776.243644117218	1715.06974164029	-1.1437	0.00021142	0.0016874	MAT2B	dTDP_dehydrorham_reduct||NAD(P)-bd_dom||RmlD-like-bd
ENSGALG00000001753	20.7082635563642	106.846213779896	-2.3673	3.3233e-07	5.6516e-06	SFMBT1	SAM||Mbt||SAM/pointed||DUF3588
ENSGALG00000001758	51.2433191350393	258.985926563307	-2.3374	6.8027e-05	0.00063651	QSOX2	Thioredoxin-like_fold||Thioredoxin_domain||ERV/ALR_sulphydryl_oxidase
ENSGALG00000001770	19.1535047867163	53.7230476477993	-1.4879	0.0068234	0.031249	-	Ankyrin_rpt-contain_dom
ENSGALG00000001777	143.190319774506	411.696329470744	-1.5236	1.6294e-05	0.00017972	MFSD11	Ion_channel_UNC-93||MFS_dom
ENSGALG00000001780	46.3439537371081	13.5145153095444	1.7779	0.0021565	0.012149	PROC	EGF-type_Asp/Asn_hydroxyl_site||GLA_domain||EGF-like_dom||Trypsin_dom||Peptidase_S1A||EGF-like_Ca-bd_dom||Peptidase_S1_PA||Growth_fac_rcpt_||Pept_S1A_FX||EGF-like_CS||Coagulation_fac_subgr_Gla_dom||EGF_Ca-bd_CS||TRYPSIN_HIS||TRYPSIN_SER
ENSGALG00000001797	509.827926734108	1069.40831650278	-1.0687	0.004085	0.020493	GPSM1	GoLoco_motif||TPR-like_helical_dom||TPR-contain_dom||TPR_repeat||G_prot_signal_mod_1
ENSGALG00000001816	330.693588225118	139.229263210475	1.248	0.00039915	0.0029277	MAGI3	WW_dom||PDZ||Guanylate_kin-like_dom||GK/Ca_channel_bsu||Guanylate_kinase_CS||P-loop_NTPase||MAGI3
ENSGALG00000001824	131.232935089428	50.9605629519027	1.3647	0.0012727	0.0077901	-	SDR_fam||NAD(P)-bd_dom
ENSGALG00000001826	451.766335989214	116.119439967019	1.96	2.3258e-08	4.8754e-07	WWC1	C2_dom||WW_dom
ENSGALG00000001856	28.0476740920923	179.505103444936	-2.6781	0.00018005	0.0014744	MOB3B	MOB_kinase_act_fam
ENSGALG00000001862	171.785345363415	19.4392514773546	3.1436	2.0589e-12	8.7331e-11	ST6GALNAC1	Glyco_trans_29
ENSGALG00000001863	1.78043917889904	49.8545852073731	-4.8074	0.00058789	0.004039	VTG2	Lipid_transpt_N||Vitellinogen_superhlx||Vitellinogen_open_b-sht||Vitellinogen_b-sht_N||Vitellinogen_open_b-sht_sub1||Vitellinogen_open_b-sht_sub2||Lipid_transp_b-sht_shell||VWF_type-D||Vitellinogen_b-sht_shell
ENSGALG00000001872	1448.56464405737	2934.84883362945	-1.0187	0.00068514	0.0045839	SDF4	EF_hand_dom||EF-hand-dom_pair||EF_Hand_1_Ca_BS||CAB45
ENSGALG00000001883	176.765553874333	2.75016655579504	6.0062	1.314e-09	3.5231e-08	ST6GALNAC2	Glyco_trans_29||Sialyl_trans
ENSGALG00000001889	138.030906587511	64.0204703680808	1.1084	0.0059086	0.027768	CARD9	CARD||DEATH-like_dom
ENSGALG00000001895	54.3515003764858	312.528452859406	-2.5236	0.0036998	0.01887	PANK3	Type_II_PanK
ENSGALG00000001905	481.326520979942	258.537848362667	0.89664	0.0056861	0.026974	DTX2	Znf_RING||WWE-dom||Znf_RING/FYVE/PHD||WWE-dom_subgr||Znf_C3HC4_RING-type
ENSGALG00000001907	445.136476288197	1087.92351109131	-1.2893	5.748e-05	0.00055088	WAPL	WAPL_dom||WAPL_prot||ARM-type_fold
ENSGALG00000001916	401.824820978776	27.3387859354707	3.8775	6.9588e-22	1.0281e-19	SLIT3	EGF-type_Asp/Asn_hydroxyl_site||LRRNT||Cys-rich_flank_reg_C||EGF-like_dom||Leu-rich_rpt||Laminin_G||EGF-like_Ca-bd_dom||Leu-rich_rpt_typical-subtyp||Cys_knot_C||Growth_fac_rcpt_||EGF-like_CS||ConA-like_dom||EGF_Ca-bd_CS||L_dom-like
ENSGALG00000001918	45.4243183062536	141.244079715768	-1.6367	0.0015599	0.0092408	DNAJB5	DnaJ_domain||DnaJ_C||HSP40/DnaJ_pept-bd||DnaJ_domain_CS
ENSGALG00000001925	519.760703699351	216.291928013836	1.2649	0.00014207	0.0012061	GNB1L	WD40_repeat||WD40/YVTN_repeat-like_dom||WD40_repeat_dom||WD40_repeat_CS
ENSGALG00000001938	75.351790297578	1247.76373637413	-4.0496	2.5387e-06	3.4567e-05	SLC25A24	EF_hand_dom||Mit_carrier||Graves_DC||EF-hand-dom_pair||Mitochondrial_sb/sol_carrier||EF_Hand_1_Ca_BS||Mt_carrier_dom
ENSGALG00000001939	109.709117479518	686.841450330807	-2.6463	0.0039777	0.020057	HIPK1	Prot_kinase_dom||Ser/Thr_kinase_AS||Kinase-like_dom||Protein_kinase_ATP_BS
ENSGALG00000001942	990.305743915078	181.690305569186	2.4464	1.1384e-06	1.6762e-05	SPDL1	SPDLY_chordates
ENSGALG00000001944	396.856794048444	155.150062456291	1.355	0.00010214	0.00090724	TBC1D2	Rab-GTPase-TBC_dom||PH_domain||PH_dom-like
ENSGALG00000001948	4234.62296077066	1986.1983986303	1.0922	0.00055578	0.0038599	-	RRM_dom||SAP_dom||Nucleotide-bd_a/b_plait
ENSGALG00000001951	42.0194063602109	219.663094157806	-2.3862	1.8811e-09	4.9043e-08	FAM102B	NT-C2
ENSGALG00000001971	1233.51584875322	722.850638549476	0.77101	0.011083	0.046482	UBE2O	UBQ-conjugat_E2||UBQ-conjugating_enzyme/RWD
ENSGALG00000001975	518.557626958638	950.705458346115	-0.87449	0.0048797	0.023878	TMEM120A	TMPIT
ENSGALG00000001986	5175.50820970479	2621.4242191821	0.98135	0.0015667	0.0092734	VCP	CDC4_N-term_subdom||AAA+_ATPase||ATPase_AAA_core||ATPase_AAA_CS||Cdc48_dom2||AAA_ATPase_CDC48||Asp_de-COase-like_dom||Vps4_C||P-loop_NTPase||CDC48_domain_2-like
ENSGALG00000002000	973.124246980732	427.273526793938	1.1875	0.00012654	0.001091	GRAMD2	GRAM
ENSGALG00000002001	731.800849699437	220.352461468418	1.7316	1.3813e-07	2.5486e-06	STXBP3	Sec1-like||Sec-1-like_dom2
ENSGALG00000002003	63.1900412283099	148.069032944401	-1.2285	0.0024727	0.013588	BMPR1A	TGFB_receptor||Activin_recp||Prot_kinase_dom||Ser-Thr/Tyr_kinase_cat_dom||GS_dom||Ser/Thr_kinase_AS||Kinase-like_dom||Protein_kinase_ATP_BS
ENSGALG00000002013	3167.27510319275	1529.76942659855	1.0499	0.00059687	0.0040929	MEAF6	Eaf6
ENSGALG00000002022	386.96870831195	1156.16025910124	-1.5791	0.0072957	0.032954	B4GALT1	Galactosyl_T||Galactosyl_T_C||Galactosyl_T_N||Nucleotide-diphossugar_trans
ENSGALG00000002042	436.916520358403	208.385836630699	1.0681	0.001373	0.0083054	-	SMAP_dom||KNOP1
ENSGALG00000002046	288.824290768813	26.1625744871229	3.4646	5.895e-09	1.3915e-07	-	C2_dom||SYT15
ENSGALG00000002055	252.408153258783	55.7208801467417	2.1795	2.6188e-07	4.5717e-06	HES4	Orange_dom||bHLH_dom
ENSGALG00000002060	2494.90732493062	962.458255316325	1.3742	1.0147e-05	0.00011956	TAF15	RRM_dom||Znf_RanBP2||Nucleotide-bd_a/b_plait
ENSGALG00000002066	3833.64667030571	2216.1940738373	0.79063	0.0073813	0.033285	NCOA4	ARA70
ENSGALG00000002081	109.882381823029	5.31583698420798	4.3695	9.8858e-07	1.4806e-05	MMP28	Hemopexin-like_dom||Pept_M10_metallopeptidase||Peptidoglycan-bd-like||Peptidase_Metallo||Pept_M10A_stromelysin-type||Hemopexin-like_repeat||Pept_M10A||MetalloPept_cat_dom||MMP28
ENSGALG00000002083	195.185674859786	1.03669904109244	7.5567	1.1592e-05	0.00013348	-	Perilipin
ENSGALG00000002085	1944.69704784358	1105.3427523775	0.81505	0.0072405	0.032786	FZR1	WD40_repeat||WD40/YVTN_repeat-like_dom||WD40_repeat_dom||WD40_repeat_CS||Apc4_WD40_dom||Cdc20/Fizzy
ENSGALG00000002107	559.155442183596	313.098242654118	0.83663	0.0089291	0.039103	RANBP1	Ran_bind_dom||PH_dom-like
ENSGALG00000002111	23.9794585608148	1.10117152983029	4.4447	0.00021954	0.0017465	-	CRAL-bd_toc_tran||CRAL-TRIO_dom||PDZ||PRELI/MSF1_dom||GOLD_dom||CRAL/TRIO_N_dom
ENSGALG00000002116	28.2025330874307	6.97568842715825	2.0154	0.0061718	0.028793	TEN1	Ten1_animal_plant
ENSGALG00000002117	263.300763464615	578.468801138644	-1.1355	0.0006329	0.0042912	PARG	Poly_GlycHdrlase
ENSGALG00000002129	502.76000441135	251.873965601104	0.99717	0.0023787	0.013148	WDR47	WD40_repeat||LisH||CTLH_C||WD40/YVTN_repeat-like_dom||WD40_repeat_dom||WD40_repeat_CS||Apc4_WD40_dom
ENSGALG00000002134	269.775526130308	132.306857848481	1.0279	0.0035683	0.018329	-	THUMP_dom
ENSGALG00000002141	367.370734444976	1212.60128518318	-1.7228	2.0475e-07	3.6749e-06	UGGT1	UDP-g_GGtrans||Nucleotide-diphossugar_trans
ENSGALG00000002143	119.714363423733	308.03190824106	-1.3635	0.0003457	0.0026005	ANKLE2	Ankyrin_rpt||LEM_dom||LEM/LEM-like_dom||RNase_H1_N||Ankyrin_rpt-contain_dom
ENSGALG00000002147	1085.69195033785	405.432142233521	1.4211	5.7957e-06	7.2628e-05	SIKE1	SIKE
ENSGALG00000002150	684.80461202888	153.860857649358	2.1541	1.4321e-10	4.5468e-09	CPEB1	RRM_dom||Nucleotide-bd_a/b_plait||CEBP1_N||CEBP_ZZ
ENSGALG00000002152	49.024259225179	9.00599384798869	2.4445	7.8537e-05	0.00072272	GABRP	GABAA/Glycine_rcpt||Neurotrans-gated_channel_TM||Neur_channel||Neur_chan_lig-bd||GABAAp_rcpt||Neurotransmitter_ion_chnl_CS
ENSGALG00000002158	582.160277752737	1212.16103155989	-1.0581	0.0009198	0.0059134	-	Golga3
ENSGALG00000002159	636.736579962286	2463.61451009433	-1.952	5.217e-10	1.529e-08	ACOX1	Acyl-CoA_oxidase_C||Acyl-CoA_Oxase/DH_cen-dom||AcylCo_DH/oxidase_C||AcylCoA_DH/oxidase_NM_dom||Acyl-CoA_oxidase||AcylCoA_DH/ox_N||Acyl-CoA_ox_N
ENSGALG00000002162	331.270144999015	600.157132467488	-0.85733	0.0093513	0.040568	ACO1	AconitaseA/IPMdHydase_ssu_swvl||Acoase/IPM_deHydtase_lsu_aba||Aconitase/IRP2||Aconitase/3IPM_dehydase_swvl||Acnase/IPM_dHydase_lsu_aba_1/3||Aconitase/IPMdHydase_lsu_aba_2||Acoase/IPM_deHydtase||Aconitase_4Fe-4S_BS||IRE-BP1
ENSGALG00000002164	611.086520446048	207.284901778388	1.5598	3.1292e-06	4.1974e-05	DDX59	Helicase_C||Znf_HIT||DEAD/DEAH_box_helicase_dom||Helicase_ATP-bd||RNA_helicase_DEAD_Q_motif||P-loop_NTPase
ENSGALG00000002167	1230.54560319818	95.2101210341387	3.692	2.9599e-10	8.991e-09	PATL2	Topo_II-assoc_PAT1
ENSGALG00000002172	38.4608893309006	105.163950122103	-1.4512	0.0014313	0.0085892	FAM168B	FAM168A/MANI
ENSGALG00000002175	360.373533189775	139.992864077979	1.3641	0.0037689	0.019182	KIF14	FHA_dom||Kinesin_motor_dom||SMAD_FHA_domain||Kinesin_motor_CS||P-loop_NTPase||Kinesin-like_fam||Kinesin_assoc
ENSGALG00000002180	47.8621302941093	133.815404408799	-1.4833	0.00030458	0.0023282	-	FHA_dom||Znf_RING||SMAD_FHA_domain||Znf_RING/FYVE/PHD||Znf_RING_CS
ENSGALG00000002182	93.6212992212267	6642.82874634956	-6.1488	1.2251e-45	1.4781e-42	NR5A2	Nucl_hrmn_rcpt_lig-bd||Znf_hrmn_rcpt||Nuclear_hrmn_rcpt||Znf_NHR/GATA||NR5_fam
ENSGALG00000002187	269.404633445441	538.142785653083	-0.99821	0.0024989	0.013711	HSD17B4	SDR_fam||MaoC_dom||SCP2_sterol-bd_dom||NAD(P)-bd_dom||Sc_DH/Rdtase_CS||HotDog_dom
ENSGALG00000002189	10206.738218044	1830.43368904582	2.4793	1.1349e-06	1.6732e-05	SNX1	Phox||Sorting_nexin_N||Vps5_C||SNX1
ENSGALG00000002197	4130.34599013079	14697.5791802221	-1.8312	4.2859e-05	0.00042579	NPM1	Nucleoplasmin||Nucleoplasmin_core_dom||NPM1_C
ENSGALG00000002198	311.981037980987	4609.17725886707	-3.885	3.6675e-31	1.3973e-28	FHOD1	GBD/FH3_dom||FH2_Formin||ARM-type_fold||FHDC1
ENSGALG00000002229	819.06785043604	2000.89165171125	-1.2886	4.0602e-05	0.00040503	FBXW11	WD40_repeat||F-box_dom||WD40/YVTN_repeat-like_dom||WD40_repeat_dom||WD40_repeat_CS||G-protein_beta_WD-40_rep||Beta-TrCP_D
ENSGALG00000002232	738.063807333231	2426.73752596283	-1.7172	0.0014924	0.0089156	RERE	Atrophin-like
ENSGALG00000002237	1464.94392065835	2756.53691336841	-0.91201	0.0030631	0.016209	ATP6V0D1	ATPase_V0-cplx_csu/dsu||ATPase_V0-cplx_dsu
ENSGALG00000002260	213.922836259099	9830.02732750155	-5.522	5.2854e-06	6.6851e-05	CISH	SH2||SOCS_box||CIS
ENSGALG00000002277	141.250298943293	288.784375829283	-1.0317	0.0069736	0.031812	KLHL24	BTB/POZ_dom||Kelch_1||SKP1/BTB/POZ||BACK||Gal_Oxidase_b-propeller||KLHL24
ENSGALG00000002294	402.820687083611	1790.03005600869	-2.1518	6.8882e-12	2.6808e-10	SEMA6A	Semap_dom||Plexin_repeat||WD40/YVTN_repeat-like_dom||Plexin-like_fold||Semaphorin
ENSGALG00000002313	167.195908520485	365.809937573585	-1.1296	0.00053606	0.0037481	-	AA_transpt_TM
ENSGALG00000002318	0.29673986314984	44.3383004768924	-7.2232	0.0032925	0.017159	LVRN	Peptidase_M1||Peptidase_M1_N||ERAP1-like_C_dom
ENSGALG00000002319	78.8345710087822	9.42327029508104	3.0645	3.2296e-08	6.6007e-07	-	Tektin
ENSGALG00000002335	205.156627049148	22.0174767233881	3.22	5.7269e-11	1.9223e-09	DOCK3	SH3_domain||DOCK_C||ARM-type_fold||DOCK||DOCK3||DHR-1_domain||DHR-2||DOCK_N
ENSGALG00000002341	370.859271961144	658.654076224902	-0.82865	0.0098245	0.042182	AP3S1	Clathrin_sm-chain_CS||Longin-like_dom||AP_complex_ssu||AP_mu_sigma_su
ENSGALG00000002345	344.96081560287	674.179590193117	-0.9667	0.0026289	0.01432	ATG12	Atg12||Ubiquitin-rel_dom
ENSGALG00000002346	210.135133441419	91.554135492881	1.1986	0.0013027	0.0079445	CLSPN	Claspin
ENSGALG00000002347	265.03763714829	1026.82893070633	-1.9539	1.1971e-09	3.2457e-08	C3orf58	UPF0672||FAM69_kinase_dom
ENSGALG00000002350	213.938596843764	85.9889968859654	1.315	0.0005663	0.0039154	DNAH3	AAA+_ATPase||Dynein_heavy_dom||ATPase_dyneun-rel_AAA||Dynein_heavy_dom-2||Dynein_heavy_chain_D4_dom||Dynein_HC_stalk||DHC_fam||P-loop_NTPase
ENSGALG00000002364	356.050742882847	1033.75466754685	-1.5377	2.5183e-06	3.4331e-05	-	ACE1_Sec16_Sec31||Sec16_CCD||Sec16
ENSGALG00000002370	9.75237368494693	0	Inf	0.0019455	0.011113	SH2D4B	SH2
ENSGALG00000002377	35020.0168317753	17209.5798688633	1.025	0.00055254	0.0038423	ENO1	Enolase||Enolase_CS||Enolase_C||Enolase_N||Enolase_N-like||Enolase_C-like
ENSGALG00000002399	191.60559500461	477.527099854475	-1.3174	5.9321e-05	0.00056677	-	VWF_A||TFIIH_C1-like_dom||Znf_C2H2||Ssl1-like||TFIIH_SSL1/p44
ENSGALG00000002414	87.0087191760617	197.708680509726	-1.1841	0.0072387	0.032786	TSPAN14	Tetraspanin||Tetraspanin_EC2||Tetraspanin/Peripherin||Tetraspanin_CS
ENSGALG00000002417	318.143867864372	560.100734089503	-0.81601	0.012108	0.049887	-	Hexapep||NTP_transferase_dom||Hexapep_transf_CS||Nucleotide-diphossugar_trans
ENSGALG00000002421	6499.77046075779	15423.2135791211	-1.2466	0.0020568	0.011644	FAM213A	FAM213/AAED1||FAM213
ENSGALG00000002428	5198.53908974094	22.4938414701074	7.8524	2.1041e-29	6.9234e-27	ZP2	ZP_dom
ENSGALG00000002437	61.3161557882488	223.746598859653	-1.8675	5.3706e-05	0.0005186	FAM69B	EF-hand-dom_pair||FAM69_kinase_dom||FAM69_N
ENSGALG00000002439	900.038249437546	9224.69248296	-3.3574	2.4131e-24	4.6791e-22	-	SANT/Myb||Homeodomain-like||TFIIIB_B''
ENSGALG00000002445	522.295540554713	1089.24703585952	-1.0604	0.00095409	0.0060941	KIAA0319L	PKD_dom||FN3_dom||PKD/Chitinase_dom||KIAA0319-like
ENSGALG00000002452	189.020914017524	14.1410645126723	3.7406	0.00018661	0.0015184	AQP3	MIP||MIP_CS||Aquaporin-like||Aquaporin_3
ENSGALG00000002458	2230.97955542399	1211.72726522907	0.88061	0.0052067	0.02518	VAC14	ARM-like||ARM-type_fold||VAC14_Fig4p-bd||Vac14||Vac14_Fab1-bd
ENSGALG00000002461	113.303850502943	2.839748679774	5.3183	2.7146e-10	8.3267e-09	-	Hemopexin-like_dom||Hemopexin-like_repeat||MMP17
ENSGALG00000002470	1333.32338057839	447.333846956241	1.5756	1.82e-05	0.00019832	CYP27A1	Cyt_P450||Cyt_P450_E_grp-I||Cyt_P450_CS
ENSGALG00000002479	27.2590372143634	70.1685921617317	-1.3641	0.005026	0.02449	MAT1A	S-AdoMet_synthetase||S-AdoMet_synt_N||S-AdoMet_synt_central||S-AdoMet_synt_C||ADOMET_SYNTHASE_CS||S-AdoMet_synthetase_sfam
ENSGALG00000002484	949.541601123358	204.969565360142	2.2118	2.7862e-11	9.9195e-10	CRYM	ODC_Mu_crystall||NAD(P)-bd_dom||ODC_N
ENSGALG00000002519	182.697358472397	381.75395539587	-1.0632	0.0015752	0.0093188	SLC25A33	Mitochondrial_sb/sol_carrier||Mt_carrier_dom
ENSGALG00000002527	71.5389273740497	217.486989449915	-1.6041	3.6914e-05	0.0003725	TMEM201	Ima1_N||DUF2448
ENSGALG00000002528	2997.87863957906	1705.49189740964	0.81375	0.0078738	0.035191	DNAJC18	DnaJ_domain||DUF1977_DnaJ-like||DnaJ_domain_CS
ENSGALG00000002529	70.6297805636879	2.67856745792939	4.7207	8.4781e-12	3.2473e-10	-	Carboxyl_trans||COA_CT_N||COA_CT_C||ClpP/crotonase-like_dom
ENSGALG00000002532	158.64192555349	45.4128376869937	1.8046	0.0012154	0.0075031	GJA4	Connexin||Connexin_N||Connexin_CS||Connexin_CCC
ENSGALG00000002536	454.336711709477	1387.06533420537	-1.6102	2.8144e-07	4.8624e-06	STX2	Syntaxin_N||t-SNARE||STX2||T_SNARE_dom||Syntaxin/epimorphin_CS
ENSGALG00000002539	7.52379523391079	100.198552682439	-3.7353	6.2746e-12	2.4686e-10	KCNN2	CaM-bd_dom||K_chnl_dom||K_chnl_Ca-activ_SK
ENSGALG00000002542	307.407938190253	1138.05126120767	-1.8883	4.6526e-09	1.1239e-07	GUSB	Glyco_hydro_2||Glyco_hydro_2_Ig-like||Glyco_hydro_2_cat||Glyco_hydro_2_N||Galactose-bd-like||Glyco_hydro_catalytic_dom||Glyco_hydro_2/20_Ig-like||Glycoside_hydrolase_SF||Glyco_hydro_2_CS||Glyco_hydro_2_AS
ENSGALG00000002548	2767.38513130376	5547.69110095499	-1.0034	0.0009404	0.0060208	TLN1	FERM_domain||ILWEQ_dom||Vinculin/catenin||PH_dom-like||FERM/acyl-CoA-bd_prot_3-hlx||Vinculin-bd_dom||Talin_cent||Talin-1||FERM_N||FERM_CS||FERM_central||Band_41_domain||Ubiquitin-rel_dom||FERM_f0
ENSGALG00000002551	271.211633137912	49.3991626620761	2.4569	5.9619e-07	9.4567e-06	CFAP70	TPR-like_helical_dom||TPR-contain_dom||TPR_repeat
ENSGALG00000002555	26.7625915141234	0.669641864482349	5.3207	0.00022768	0.0018033	RET	Prot_kinase_dom||Ser-Thr/Tyr_kinase_cat_dom||Cadherin||Tyr_kinase_AS||Kinase-like_dom||Cadherin-like||Tyr_kinase_Ret_rcpt||Protein_kinase_ATP_BS||Tyr_kinase_cat_dom
ENSGALG00000002561	1015.94246753075	78.2880191153498	3.6979	1.7598e-22	2.7299e-20	-	Fanconi_anaemia_gr_E_prot_C
ENSGALG00000002563	135.678221280391	52.8762729425817	1.3595	0.0012338	0.007597	TPM4	Tropomyosin
ENSGALG00000002579	6.88187174240811	156.836485257599	-4.5103	2.109e-18	2.0266e-16	RIMBP2	SH3_domain||FN3_dom||SH3_2||Ig-like_fold
ENSGALG00000002588	286.146520539341	616.768188701546	-1.108	0.0039763	0.020054	PPARD	Nucl_hrmn_rcpt_lig-bd||Znf_hrmn_rcpt||Nuclear_hrmn_rcpt||1Cnucl_rcpt||1Cnucl_rcpt_B||Znf_NHR/GATA
ENSGALG00000002598	242.027676467161	4164.38742343408	-4.1049	5.9315e-34	2.7408e-31	TPST1	TPST||P-loop_NTPase
ENSGALG00000002599	472.917192179343	219.813444040057	1.1053	0.00086636	0.005613	ARHGEF39	DH-domain||PH_domain||PH_dom-like
ENSGALG00000002639	148.923031554818	292.648882436018	-0.9746	0.0058533	0.027586	TRPC1	Ankyrin_rpt||TRPC_channel||TRP_channel||TRPC1_channel||Ion_trans_dom||TRP_dom||Ankyrin_rpt-contain_dom
ENSGALG00000002644	4933.28129308756	8514.83968040866	-0.78743	0.0087427	0.038403	RPL10A	Ribosomal_L1||Ribosomal_L1_2-a/b-sand||Ribosomal_L1_3-a/b-sand||Ribosomal_L1_CS||Ribosomal_L1-like||Ribosomal_L1/biogenesis
ENSGALG00000002645	109.374074570233	10.3491037138797	3.4017	0.00023331	0.00184	PIWIL1	PAZ_dom||Piwi||RNaseH-like_dom||ArgoL1||GAGE||PIWIL1
ENSGALG00000002648	3222.51555885365	1632.65666683979	0.98097	0.0014401	0.0086349	FUK	Galkinase||Fucokinase||GHMP_kinase_C_dom||Ribosomal_S5_D2-typ_fold
ENSGALG00000002653	221.095709335597	518.516462034409	-1.2297	0.00019109	0.001549	NCBP3	Nucleotide-bd_a/b_plait||NCBP3
ENSGALG00000002655	69.8092749717342	172.656435568784	-1.3064	0.002838	0.015259	ITGAV	Integrin_alpha||FG-GAP||Int_alpha_beta-p||Integrin_alpha-2||Integrin_alpha_C_CS||Integrin_dom
ENSGALG00000002656	85.6052041611938	227.956738796232	-1.413	0.00018772	0.001524	CRK	SH2||SH3_domain||SH3_2
ENSGALG00000002673	52.8287384996093	141.32069662846	-1.4196	0.00072501	0.0048091	GRPEL2	GrpE||GrpE_head||GrpE_coiled_coil
ENSGALG00000002675	400.419155199745	1472.3705548472	-1.8786	3.6131e-09	8.9675e-08	SCUBE3	EGF-type_Asp/Asn_hydroxyl_site||EGF-like_dom||CUB_dom||EGF-like_Ca-bd_dom||Growth_fac_rcpt_||Tyr-kin_ephrin_A/B_rcpt-like||EGF-like_CS||EGF_Ca-bd_CS||GFP-like||EGF_dom||cEGF
ENSGALG00000002683	2167.03614246894	1133.68505439962	0.9347	0.0020038	0.01139	DECR2	SDR_fam||NAD(P)-bd_dom
ENSGALG00000002701	1857.76843185823	873.002181418127	1.0895	0.00029103	0.0022389	DNAJC9	Cyt_P450||DnaJ_domain||DnaJ_domain_CS
ENSGALG00000002706	81.3789172467662	189.208493903359	-1.2172	0.0013168	0.0080103	XRN1	Put_53exo||5_3_exoribonuclease
ENSGALG00000002707	110.946598193054	308.474660697677	-1.4753	0.0022854	0.012742	CHRNB2	Nicotinic_acetylcholine_rcpt||Neurotrans-gated_channel_TM||Neur_channel||Neur_chan_lig-bd||Neurotransmitter_ion_chnl_CS||Acetylcholine_rcpt_TM||CHRNB2
ENSGALG00000002726	232.347121792308	425.918905149572	-0.8743	0.0097081	0.041777	KIF1B	FHA_dom||Kinesin_motor_dom||PH_domain||SMAD_FHA_domain||PH_dom-like||Kinesin_motor_CS||Kinesin-like_KIF1-typ||Kinesin-like||P-loop_NTPase||Kinesin-like_fam||Kinesin_assoc
ENSGALG00000002729	61.3455716296537	138.215405719882	-1.1719	0.0036744	0.018782	GK5	Carb_kinase_FGGY||Carb_kinase_FGGY_CS||Carb_kinase_FGGY_N||Carb_kinase_FGGY_C
ENSGALG00000002734	4202.47241859101	2353.44054518672	0.83647	0.0049537	0.024191	UHMK1	RRM_dom||Prot_kinase_dom||Kinase-like_dom||Nucleotide-bd_a/b_plait
ENSGALG00000002735	713.587097366683	383.183993984724	0.89705	0.0049996	0.024377	TAF11	TAFII28||Histone-fold
ENSGALG00000002742	23.3139218256388	85.0034721157363	-1.8663	0.0017053	0.0099423	TMEM132B	TMEM132||TMEM132_N||TMEM132_C||TMEM132_M
ENSGALG00000002750	420.096370805147	1215.09090245408	-1.5323	1.8505e-06	2.6045e-05	NCKAP1	Nck-associated_protein-1
ENSGALG00000002756	109.671793671253	5.25136449547014	4.3844	0.0010107	0.0064089	TMEM121	CECR6/TMEM121
ENSGALG00000002763	21.8680403174998	2120.62708199891	-6.5995	1.4947e-08	3.2559e-07	FRZB	Netrin_domain||TIMP-like_OB-fold||Frizzled/SFRP||Netrin_module_non-TIMP||Frizzled_dom||SFRP3
ENSGALG00000002764	863.549441940505	2837.98418312236	-1.7165	5.1745e-08	1.0319e-06	ATP1B3	Na/K_ATPase_sub_beta
ENSGALG00000002766	2.20608178233341	64.053835328978	-4.8597	3.5547e-12	1.4376e-10	MLKL	Prot_kinase_dom||Ser-Thr/Tyr_kinase_cat_dom||Kinase-like_dom
ENSGALG00000002771	25.5578214155824	1267.17696292544	-5.6317	1.5327e-45	1.7519e-42	CRIP1	Znf_LIM
ENSGALG00000002773	1541.24705072719	841.011562915691	0.8739	0.0047234	0.023245	SNRPC	Znf_C2H2_matrin||Znf_U1||Znf_U1-C||U1_snRNP-C
ENSGALG00000002781	697.264071479553	87.2286924549732	2.9988	9.3193e-09	2.1126e-07	BRCA1	BRCT_dom||Znf_RING||BRCA1||Znf_RING/FYVE/PHD||Znf_RING_CS||Znf_C3HC4_RING-type||BRCA1_serine_dom||BRCA1-associated
ENSGALG00000002789	8.02866121746317	562.243360720341	-6.1299	5.9584e-17	4.8103e-15	-	MAP_tubulin-bd_rpt||MAP2/MAP4/Tau||MAP2
ENSGALG00000002802	7.26846094326877	32.0943409349923	-2.1426	0.0026421	0.014377	PACSIN1	FCH_dom||SH3_domain||PACSIN1||F_BAR
ENSGALG00000002804	35.9604106967979	9.0687679360915	1.9874	0.0026217	0.014288	RND2	Small_GTPase||Small_GTP-bd_dom||P-loop_NTPase
ENSGALG00000002813	5738.88952639378	13816.6190920286	-1.2676	2.817e-05	0.00029257	RPS10	S10_plectin_N
ENSGALG00000002816	269.118318134112	26.9501122539582	3.3199	2.6081e-09	6.6479e-08	STK10	Prot_kinase_dom||Ser/Thr_kinase_AS||Kinase-like_dom||Protein_kinase_ATP_BS||PKK
ENSGALG00000002818	468.847182985085	1433.0102504405	-1.6119	9.5248e-05	0.0008537	VAT1	ADH_SF_Zn-type||Quin_OxRdtase/zeta-crystal_CS||GroES-like||ADH_C||ADH_N||NAD(P)-bd_dom||PKS_ER
ENSGALG00000002830	81.2534649342793	252.978586241891	-1.6385	9.2428e-06	0.00011011	NUDT3	NUDIX_hydrolase_dom||NUDIX_hydrolase_dom-like||NUDIX_hydrolase_CS
ENSGALG00000002831	196.974626264064	1441.98705169065	-2.872	9.693e-18	8.8447e-16	SH3PXD2B	SH3_domain||P47PHOX||Phox||SH3_2||SH3PXD2B
ENSGALG00000002837	4102.49528452526	8338.61190268585	-1.0233	0.00062045	0.0042186	RPL27	Ribosomal_L27e||KOW||Translation_prot_SH3-like||Rib_L2_dom2||Ribosomal_L27e_CS
ENSGALG00000002843	438.622366830889	146.017584373706	1.5868	3.7019e-06	4.8813e-05	RILP	JNK/Rab-associated_protein-1_N||RILP
ENSGALG00000002846	67.3953234260913	18.1217769114296	1.8949	0.003274	0.017088	NEURL1B	Znf_RING||NHR_dom||Znf_RING/FYVE/PHD
ENSGALG00000002854	86.1895498819572	625.180317868422	-2.8587	1.4585e-05	0.00016327	-	PDZ
ENSGALG00000002856	522.106469833769	999.004770646549	-0.93615	0.004159	0.020821	RUNDC1	Run_dom
ENSGALG00000002888	696.409848078931	230.983050739688	1.5921	2.1371e-06	2.9486e-05	CASZ1	Znf_C2H2||Znf_C2H2-like
ENSGALG00000002893	3.42023308495014	256.705023222496	-6.2299	4.6544e-32	1.9072e-29	STC2	Stanniocalcin
ENSGALG00000002899	594.907608137732	2815.88854362125	-2.2429	0.00017163	0.001414	AACS	AMP-dep_Synth/Lig||Acac_CoA_synth||AMP-binding_CS||ACAS_N||-
ENSGALG00000002900	135.831808046551	11.2765392042448	3.5904	0.0007019	0.0046772	NOTUM	PAE/NOTUM
ENSGALG00000002908	470.511660917013	46.7149303181349	3.3323	1.1233e-18	1.1242e-16	TRAIP	Znf_RING||Prefoldin||Znf_RING-CH||Znf_RING/FYVE/PHD
ENSGALG00000002913	99.7911306630933	488.796055675164	-2.2922	1.1221e-10	3.6264e-09	BNAS1	BRI3BP
ENSGALG00000002957	31.964362035836	136.730437974915	-2.0968	0.0017763	0.010303	SLC12A3	SLC12A3||AA-permease/SLC12A_dom||SLC12A_fam||AA_permease_N||SLC12_C
ENSGALG00000002958	27.9494227881762	76.9601174680955	-1.4613	0.0038645	0.019591	DNER	EGF-type_Asp/Asn_hydroxyl_site||EGF-like_dom||EGF-like_Ca-bd_dom||Growth_fac_rcpt_||EGF-like_CS||EGF_Ca-bd_CS
ENSGALG00000002963	6.0022781105514	165.392440749401	-4.7842	1.9875e-15	1.2658e-13	PID1	PTB/PI_dom||PH_dom-like
ENSGALG00000002971	2081.0359753706	774.456267892127	1.426	4.4042e-06	5.6967e-05	NSD1	PWWP_dom||SET_dom||Znf_PHD||Post-SET_dom||AWS_dom||Znf_FYVE_PHD||Znf_RING/FYVE/PHD||Zinc_finger_PHD-type_CS||Znf_PHD-finger
ENSGALG00000002974	0.645511256400315	36.5528798035848	-5.8234	4.741e-05	0.00046337	SPHKAP	SPHK1-interactor_AKAP_110||AKAP_110_C
ENSGALG00000002984	1233.32770231883	656.713378005442	0.90922	0.0038315	0.019464	RAB24	Small_GTPase||Small_GTP-bd_dom||P-loop_NTPase
ENSGALG00000002985	603.90245374645	307.066362381567	0.97577	0.0029509	0.015719	UTP18	WD40_repeat||WD40/YVTN_repeat-like_dom||WD40_repeat_dom
ENSGALG00000002990	6382.2797900711	3776.7728063591	0.75692	0.010997	0.046157	PRELID1	PRELI/MSF1_dom
ENSGALG00000002993	3856.81161870897	1612.72729272625	1.2579	6.2465e-05	0.00059315	CA10	Carbonic_anhydrase_a||CA10||Carbonic_anhydrase_a-class
ENSGALG00000003010	738.794152320263	350.364030699687	1.0763	0.00099185	0.0063075	NUP93	Nucleoporin_int_Nup93/Nic96
ENSGALG00000003031	343.512618559011	1037.18732449471	-1.5942	8.5294e-07	1.3008e-05	SMYD4	SET_dom||Znf_MYND||TPR-like_helical_dom
ENSGALG00000003045	1451.56080820487	304.138019945892	2.2548	4.7498e-09	1.1449e-07	E2F1	E2F_WHTH_DNA-bd_dom||WHTH_DNA-bd_dom||E2F||E2F_CC-MB
ENSGALG00000003047	263.791662924216	1106.74092561255	-2.0688	2.4699e-10	7.5975e-09	SUGP2	Surp||G_patch_dom
ENSGALG00000003053	4092.29025813181	1981.43073734823	1.0464	0.00045534	0.0032701	PRDX6	AhpC/TSA||Thioredoxin-like_fold||Peroxiredoxin_C||Peroxiredoxin_AhpC-typ
ENSGALG00000003059	244.896604113068	472.422506227057	-0.9479	0.0056825	0.026963	HLF	bZIP||HLF
ENSGALG00000003078	749.569117436379	11952.1240355442	-3.9951	0.001046	0.0065996	MMD	AdipoR/HlyIII-related||Hy-lIII
ENSGALG00000003085	1541.57389355618	221.586054525453	2.7985	1.414e-13	7.1081e-12	CDK1	Prot_kinase_dom||Ser/Thr_kinase_AS||Kinase-like_dom||Protein_kinase_ATP_BS
ENSGALG00000003092	336.975390694046	696.395405868477	-1.0473	0.0018754	0.010789	ERLIN2	Band_7||Erlin1/2
ENSGALG00000003099	115.84859043512	542.841545515111	-2.2283	1.8123e-10	5.6738e-09	PCTP	START_lipid-bd_dom||START-like_dom
ENSGALG00000003106	3765.68504972117	1541.53537099297	1.2885	3.235e-05	0.00033077	TOX2	HMG_box_dom
ENSGALG00000003107	346.341989603242	846.959908905169	-1.2901	8.1211e-05	0.00074416	AMFR	Znf_RING||CUE||Znf_RING/FYVE/PHD
ENSGALG00000003111	90.1582785143552	214.949676819258	-1.2535	0.00086213	0.0055889	BFAR	Znf_RING||Znf_RING/FYVE/PHD||Znf_RING_CS
ENSGALG00000003118	68.3314972737095	195.629810199667	-1.5175	0.0076168	0.034184	ADGRA2	GPS||Cys-rich_flank_reg_C||GPCR_2_secretin-like||Leu-rich_rpt||GPCR_2_extracellular_dom||Leu-rich_rpt_typical-subtyp||Ig_sub||Ig-like_dom||Ig_I-set||Ig-like_fold||GPCR_2-like||GPCR_2_secretin-like_CS||L_dom-like
ENSGALG00000003120	4545.3517837328	9850.77821198807	-1.1158	0.00034304	0.0025849	NCOR2	SANT/Myb||Homeodomain-like||SANT_dom||N-CoR_GPS2_interact||-
ENSGALG00000003123	327.241165958975	169.864726113514	0.94597	0.0080815	0.035941	CNTNAP1	FA58C||EGF-like_dom||Laminin_G||Fibrinogen_a/b/g_C_dom||Neurexin-like||Galactose-bd-like||ConA-like_dom||Fibrinogen_a/b/g_C_1||Caspr1
ENSGALG00000003128	3055.3471449637	1124.79471580801	1.4417	5.889e-06	7.3713e-05	EDEM2	Glyco_hydro_47
ENSGALG00000003129	27.3299868068227	66.8974101456783	-1.2915	0.012074	0.049783	-	-
ENSGALG00000003136	15.3833928920987	110.747482148798	-2.8478	8.9808e-09	2.0463e-07	IKZF2	Znf_C2H2||Znf_C2H2/integrase_DNA-bd||Znf_C2H2-like
ENSGALG00000003137	8.8515281379046	32.0030604103783	-1.8542	0.0069982	0.031902	-	FAM101
ENSGALG00000003147	1570.62031607646	3602.8282615387	-1.1978	8.03e-05	0.00073675	TRPC4AP	ARM-type_fold||DUF3689
ENSGALG00000003154	215.061315312281	405.553250569312	-0.91514	0.0077901	0.034889	TXNDC11	Thioredoxin-like_fold||Thioredoxin_domain
ENSGALG00000003155	146.290172276972	59.9575914416781	1.2868	0.0015518	0.0092028	SRR	Ser/Thr_deHydtase_PyrdxlP-BS||TrpB-like_PLP-dep
ENSGALG00000003163	70.0825297697572	171.721854527301	-1.2929	0.00081359	0.0053091	GNAO1	Gprotein_alpha_su||Gprotein_alpha_I||GproteinA_insert||P-loop_NTPase
ENSGALG00000003165	380.044387690492	922.691040943867	-1.2797	7.0144e-05	0.00065491	CCDC6	DUF2046
ENSGALG00000003168	83.2172088706047	401.930219595285	-2.272	5.8517e-10	1.697e-08	MTMR12	Myotubularin-like_Pase_dom||PH_dom-like||MTMR12-like_C||Prot-tyrosine_phosphatase-like||Myotubularin_fam||MTMR12
ENSGALG00000003172	23.8342279680916	1201.7041115927	-5.6559	6.4741e-21	8.369e-19	SLC16A9	MFS||MFS_dom||MCT9
ENSGALG00000003185	2016.95540280549	9042.43259876234	-2.1645	1.2153e-05	0.0001392	SCPEP1	Peptidase_S10||Ser_caboxypep_ser_AS||AB_hydrolase
ENSGALG00000003195	13.9092121175253	43.7629066026379	-1.6537	0.010586	0.044811	TRADD	Death_domain||TRADD_N||DEATH-like_dom
ENSGALG00000003197	5109.59630125466	10439.2508992766	-1.0307	0.0079274	0.035378	RPL7A	Ribosomal_L7A/L8||Ribosomal_L7Ae_CS||Ribosomal_L7Ae/L30e/S12e/Gad45||Ribosomal_L7Ae/L8/Nhp2||L30e-like||-
ENSGALG00000003217	66.7129827585048	0	Inf	2.9081e-13	1.3973e-11	LITAF	LITAF
ENSGALG00000003219	405.999506650306	219.202050745879	0.88922	0.010769	0.045418	TMEM231	TMEM231
ENSGALG00000003226	93.6767445861142	24.7659448785481	1.9193	0.00010683	0.00094391	APOBEC2	CMP_dCMP_Zn-bd||APOBEC_N||Cytidine_deaminase-like
ENSGALG00000003227	550.858605885064	2035.34854965657	-1.8855	4.7674e-09	1.1478e-07	RAB11FIP4	EF_hand_dom||EF-hand-dom_pair||Rab-bd_FIP-RBD
ENSGALG00000003228	1362.68730175553	362.330829253553	1.9111	2.7591e-09	6.9893e-08	OARD1	Macro_dom
ENSGALG00000003235	71.3523003673722	369.956857299318	-2.3743	1.2244e-05	0.00014002	-	Znf_U1||DZF_dom||Znf_C2H2||Znf_C2H2-like
ENSGALG00000003242	107.721870160958	30342.9874195708	-8.1379	0.0057951	0.027402	STAR	StAR-like||START_lipid-bd_dom||START-like_dom||StAR
ENSGALG00000003245	927.81888290171	2105.02695534388	-1.1819	0.00013019	0.0011188	LSM1	LSM_dom_euk/arc||LSM_dom
ENSGALG00000003248	979.987073236499	2525.29464159616	-1.3656	8.6861e-06	0.00010422	SUB1	PC4||ssDNA-bd_transcriptional_reg
ENSGALG00000003256	2539.69436754298	1385.03119415083	0.87474	0.0039006	0.019737	ATP6V0A1	V-ATPase_116kDa_su||V-type_ATPase_116kDa_su_euka
ENSGALG00000003260	791.091052667978	383.274005444359	1.0455	0.0012192	0.007522	UTP6	HAT||TPR-like_helical_dom||Utp6
ENSGALG00000003265	1757.89278780786	4087.2223850116	-1.2173	6.1213e-05	0.00058254	PTP4A2	Dual-sp_phosphatase_cat-dom||TYR_PHOSPHATASE_dom||Tyr_Pase_cat||Prot-tyrosine_phosphatase-like
ENSGALG00000003267	456.534977110486	865.170428211255	-0.92226	0.0054449	0.026117	STAT3	SH2||STAT||p53-like_TF_DNA-bd||EF-hand-dom_pair||STAT_TF_DNA-bd_sub||STAT_TF_prot_interaction||STAT_TF_alpha||STAT_TF_DNA-bd||STAT_TF_coiled-coil
ENSGALG00000003272	578.656922214357	1651.78672796211	-1.5132	1.4646e-06	2.1064e-05	KHDRBS1	KH_dom||KH_dom_type_1||Sam68-YY||Qua1_dom
ENSGALG00000003285	228.398400321578	100.289684568298	1.1874	0.0014585	0.0087305	CDHR2	Cadherin||Cadherin-like||Cadherin_CS||CDHR2
ENSGALG00000003289	1591.87869535208	828.278824157901	0.94254	0.0025129	0.013781	CHUK	Prot_kinase_dom||Ser/Thr_kinase_AS||Kinase-like_dom||Protein_kinase_ATP_BS||IKKbetaNEMObind
ENSGALG00000003294	251.178168500806	127.372427588207	0.97966	0.0067078	0.030817	ATAD5	AAA+_ATPase||ATPase_AAA_core||P-loop_NTPase
ENSGALG00000003298	323.699581040622	118.123463016698	1.4544	0.00011501	0.0010043	DDX55	RNA-helicase_DEAD-box_CS||Helicase_C||DEAD/DEAH_box_helicase_dom||Helicase_ATP-bd||RNA_helicase_DEAD_Q_motif||DUF4217||P-loop_NTPase
ENSGALG00000003308	1236.90603470153	601.47122465785	1.0402	0.00074532	0.0049228	ERLIN1	Band_7||Erlin1/2
ENSGALG00000003309	40.6788418243439	3.25872352750138	3.6419	1.1241e-05	0.0001302	-	EF_hand_dom||EF-hand-dom_pair||EF_Hand_1_Ca_BS
ENSGALG00000003318	286.989165740019	131.510591400952	1.1258	0.001236	0.0076085	SNRNP35	RRM_dom||Nucleotide-bd_a/b_plait
ENSGALG00000003340	81.8280449153274	279.608926491804	-1.7727	1.7592e-06	2.4925e-05	GBGT1	Glyco_trans_6||Nucleotide-diphossugar_trans
ENSGALG00000003344	7876.90466173579	4556.41853937474	0.78973	0.0074465	0.033516	CLTB	Clathrin_L-chain
ENSGALG00000003345	151.881634525918	923.954114173307	-2.6049	1.059e-05	0.00012358	-	C2_dom||PLipase_C_PInositol-sp_X_dom||PI-PLC_fam||PLipase_C_Pinositol-sp_Y||PH_domain||EF-hand-dom_pair||PH_dom-like||PLC_EF-hand-like||PLC-like_Pdiesterase_TIM-brl
ENSGALG00000003349	21.9602418251447	5.22455645959398	2.0715	0.012049	0.049719	PLEKHA2	PH_domain||PH_dom-like
ENSGALG00000003353	250.671069367313	728.043052938866	-1.5382	2.3309e-06	3.1917e-05	RAI14	Ankyrin_rpt||Ankyrin_rpt-contain_dom
ENSGALG00000003359	9671.07209068031	3367.87056680227	1.5218	5.7752e-07	9.2154e-06	RAB5C	Small_GTPase||Small_GTP-bd_dom||P-loop_NTPase
ENSGALG00000003374	26.1855403431482	0.689323291230709	5.2474	2.0006e-06	2.7905e-05	ESRP2	RRM_dom||RNaseH-like_dom||Nucleotide-bd_a/b_plait
ENSGALG00000003383	2756.15896970176	1327.62229526662	1.0538	0.0007033	0.0046837	KPNA6	Armadillo||Importin-a_IBB||ARM-like||ARM-type_fold||Importing_su_alpha||Arm_3
ENSGALG00000003403	12.4395983457201	1.3392837289647	3.2154	0.010894	0.045851	ZNF385C	Znf_U1||Znf_C2H2||Znf_C2H2-like
ENSGALG00000003426	8.79121366159168	274.382550225115	-4.964	1.5212e-09	4.0265e-08	RHBDL3	EF_hand_dom||Peptidase_S54_rhomboid||EF-hand-dom_pair||Peptidase_S54_rhomboid_met||EF_Hand_1_Ca_BS||Peptidase_S54_rhomboid_dom
ENSGALG00000003428	243.942473123854	535.290402407229	-1.1338	0.00078453	0.0051442	-	RhoGAP_dom||SH2||SH3_domain||PI3kinase_P85||Rho_GTPase_activation_prot||PI3K_P85_iSH2
ENSGALG00000003429	112.08168176976	530.061791423495	-2.2416	0.00033143	0.0025097	PBX1	Homeobox_dom||PBX||Homeodomain-like||Homeobox_CS
ENSGALG00000003434	294.008543594688	574.608684424018	-0.96672	0.0022741	0.012689	C17orf75	Njmu-R1
ENSGALG00000003438	1040.89796864474	224.387139732602	2.2138	1.0067e-06	1.5026e-05	NUF2	Kinetochore_Nuf2
ENSGALG00000003443	361.503317285444	105.979845686694	1.7702	0.0010307	0.0065107	LRRC52	LRRNT||Cys-rich_flank_reg_C||Leu-rich_rpt||L_dom-like
ENSGALG00000003445	4721.41418346863	1772.47876375656	1.4135	4.5087e-06	5.8145e-05	MGST3	Membr-assoc_MAPEG||MAPEG-like_dom
ENSGALG00000003466	2719.61001274719	1224.80353639976	1.1508	0.0034125	0.01767	AKR1B1L	Aldo/ket_red/Kv-b||Aldo/ket_reductase_CS||Aldo/keto_reductase||NADP_OxRdtase_dom
ENSGALG00000003472	286.766899124351	890.84122878458	-1.6353	3.9624e-07	6.5789e-06	VWC2L	VWF_dom
ENSGALG00000003484	293.829668544133	41.4924052657636	2.8241	5.5971e-10	1.6334e-08	BARD1	BRCT_dom||Znf_RING||Ankyrin_rpt||Znf_RING/FYVE/PHD||Znf_RING_CS||Ankyrin_rpt-contain_dom||BARD1
ENSGALG00000003496	425.659259511192	160.963792653357	1.403	4.3709e-05	0.00043265	-	-
ENSGALG00000003503	359.393500499095	149.674453663668	1.2637	0.00028683	0.0022097	MYBL2	SANT/Myb||Homeodomain-like||C-myb_C||Myb_dom||MYBL2
ENSGALG00000003507	203.891807989941	424.774037906584	-1.0589	0.0011543	0.0071769	TECPR1	Peroxin/Ferlin||Beta-propeller_rpt_TECPR||Peroxin||PH_dom-like
ENSGALG00000003510	2139.92358012067	608.289331974256	1.8147	8.3994e-09	1.9221e-07	UCK2	Uridine_kinase-like||PRK/URK||P-loop_NTPase||UCK-2
ENSGALG00000003520	609.395655930659	275.880020478015	1.1433	0.00050749	0.0035783	POLG2	Anticodon-bd||POLG2||Gly-tRNA_synthase/POLG2
ENSGALG00000003521	3389.08555306506	209.677868554795	4.0146	4.8741e-29	1.4702e-26	TPM1	Tropomyosin
ENSGALG00000003529	50.5374750852189	656.633707743275	-3.6997	2.6693e-12	1.1063e-10	SYNC	IF||Syncoilin
ENSGALG00000003537	1338.77844369255	121.187470419332	3.4656	2.5099e-07	4.3992e-06	SGK2	Prot_kinase_dom||AGC-kinase_C||Ser/Thr_kinase_AS||Kinase-like_dom||Protein_kinase_ATP_BS||Pkinase_C
ENSGALG00000003539	204.417495601475	671.470145749465	-1.7158	0.00055364	0.0038487	-	-
ENSGALG00000003545	3.6602462366847	38.082883578365	-3.3791	0.0056739	0.026933	CFAP77	DUF4483
ENSGALG00000003550	672.671912980218	1186.53835352708	-0.81878	0.011688	0.048527	ARHGAP40	RhoGAP_dom||Rho_GTPase_activation_prot
ENSGALG00000003553	54.1870953643108	18.6514247233135	1.5387	0.0067755	0.031063	ABCA12	ABC_transporter-like||AAA+_ATPase||ABC_transporter_CS||ABC_A||P-loop_NTPase||ABCA12
ENSGALG00000003558	3259.20406489429	1558.29437177973	1.0646	0.0064745	0.029974	NADK2	NADK||NADK_euk||NAD/diacylglycerol_kinase||ATP-NAD_kinase_PpnK-typ_all-b||ATP-NAD_kinase_dom_1
ENSGALG00000003560	25.0624739732058	0.334820932241174	6.226	1.0734e-06	1.588e-05	SLC6A2	Na/ntran_symport||Na/ntran_symport_noradrenaline
ENSGALG00000003568	321.55865541157	691.348439024047	-1.1043	0.00050621	0.0035727	PPP1R16B	Ankyrin_rpt||Pase-1_reg_su_16AB||Ankyrin_rpt-contain_dom
ENSGALG00000003569	1352.69060387544	610.928209707503	1.1468	0.00023463	0.0018481	TMEM130	PKD_dom
ENSGALG00000003582	30.5634647065489	108.346056736912	-1.8258	0.0022827	0.012731	SLC1A3	Na-dicarboxylate_symporter||Na-dicarboxylate_symporter_CS
ENSGALG00000003584	2895.84172535311	317.566955345911	3.1889	1.306e-21	1.8299e-19	KPNA2	Armadillo||Importin-a_IBB||ARM-like||ARM-type_fold||Importing_su_alpha||Arm_3
ENSGALG00000003590	301.171165734149	7.43402612838235	5.3403	2.2291e-15	1.4113e-13	C17orf58	TIMP-like_OB-fold
ENSGALG00000003596	2652.21032523262	1200.48043458445	1.1436	0.00020286	0.0016275	TRRAP	PI3/4_kinase_cat_dom||PIK-rel_kinase_FAT||FATC_dom||Kinase-like_dom||TPR-like_helical_dom||PIK_FAT||ARM-type_fold||TRA1/TRRAP
ENSGALG00000003604	76.9548829709895	177.436714887272	-1.2052	0.0017062	0.0099448	SLC46A1	MFS||MFS_dom
ENSGALG00000003631	60.7828806768227	24.7085989989381	1.2987	0.0083647	0.036959	-	Joubert
ENSGALG00000003634	295.462772158914	583.656761261913	-0.98214	0.0030227	0.016027	PTEN	C2_dom||Dual-sp_phosphatase_cat-dom||Tyr_Pase_cat||Tensin_C2-dom||Tyr_Pase_AS||Bifunc_PIno_P3_Pase/Pase_PTEN||Prot-tyrosine_phosphatase-like||Tensin_lipid_phosphatase_dom
ENSGALG00000003644	40.9245293952636	3.97315645397321	3.3646	0.00026134	0.0020342	-	C2_dom
ENSGALG00000003655	241.925498696679	1023.01594439012	-2.0802	6.7342e-06	8.3048e-05	GAS2	CH-domain||GAS2_dom||GAS2
ENSGALG00000003657	36.3197988890875	122.790853595975	-1.7574	0.00098728	0.0062855	UNC119	PDED_dom||Ig_E-set||UNC119
ENSGALG00000003660	260.510464140065	101.18294873614	1.3644	0.00018416	0.0015035	FANCF	FANCF
ENSGALG00000003661	847.192158013656	2713.92921913578	-1.6796	0.0011878	0.0073641	SETX	Senataxin||P-loop_NTPase
ENSGALG00000003681	1205.58928920881	3100.43325358022	-1.3627	7.3724e-06	8.9948e-05	TOP1	TopoI||TopoI_DNA-bd_euk||DNA_brk_join_enz||TopoI_DNA-bd_mixed-a/b_euk||DNA_topo_domain1||TopoI_euk||TopoI_cat_euk||TopoI_cat_a-hlx-sub_euk||TopoI_cat_a/b-sub_euk||TopoI_AS||TopoI_C_dom
ENSGALG00000003693	2409.98031556289	6982.12762546803	-1.5346	6.0879e-07	9.6223e-06	MACF1	Actinin_actin-bd_CS||CH-domain||Spectrin_repeat||EF_hand_dom||GAS2_dom||EF-hand-dom_pair||Spectrin/alpha-actinin||EF_Hand_1_Ca_BS||Macf1
ENSGALG00000003709	107.585608802214	52.8655128546647	1.0251	0.011233	0.046948	PLAT	Kringle||Fibronectin_type1||EGF-like_dom||Trypsin_dom||Peptidase_S1A||Peptidase_S1_PA||EGF-like_CS||Kringle-like||Kringle_CS||TRYPSIN_HIS||Tissue_plasm_act||TRYPSIN_SER
ENSGALG00000003712	126.686066186745	348.334410234022	-1.4592	2.9462e-05	0.00030425	RAPGEF1	Ras-like_Gua-exchang_fac_N||RASGEF_cat_dom||Ras_G-nucl-exch_fac_CS||Ras_GEF_dom
ENSGALG00000003713	39.0330896663539	1.02414422347188	5.2522	8.1568e-06	9.8248e-05	-	Cl-channel_volt-gated||Cl_channel-K||Cl-channel_core
ENSGALG00000003720	452.955528591755	66.6253109918532	2.7652	5.1123e-14	2.6817e-12	FANCD2	FANCD2
ENSGALG00000003727	335.365936915949	124.241790366869	1.4326	4.9462e-05	0.00048061	HAUS8	-
ENSGALG00000003731	184.090979569003	366.288964011625	-0.99256	0.0046295	0.02285	FBXO42	F-box_dom||Kelch_2||Kelch-typ_b-propeller
ENSGALG00000003742	62.8953971780011	12.281098330037	2.3565	0.0003901	0.002878	CPAMD8	Macroglobln_a2||A2M_N||Terpenoid_cyclase/PrenylTrfase||A2M_N_2||A2M_comp||Ig_E-set||MacrogloblnA2_thiol-ester-bond||MacrogloblnA2_CS||Methyltransf_FA
ENSGALG00000003747	21.2911264836247	1.82273106542992	3.5461	0.00031196	0.0023796	OSMR	Hematopoietin_rcpt_Gp130_CS||Hempt_rcpt_S_F1_CS||FN3_dom||Ig-like_fold
ENSGALG00000003748	133.111634730797	308.180859361566	-1.2111	0.00048288	0.0034349	ANO5	Anoctamin||Anoctamin-5||Anoct_dimer
ENSGALG00000003750	578.1278665196	10280.4095804599	-4.1524	2.2785e-09	5.8698e-08	PLCG1	C2_dom||PLipase_C_PInositol-sp_X_dom||SH2||PI-PLC_fam||SH3_domain||PLipase_C_Pinositol-sp_Y||PH_domain||EF_hand_dom||EF-hand-dom_pair||PH_dom-like||PLC-gamma||PLC-like_Pdiesterase_TIM-brl||EF_Hand_1_Ca_BS||PLC-gamma1
ENSGALG00000003759	16.7240947650659	57.6067183068621	-1.7843	0.0011019	0.0069002	RORA	Nucl_hrmn_rcpt_lig-bd||Znf_hrmn_rcpt||Nuclear_hrmn_rcpt||ROR_rcpt||Znf_NHR/GATA
ENSGALG00000003771	125.849122880913	247.860499583557	-0.97783	0.0067325	0.030918	SIN3B	PAH||HDAC_interact_dom||Sin3_C
ENSGALG00000003775	232.964471119374	72.0689202176267	1.6927	6.1347e-06	7.6392e-05	RICTOR	ARM-like||ARM-type_fold||Pianissimo_N||Pianissimo_fam||RICTOR_phospho||RICTOR_M||RICTOR_V||Rictor_IV
ENSGALG00000003789	27.4127887932848	315.320572708342	-3.5239	0.0011505	0.0071613	FAM78A	FAM78||FAM78A
ENSGALG00000003792	59.5474683004667	1536.08688678503	-4.6891	3.8505e-11	1.3379e-09	FYB	SH3_domain||hSH3||FYB
ENSGALG00000003794	197.514353626774	439.085064631481	-1.1525	0.00081302	0.005307	-	Sugar_P_trans_dom
ENSGALG00000003795	1679.18366030954	585.935449034147	1.5189	3.4272e-06	4.5578e-05	DENR	TIF_SUI1||Drp1
ENSGALG00000003799	404.898589047641	812.078975020182	-1.0041	0.001629	0.0095508	USP4	Peptidase_C19_UCH||Pept_C19_DUSP||USP_CS||USP4/12||Ub_USP-typ||USP_dom
ENSGALG00000003803	3033.13233661668	9309.60237906679	-1.6179	7.5352e-05	0.00069635	DAB2	PTB/PI_dom||PH_dom-like
ENSGALG00000003805	35.3184872052952	9.17972988745386	1.9439	0.0028971	0.015517	PRKG1	cNMP-bd_dom||Prot_kinase_dom||AGC-kinase_C||cGMP_dep_kinase||Ser/Thr_kinase_AS||Kinase-like_dom||RmlC-like_jellyroll||Protein_kinase_ATP_BS||cNMP-bd_CS||cNMP-bd-like||PKcGMP_CC
ENSGALG00000003814	15.5524656099275	0.354502358989534	5.4552	0.00020112	0.0016153	-	-
ENSGALG00000003815	4366.51317772847	14072.2248489157	-1.6883	4.7343e-08	9.4848e-07	RPN2	Swp1
ENSGALG00000003818	1.55463974965493	49.7253072233098	-4.9993	8.4398e-10	2.3803e-08	CYFIP2	Cytoplasmic_FMR1-int||DUF1394
ENSGALG00000003819	17.6710410659307	116.886027242127	-2.7256	8.2179e-06	9.8929e-05	ADAP1	PH_domain||PH_dom-like
ENSGALG00000003832	985.020658336187	1916.35741752663	-0.96014	0.0019647	0.011205	TEX264	Reg_factor_effector_dom
ENSGALG00000003851	1224.28209740919	535.042815972244	1.1942	0.00014359	0.0012162	TRIT1	IPP_trans||Znf_C2H2_jaz||P-loop_NTPase||IPP_transferase_euk
ENSGALG00000003861	235.489606303692	547.012795953232	-1.2159	0.0001563	0.0013086	HERC4	Reg_chr_condens||HECT_dom||RCC1/BLIP-II
ENSGALG00000003875	306.043439984948	934.535442948497	-1.6105	7.2816e-05	0.00067665	ABL1	Prot_kinase_dom||SH2||Ser-Thr/Tyr_kinase_cat_dom||SH3_domain||Tyr_kinase_AS||Kinase-like_dom||F-actin_binding||Protein_kinase_ATP_BS||Tyr_kinase_cat_dom||ABL1
ENSGALG00000003876	10.2275766285549	0.334820932241174	4.9329	0.0050367	0.024514	TIMD4	Ig_sub||Ig-like_dom||Ig_V-set||Ig-like_fold
ENSGALG00000003881	222.065179780825	38.1265459238262	2.5421	3.034e-10	9.2023e-09	ERCC6L	SNF2_N||Helicase_C||TPR-like_helical_dom||Helicase_ATP-bd||TPR_repeat||P-loop_NTPase
ENSGALG00000003885	40.4929468569975	4.77877357599044	3.083	0.0046942	0.023123	-	PDZ
ENSGALG00000003886	1.49791303823965	31.0106790762372	-4.3717	0.0066028	0.030451	SGCD	Sarcoglycan||SGCD
ENSGALG00000003895	9.05483089844598	0	Inf	0.0030072	0.015965	PRDM12	SET_dom||Znf_C2H2||Znf_C2H2/integrase_DNA-bd||Znf_C2H2-like||Znf_PRDM12
ENSGALG00000003904	15.2580687581582	0	Inf	5.1751e-05	0.00050106	MLPH	Myrip/Melanophilin||Rab_BD||Znf_FYVE_PHD||Znf_RING/FYVE/PHD
ENSGALG00000003906	460.80572672876	243.230536779623	0.92183	0.0052395	0.025286	MPHOSPH10	snoRNP_Mpp10
ENSGALG00000003908	20.5309170508767	0	Inf	2.2326e-06	3.0668e-05	SLC6A5	Na/ntran_symport
ENSGALG00000003921	243.093485135598	1421.15512664489	-2.5475	2.6081e-11	9.3313e-10	-	Dysbindin
ENSGALG00000003922	2645.48866612245	1037.19373912285	1.3508	1.6495e-05	0.00018156	TOP2A	TopoII_euk||Topo_IIA||Topo_IIA_A/C||HATPase_C||Toprim_domain||DTHCT||Topo_IIA_bsu_dom2||Topo_IIA_A_a||Topo_IIA_A/C_ab||Topo_IIA_cen_dom||Topo_IIA-like_dom||Ribosomal_S5_D2-typ_fold_subgr||TopoIIA_CS||Ribosomal_S5_D2-typ_fold||Arg_repress_C-like||Top2a||TOPRIM_C
ENSGALG00000003925	12.6524196474372	0.689323291230709	4.1981	0.0028764	0.015435	-	Ig_sub2||Ig_sub||Ig-like_dom||Ig_I-set||Ig-like_fold
ENSGALG00000003928	10.4380549188915	0.367057176610096	4.8297	0.0039464	0.019931	LHX3	Homeobox_dom||Znf_LIM||Homeodomain-like||Homeobox_CS
ENSGALG00000003930	171.176370526893	3.89070093912204	5.4593	1.055e-09	2.9038e-08	APBA2	PDZ||PTB/PI_dom||PH_dom-like||Apba2
ENSGALG00000003932	991.08833979856	498.680488633729	0.9909	0.0019254	0.011015	SDC4	Syndecan||Neurexin-like||Syndecan/Neurexin_dom||Syndecan_CS
ENSGALG00000003933	2594.22579599767	6990.28144335624	-1.43	5.9767e-06	7.4595e-05	QSOX1	Thioredoxin-like_fold||Thioredoxin_domain||ERV/ALR_sulphydryl_oxidase
ENSGALG00000003936	3273.69021677162	5620.38224589003	-0.77975	0.0079749	0.035548	PPT1	Palm_thioest||AB_hydrolase||PPT1
ENSGALG00000003944	49.3966347035492	12.4204703888419	1.9917	0.0006037	0.0041267	FAM189A1	CD20-like||FAM189
ENSGALG00000003948	640.123113596879	4071.80556238133	-2.6692	0.0037392	0.019058	ALAS1	Aminotrans_II_pyridoxalP_BS||Aminotransferase_I/II||4pyrrol_synth_NH2levulA_synth||5aminolev_synth_preseq||PyrdxlP-dep_Trfase_major_sub1||PyrdxlP-dep_Trfase_major_sub2||PyrdxlP-dep_Trfase
ENSGALG00000003952	66.6311600099132	1.0563804678408	5.979	9.5159e-05	0.0008536	RBPJL	p53-like_TF_DNA-bd||Ig-like_fold||Ig_E-set||Beta-trefoil_DNA-bd_dom||LAG1_DNA-bd
ENSGALG00000003973	904.88298353917	2142.24778872721	-1.2433	6.5659e-05	0.00061782	TLCD1	TLC-dom
ENSGALG00000003977	299.940686579093	975.756266228378	-1.7018	0.011771	0.048804	TWF2	ADF-H||Twinfilin||ADF-H/Gelsolin-like_dom
ENSGALG00000003979	124.340593043635	297.902022719202	-1.2605	0.00045896	0.0032939	-	Reg_chr_condens||RCC1/BLIP-II
ENSGALG00000003980	59.2376221312434	1.10117152983029	5.7494	1.5182e-12	6.5288e-11	IQCA1	ATPase_AAA_core||P-loop_NTPase
ENSGALG00000003987	235.594163363238	4022.38514246531	-4.0937	2.7527e-27	6.7933e-25	TRAF4	Znf_TRAF||Znf_RING||MATH/TRAF_dom||TRAF-like||TNF_rcpt--assoc_TRAF||Znf_RING/FYVE/PHD||SIAH-type||Znf_RING_CS||Znf_C3HC4_RING-type||TRAF4
ENSGALG00000003991	464.506216170214	258.215749828792	0.84712	0.010133	0.043202	MRTO4	Ribosomal_L10P
ENSGALG00000003999	342.054436409088	635.31591014077	-0.89325	0.0038969	0.019722	NAV2	AAA+_ATPase||P-loop_NTPase||-
ENSGALG00000004004	197.386924521439	459.190175855774	-1.2181	0.00030667	0.002341	PHKB	PHK_A/B_su||6-hairpin_glycosidase-like||Glyco_hydro_15/PHK
ENSGALG00000004009	60.1610742084278	4.54948638661886	3.7251	1.7964e-08	3.8587e-07	DHRS13	SDR_fam||NAD(P)-bd_dom
ENSGALG00000004033	11.2821737545186	346.981696229037	-4.9427	9.2507e-08	1.7623e-06	GALNT10	Ricin_B_lectin||Glyco_trans_2-like||Nucleotide-diphossugar_trans
ENSGALG00000004049	451.840507128039	977.391778875113	-1.1131	0.00064185	0.0043384	ITFG1	Tip
ENSGALG00000004055	260.928729807932	114.554029172434	1.1876	0.0031035	0.01641	C7orf50	DUF2373
ENSGALG00000004065	149.011636139011	351.410528692913	-1.2377	0.00034891	0.0026201	SLC25A16	Mit_carrier||Graves_DC||Mitochondrial_sb/sol_carrier||Mt_carrier_dom
ENSGALG00000004074	1.81356180519458	38.2710131845362	-4.3994	0.0034601	0.017887	KCNS1	BTB/POZ_dom||T1-type_BTB||K_chnl_volt-dep_Kv||K_chnl_volt-dep_Kv9||Ion_trans_dom||SKP1/BTB/POZ||Channel_four-helix_dom||VG_K_chnl
ENSGALG00000004081	36.3813581189176	97.0333777642935	-1.4153	0.0018573	0.010707	TMCO4	DUF726||AB_hydrolase
ENSGALG00000004096	424.49389071665	2829.02317225224	-2.7365	5.172e-17	4.287e-15	CHRNA7	Nicotinic_acetylcholine_rcpt||Neurotrans-gated_channel_TM||Neur_channel||Neur_chan_lig-bd||Neurotransmitter_ion_chnl_CS||Acetylcholine_rcpt_TM
ENSGALG00000004106	441.833339342297	4326.89234305348	-3.2918	0.00014284	0.0012112	DHCR7	Ergosterol_biosynth_ERG4_ERG24||Sterol_reductase_CS
ENSGALG00000004112	669.681660578835	1593.22343508289	-1.2504	5.6824e-05	0.00054531	FUCA1	Glyco_hydro_29||Glyco_hydro_b||Glyco_hydro_catalytic_dom||FUC_metazoa-typ||Glycoside_hydrolase_SF||Glyco_hydro_29_CS||FUCA1||Fucosidase_C
ENSGALG00000004127	15.5537012048911	0.367057176610096	5.4051	0.00019523	0.0015755	-	GPCR_Rhodpsn||GPCR_Rhodpsn_7TM
ENSGALG00000004140	769.617472883985	2822.09909389631	-1.8746	4.9982e-09	1.1968e-07	SH3BP4	ZU5_dom||SH3_domain||SH3_2
ENSGALG00000004161	5877.72519703306	435.011618481776	3.7561	2.1057e-24	4.1197e-22	CCNB2	Cyclin_C-dom||Cyclin_N||Cyclin-like
ENSGALG00000004162	37.2478546032544	3.47885270052246	3.4205	0.00019731	0.0015905	SLC16A6	MFS||MFS_dom||MCT7
ENSGALG00000004168	397.685417815053	1048.47831550427	-1.3986	1.9256e-05	0.00020829	FEM1A	Ankyrin_rpt||Ankyrin_rpt-contain_dom
ENSGALG00000004170	331.745842339702	786.196179399509	-1.2448	0.00010658	0.00094207	ADA	A/AMP_deaminase_dom||Ado/ade_deaminase||A/AMP_deam_AS||A_deaminase||Metal_Hydrolase
ENSGALG00000004179	400.380861312163	209.437961625957	0.93485	0.0063938	0.029651	ANAPC5	TPR-like_helical_dom||Apc5_dom
ENSGALG00000004190	205.500739895298	686.668476840062	-1.7405	1.7393e-07	3.1478e-06	RNF34	Znf_RING||Znf_FYVE_PHD||Znf_RING/FYVE/PHD
ENSGALG00000004195	1428.93200074313	265.061995052522	2.4305	1.8029e-13	8.9595e-12	KIF4A	Kinesin_motor_dom||Kinesin_motor_CS||P-loop_NTPase||Kinesin-like_fam||Tesmin/TSO1-like_CXC
ENSGALG00000004198	2636.90569632564	957.79481820936	1.4611	2.1451e-06	2.9578e-05	PDZD11	PDZ
ENSGALG00000004199	187.34811650517	7.34274560376835	4.6733	1.1245e-06	1.659e-05	TMEM184A	Ostalpha/TMEM184C
ENSGALG00000004203	572.097508550167	261.828441760253	1.1276	0.00061328	0.004179	PSMG3	Proteasome_assmbl_chp_3
ENSGALG00000004204	415.043629205381	1266.72889139598	-1.6098	5.8189e-07	9.2714e-06	FAM63B	DUF544
ENSGALG00000004205	1215.23091790538	4275.82618658463	-1.815	5.6095e-09	1.3299e-07	SOAT1	MBOAT_fam||Oat_ACAT_DAG_ARE
ENSGALG00000004220	3905.02554066053	8819.20879764807	-1.1753	0.0001176	0.0010257	SERINC3	TDE1/TMS||Serinc3
ENSGALG00000004222	1011.3583210103	1873.87883590317	-0.88973	0.005211	0.025182	HK1	Hexokinase||Hexokinase_BS||Hexokinase_N||Hexokinase_C
ENSGALG00000004224	377.213314129879	168.451286214736	1.163	0.00061682	0.0042006	MAD1L1	Mad1
ENSGALG00000004230	0.367680297055568	10.3741170200522	-4.8184	0.010137	0.043209	LIPC	TAG_lipase||PLAT/LH2_dom||Lipase_hep||Lipase_N||Lipase_LIPH||AB_hydrolase
ENSGALG00000004234	108.26546912132	27.1952107137699	1.9931	9.7625e-06	0.00011592	PGGHG	Glyco_hydro_65_M||6-hairpin_glycosidase-like||6hp_glycosidase
ENSGALG00000004237	1147.12843328539	2201.66999837422	-0.94057	0.0021615	0.01217	PRKAR1A	cNMP-bd_dom||cAMP_dep_PK_reg_su_I/II_a/b||cAMP_dep_PK_reg_su||RmlC-like_jellyroll||cNMP-bd_CS||cNMP-bd-like
ENSGALG00000004239	21.4506806602777	3.17083980415745	2.7581	0.0021046	0.011876	IFITM5	CD225/Dispanin_fam
ENSGALG00000004243	114.520592015479	1.08861671220973	6.717	2.8782e-21	3.8347e-19	IFITM3	CD225/Dispanin_fam
ENSGALG00000004245	942.152282702561	401.410060651436	1.2309	0.00016166	0.0013472	NUDT1	NUDIX_hydrolase_dom||OxG-triPHTase||NUDIX_hydrolase_dom-like||NUDIX_hydrolase_CS||Nudix_hydrolase
ENSGALG00000004246	12.3344187105482	269.100943008518	-4.4474	6.967e-09	1.6165e-07	SLC6A4	Na/ntran_symport||Na/ntran_symport_serotonin_N
ENSGALG00000004250	807.900594580747	1972.76656532535	-1.288	0.00018744	0.001524	B4GALNT4	Chond_GalNAc||PA14_dom||Nucleotide-diphossugar_trans
ENSGALG00000004251	55.7523610715586	13.5182451174021	2.0441	0.00064934	0.0043807	ARR3	Arrestin||Arrestin-like_N||Arrestin_C-like||Arrestin_C||Arrestin_N||Ig_E-set||Arrestin_CS||ARR3
ENSGALG00000004254	267.222045886788	72.240432191732	1.8872	3.8844e-07	6.484e-06	TMEM120B	TMPIT
ENSGALG00000004266	322.750374155359	106.389618498689	1.6011	6.4638e-06	7.9985e-05	TNFAIP8L1	DUF758
ENSGALG00000004270	192.084349120105	39.767704308106	2.2721	0.0032548	0.017024	ALDH1A2	Aldehyde_DH_dom||Ald_DH_CS_CYS||Ald_DH/histidinol_DH||Ald_DH_N||Ald_DH_C||Ald_DH_CS_GLU
ENSGALG00000004273	1657.06628031343	554.409268383528	1.5796	4.4904e-07	7.3599e-06	RALGPS2	PH_domain||RASGEF_cat_dom||PH_dom-like||Ras_GEF_dom||RalGPS1/2
ENSGALG00000004282	238.118996836633	511.677475477952	-1.1036	0.00071513	0.0047523	RCAN3	Calcipressin||Nucleotide-bd_a/b_plait
ENSGALG00000004286	16.5301732086002	0.709004717979068	4.5432	0.0029541	0.015727	-	Collagen
ENSGALG00000004295	770.329943197607	2399.72114479943	-1.6393	0.0019926	0.011343	CPD	Peptidase_M14||CarboxyPept-like_regulatory||CarboxyPept_regulatory_dom||Pept_M14B_carboxypept_D2
ENSGALG00000004297	23.9108611382896	4.27574114184547	2.4834	0.0033024	0.017207	DNAH1	Dynein_heavy_dom||ATPase_dyneun-rel_AAA||Dynein_heavy_dom-2||Dynein_heavy_chain_D4_dom||Dynein_HC_stalk||DNAH1||DHC_fam||P-loop_NTPase
ENSGALG00000004304	222.285185770891	704.104787603504	-1.6634	2.5158e-05	0.00026394	TCF12	-
ENSGALG00000004306	728.420036276797	18.5923804430684	5.292	1.8076e-14	1.0144e-12	SYT12	C2_dom||SYT12
ENSGALG00000004309	180.369412142474	62.5625283945192	1.5276	0.00010197	0.00090612	GDAP1L1	Glutathione_S-Trfase_N||GST_C||Glutathione-S-Trfase_C-like||Thioredoxin-like_fold
ENSGALG00000004311	940.91762064144	259.829321254342	1.8565	8.0607e-06	9.716e-05	AGGF1	FHA_dom||G_patch_dom||SMAD_FHA_domain
ENSGALG00000004320	45.0492244394169	1.75825857669207	4.6793	0.011187	0.046809	FAT2	EGF-like_dom||Laminin_G||EGF-like_Ca-bd_dom||Cadherin||EGF-like_CS||ConA-like_dom||Cadherin-like||Cadherin_CS
ENSGALG00000004325	6280.04725954595	2616.28137745591	1.2633	0.00046832	0.0033511	P4HA1	Oxoglu/Fe-dep_dioxygenase||Pro_4_hyd_alph||TPR-like_helical_dom||TPR-contain_dom||Pro_4_hyd_alph_N||TPR_repeat
ENSGALG00000004329	103.119171398952	260.568461712694	-1.3373	0.00029646	0.0022766	IQCE	IQ_motif_EF-hand-BS
ENSGALG00000004332	13.2860693512812	0	Inf	0.0021708	0.012204	PLA2G12B	PLA2G12||PLipase_A2_dom
ENSGALG00000004334	116.60630120228	54.6971129492393	1.0921	0.011199	0.046844	MYLK3	Prot_kinase_dom||Ser/Thr_kinase_AS||Kinase-like_dom||Protein_kinase_ATP_BS||Ca/CaM-dep_Ca-dep_prot_Kinase
ENSGALG00000004342	573.791585453367	257.994946352291	1.1532	0.00039762	0.0029232	ORC6	ORC6||Cyclin-like||ORC6_met/pln
ENSGALG00000004343	17.1852030061763	252.205871377418	-3.8754	1.4351e-12	6.2083e-11	HPD	Glyas_Fos-R_dOase_dom||4OHPhenylPyrv_dOase||Glyas_Bleomycin-R_OHBP_Dase
ENSGALG00000004347	459.730051617721	216.901135126634	1.0837	0.0013996	0.0084383	NEDD4	C2_dom||HECT_dom||WW_dom
ENSGALG00000004355	69.1650176274046	281.114505586508	-2.023	5.2188e-05	0.00050484	MCU	Coiled-coil-dom_prot_109_C
ENSGALG00000004363	561.62320104415	1648.17853626458	-1.5532	2.7886e-05	0.0002899	MCM3AP	SAC3/GANP/THP3||Nucleotide-bd_a/b_plait||MCM3AP_GANP||GANP_CID_dom
ENSGALG00000004369	106.589212022615	43.9903990623058	1.2768	0.0029659	0.015772	PYGO1	Znf_FYVE_PHD||Znf_RING/FYVE/PHD||Zinc_finger_PHD-type_CS||Znf_PHD-finger
ENSGALG00000004370	72.7461320283034	423.128732443116	-2.5402	0.00054781	0.0038167	MAP2K6	Prot_kinase_dom||Ser/Thr_kinase_AS||Kinase-like_dom||Protein_kinase_ATP_BS
ENSGALG00000004372	188.357701976622	495.828330001068	-1.3964	5.2752e-05	0.00050984	MICU1	EF_hand_dom||EF-hand-dom_pair||EF_Hand_1_Ca_BS
ENSGALG00000004383	1040.26704604898	593.237526990363	0.81027	0.008593	0.037861	TIMM22	Tim17/Tim22/Tim23/PMP24
ENSGALG00000004390	526.19094910761	937.203886944487	-0.83278	0.0084662	0.037332	AP3B1	Clathrin/coatomer_adapt-like_N||ARM-like||B-adaptin_app_sub_C||ARM-type_fold||AP_beta||AP3_beta||AP3B_C||AP3B1_Ser
ENSGALG00000004394	40.4281935564629	4.94877980759788	3.0302	1.8365e-05	0.00020002	PCBP3	KH_dom||KH_dom_type_1
ENSGALG00000004397	74.6258292246497	165.502895978029	-1.1491	0.003116	0.016453	MLXIP	bHLH_dom||MLXIP
ENSGALG00000004401	9.5053223405172	0	Inf	0.0055697	0.026561	WNT11B	Wnt||Wnt_CS
ENSGALG00000004410	2063.98002177173	880.116418961854	1.2297	7.3497e-05	0.00068269	ANAPC16	APC16
ENSGALG00000004420	47.7971206364818	8.40082447224419	2.5083	8.6581e-05	0.0007864	SDK1	Ig_sub2||Ig_sub||FN3_dom||Ig-like_dom||Ig_I-set||Ig-like_fold
ENSGALG00000004437	97.6123689093238	254.122919529849	-1.3804	0.00059823	0.0040997	LHFPL2	Lipome_HGMIC_fus_partner-like
ENSGALG00000004438	67.6186425068547	312.833418748176	-2.2099	3.5653e-09	8.859e-08	ARSB	Sulfatase_N||Alkaline_Pase-like_a/b/a||Alkaline_phosphatase_core||Sulfatase_CS
ENSGALG00000004441	199.758006018178	19.6074629792584	3.3488	8.8612e-12	3.3761e-10	-	Znf_CCCH||Znf_CCHC
ENSGALG00000004444	296.468852251246	63.7090606704457	2.2183	9.8313e-09	2.2102e-07	SHCBP1	PbH1||Pectin_lyase_fold/virulence||Pectin_lyas_fold
ENSGALG00000004472	6.19025973218533	189.057145001345	-4.9327	3.5822e-07	6.0447e-06	ASTN1	EGF-like_dom||FN3_dom||Ig-like_fold||MACPF||Astrotactin
ENSGALG00000004474	275.735703222031	594.809547019656	-1.1091	0.00037967	0.0028151	PLEKHF1	Znf_FYVE||PH_domain||Znf_FYVE_PHD||PH_dom-like||Znf_RING/FYVE/PHD||Znf_FYVE-rel
ENSGALG00000004489	456.800296863722	231.960879216682	0.97768	0.0035781	0.01837	-	PSI_BtpA||RibuloseP-bd_barrel||Aldolase_TIM
ENSGALG00000004491	2.4401641577898	20.4239365182612	-3.0652	0.0013513	0.0081879	DMGDH	FAD-dep_OxRdtase||GCV_T_N||GCV_T_C||FAD/NAD-binding_dom||TrmE/GcvT_dom1||GcvT/YgfZ_C||FAO_M
ENSGALG00000004494	294.550897801533	123.974139343764	1.2485	0.00044801	0.0032291	CCNE1	Cyclin_C-dom||Cyclin_N||Cyclin-like||Cyclin_E
ENSGALG00000004498	40.2731880654709	148.880681326714	-1.8863	3.2556e-05	0.00033232	SLC2A10	Sugar/inositol_transpt||MFS_sugar_transport_like||Sugar_transporter_CS||MFS_dom
ENSGALG00000004518	0.555661918689494	95.5848221942965	-7.4264	0.00018495	0.0015083	-	HCY_dom||Betaine-hCys_S-MeTrfase_BHMT
ENSGALG00000004521	15172.699851191	8012.21066256859	0.92121	0.0021637	0.012172	GPX3	Glutathione_peroxidase||Thioredoxin-like_fold||GPX_CS
ENSGALG00000004525	177.707905696769	2.04116183781597	6.444	1.9481e-21	2.6608e-19	TSPAN10	Tetraspanin||Tetraspanin_EC2||Tetraspanin/Peripherin
ENSGALG00000004526	0	297.943211308718	-Inf	7.7206e-05	0.00071227	TNR	EGF-like_dom||Fibrinogen_a/b/g_C_dom||FN3_dom||EGF-like_CS||Ig-like_fold||Fibrinogen_a/b/g_C_2||Fibrinogen_a/b/g_C_1||TNR
ENSGALG00000004531	1253.8973618616	2621.49919357139	-1.064	0.00043739	0.003161	PLOD1	Procol_lys_dOase||Oxoglu/Fe-dep_dioxygenase||Pro_4_hyd_alph||Nucleotide-diphossugar_trans
ENSGALG00000004533	264.564612444505	577.304811501329	-1.1257	0.00081579	0.0053219	KIAA2013	DUF2152
ENSGALG00000004538	22.0465033979579	828.681930702741	-5.2322	1.4808e-25	3.1839e-23	TNN	Fibrinogen_a/b/g_C_dom||FN3_dom||EGF-like_CS||Ig-like_fold||Fibrinogen_a/b/g_C_2||Fibrinogen_a/b/g_C_1||Fibrinogen_CS||TNW
ENSGALG00000004550	112.058196704633	250.833685390909	-1.1625	0.0015027	0.0089641	PPTC7	PPM-type_phosphatase_dom
ENSGALG00000004553	1689.47812228795	961.708742447711	0.81291	0.011184	0.046805	SGPL1	PyrdxlP-dep_de-COase||PyrdxlP-dep_Trfase_major_sub1||PyrdxlP-dep_Trfase
ENSGALG00000004554	956.207503244909	8811.42292270548	-3.204	1.6155e-22	2.5609e-20	CACYBP	CS_dom||SGS_dom||HSP20-like_chaperone||Siah-Interact_N
ENSGALG00000004559	24.3814879205758	98.6713760248222	-2.0168	1.4889e-05	0.00016616	DPY19L3	Dpy-19/Dpy-19-like||DPY19L3
ENSGALG00000004568	4.38732388458356	19.4229668518763	-2.1464	0.011494	0.047874	CELA2A	Trypsin_dom||Peptidase_S1A||Peptidase_S1_PA||TRYPSIN_HIS||TRYPSIN_SER
ENSGALG00000004570	93.4261329524476	333.603436873928	-1.8362	0.00077928	0.0051252	NCOA3	PAS||Src1_rcpt_coact||Nuc_rcpt_coact||DUF1518||bHLH_dom||PAS_fold||Nuc_rcpt_coact_Ncoa-typ||SRC-1||Nuclear_rcpt_coactivator||NCOA3||DUF4927
ENSGALG00000004571	1123.34831434314	2498.89912372486	-1.1535	0.00016693	0.0013827	PPP1CC	Calcineurin-like_PHP_apaH||Ser/Thr-sp_prot-phosphatase||Metallo-depent_PP-like||STPPase_N
ENSGALG00000004578	86.0948771843853	304.456608562341	-1.8222	6.8955e-07	1.0712e-05	RABGAP1L	-||Rab-GTPase-TBC_dom||PTB/PI_dom||PH_dom-like||Kinesin-like
ENSGALG00000004581	611.327338864338	3108.33372099309	-2.3461	5.4092e-09	1.2876e-07	NDST1	Sulfotransferase_dom||Heparan_SO4_deacetylase||P-loop_NTPase
ENSGALG00000004585	143.853357844094	66.2884146330075	1.1178	0.0046719	0.023032	-	-
ENSGALG00000004587	147.522161701191	522.765466392055	-1.8252	1.5426e-07	2.8175e-06	RC3H1	Znf_CCCH||Znf_RING||Znf_RING/FYVE/PHD||Znf_RING_CS||Znf-RING_LisH||RC3H1
ENSGALG00000004590	472.169357013338	1262.00993886819	-1.4183	1.1356e-05	0.00013118	CLCN6	CBS_dom||Cl-channel_volt-gated||Cl_channel-6||Cl-channel_core
ENSGALG00000004591	6.05430964065204	54.8962476111514	-3.1807	4.7436e-07	7.734e-06	SERPINC1	Serpin_fam||AT-III||Serpin_CS||Serpin_dom
ENSGALG00000004593	595.199304918143	84.1814657488673	2.8218	3.2727e-15	2.0021e-13	SULF2	Sulfatase_N||Extracellular_sulfatase||Alkaline_Pase-like_a/b/a||Alkaline_phosphatase_core||Sulfatase_CS||Extracellular_sulfatase_C
ENSGALG00000004594	403.311101304687	3518.83814848112	-3.1251	8.6605e-22	1.2539e-19	CD74	MHC_II-assoc_invariant_trimer||MHC_II-assoc_invar/CLIP_MHC-bd||MHC_II-assoc_invar_chain||Thyroglobulin_1
ENSGALG00000004597	12.2055159702637	69.5659798579347	-2.5108	0.0086012	0.037881	ZBTB37	Znf_C2H2||Znf_C2H2/integrase_DNA-bd||Znf_C2H2-like
ENSGALG00000004610	117.800326323235	239.448722365259	-1.0234	0.0057359	0.027174	SH2B3	SH2||PH_domain||PH_dom-like||Phe_ZIP||SH2B3||SH2B
ENSGALG00000004612	99.366476456083	373.897144863444	-1.9118	0.00013273	0.0011362	MTHFR	Mehydrof_redctse||Fadh2_euk||FAD-linked_oxidoreductase-like
ENSGALG00000004613	113.735808418295	34.5829840570468	1.7176	0.00010059	0.00089525	P2RX5	P2X_purnocptor||P2X5_purnocptor||P2X_extracellular_dom
ENSGALG00000004620	2869.39398658035	7242.58342224056	-1.3358	2.1349e-05	0.00022828	LAMC1	Laminin_IV||EGF-like_dom||Laminin_EGF||Laminin_N||Galactose-bd-like
ENSGALG00000004637	2232.52502524696	502.68142942733	2.151	6.2541e-07	9.8563e-06	-	Carb_kinase_FGGY_N
ENSGALG00000004640	815.852109913826	405.299833822472	1.0093	0.0016063	0.0094457	MAD2L2	HORMA_dom
ENSGALG00000004645	335.835328103272	667.021221671651	-0.98998	0.0023709	0.013111	TBC1D13	Rab-GTPase-TBC_dom
ENSGALG00000004649	59.0946155299078	10.0355662799533	2.5579	1.7504e-05	0.00019183	TRPV1	Ankyrin_rpt||TRP_channel||Ion_trans_dom||TRPV1-4_channel||Ankyrin_rpt-contain_dom||TRPV1_channel
ENSGALG00000004653	50.1636351304529	2.10020611806105	4.578	0.0065973	0.030432	-	Cadherin||Cadherin-like||Cadherin_CS||CDH23
ENSGALG00000004655	105.956697210849	814.664749869121	-2.9427	0.011806	0.04893	SMURF1	C2_dom||HECT_dom||WW_dom
ENSGALG00000004659	289.540751576469	588.389160646338	-1.023	0.0013034	0.0079451	ZER1	Armadillo||ARM-like||ARM-type_fold||L_dom-like
ENSGALG00000004660	67.6920632892411	11.6076303286283	2.5439	3.9066e-06	5.1139e-05	TRPV3	Ankyrin_rpt||Ion_trans_dom||TRPV1-4_channel||Ankyrin_rpt-contain_dom||TRPV3_channel
ENSGALG00000004663	162.199829563462	312.87297425981	-0.9478	0.0064983	0.030071	ARFGEF2	Sec7_dom||ARM-like||Sec7_C||ARM-type_fold||Sec7_alpha_orthog||DCB_dom||Sec7_N
ENSGALG00000004665	637.289788651625	4.54066137685603	7.1329	7.1944e-30	2.4413e-27	KPNA7	Armadillo||Importin-a_IBB||ARM-like||ARM-type_fold||Importing_su_alpha||Arm_3
ENSGALG00000004670	726.680179004335	359.676690991983	1.0146	0.0018576	0.010707	ATRIP	ATRIP
ENSGALG00000004675	13.1974556085339	72.6828705837522	-2.4614	0.00085241	0.0055325	RGS9BP	RGS7BP/RGS9BP||RGS9BP
ENSGALG00000004683	2649.92548540066	1053.7108467991	1.3305	1.4177e-05	0.00015936	TPD52L2	TPD52
ENSGALG00000004687	127.026701129437	9.43039690420884	3.7517	1.832e-13	9.0628e-12	CENPP	CENP-P
ENSGALG00000004693	1245.69558279628	2438.97512704394	-0.96932	0.0013617	0.0082464	ARPC1A	WD40_repeat||WD40/YVTN_repeat-like_dom||ARPC1||WD40_repeat_dom||ARC1A
ENSGALG00000004704	25.4962805028595	5.67576755169028	2.1674	0.008798	0.038607	-	Helicase_C||Tudor||CS_dom||HSP20-like_chaperone||DEAD/DEAH_box_helicase_dom||P-loop_NTPase||Znf_CCCH
ENSGALG00000004707	1222.86531131669	692.299834129754	0.8208	0.0072723	0.032875	CSE1L	Importin-beta_N||CAS_CSE1_C||ARM-like||Cse1||ARM-type_fold
ENSGALG00000004710	98.2363718934454	234.018000963694	-1.2523	0.0007952	0.0052022	TMOD3	TMOD||TMOD3||L_dom-like
ENSGALG00000004714	665.46942261534	369.24026940426	0.84981	0.0075323	0.033846	CPSF4	Znf_CCCH||Znf_CCHC
ENSGALG00000004719	1853.81153770046	4211.43996531852	-1.1838	0.0039885	0.020069	SPTAN1	SH3_domain||Spectrin_repeat||EF_hand_dom||EF-hand-dom_pair||Spectrin_alpha_SH3||EF-hand_Ca_insen||Spectrin/alpha-actinin||EF_Hand_1_Ca_BS
ENSGALG00000004721	3.30912267350011	34.7459600085951	-3.3923	5.7245e-06	7.1902e-05	KCNJ12	K_chnl_inward-rec_Kir2.2||K_chnl_inward-rec_Kir_cyto||K_chnl_inward-rec_Kir_N||Ig_E-set||K_chnl_inward-rec_Kir
ENSGALG00000004725	11727.2765895451	1601.84272443748	2.8721	6.9409e-10	1.9901e-08	-	Aldehyde_DH_dom||Ald_DH_CS_CYS||Ald_DH/histidinol_DH||Ald_DH_N||Ald_DH_C||Ald_DH_CS_GLU
ENSGALG00000004727	349.316664467422	1164.13566665884	-1.7367	8.4414e-06	0.00010139	ULK2	Prot_kinase_dom||Ser/Thr_kinase_AS||Kinase-like_dom||Protein_kinase_ATP_BS||Ser/Thr_kinase_C
ENSGALG00000004729	1.16805054879427	21.4068791391509	-4.1959	0.00010878	0.00095755	SLC7A10	AA/rel_permease1
ENSGALG00000004736	652.816078640151	1163.91048037437	-0.83423	0.0074113	0.033378	STAU1	dsRBD_dom||Staufen_C
ENSGALG00000004738	495.014079898871	269.486326869514	0.87726	0.0084737	0.03735	GLE1	GLE1
ENSGALG00000004741	26.5722485640018	105.395679112363	-1.9878	1.0708e-05	0.00012468	EPHB2	Prot_kinase_dom||Ephrin_rcpt_lig-bd_dom||Ser-Thr/Tyr_kinase_cat_dom||Tyr_kinase_rcpt_V_CS||SAM||FN3_dom||Tyr_kinase_AS||Galactose-bd-like||Growth_fac_rcpt_||Kinase-like_dom||Tyr-kin_ephrin_A/B_rcpt-like||SAM/pointed||Ig-like_fold||Tyr_kinase_ephrin_rcpt||Protein_kinase_ATP_BS||Tyr_kinase_cat_dom||Eph_TM
ENSGALG00000004742	499.408908541038	2.02860702019541	7.9436	1.6592e-22	2.6111e-20	BMP15	TGF-b_C||TGF-beta-rel||BMP-15||TGFb_CS||Cystine-knot_cytokine
ENSGALG00000004743	1167.72574212572	355.787644434114	1.7146	7.2888e-08	1.4171e-06	MAPKAPK5	Prot_kinase_dom||Ser/Thr_kinase_AS||Kinase-like_dom||MAPKAPK_C
ENSGALG00000004767	684.468150792497	363.932775784472	0.91131	0.0050523	0.024574	ODF2	Odf2-rel
ENSGALG00000004769	1411.20889155409	8847.88883061087	-2.6484	1.7278e-11	6.3277e-10	-	SAP_A||SapB_1||SapB_2||SaposinB_dom||Saposin||Saposin-like||Saposin_chordata
ENSGALG00000004782	201.644238249321	71.9213262008624	1.4873	9.9308e-05	0.00088497	TSEN15	tRNA_intron_Endonuc_cat-like||tRNA-endonuc_su_Sen15
ENSGALG00000004783	588.339014277504	279.129112634128	1.0757	0.00084984	0.0055192	C17H9ORF16	UPF0184_eukaryota||UPF0184
ENSGALG00000004793	922.92748006543	352.227412625582	1.3897	1.1581e-05	0.00013343	-	Thioredoxin-like_fold
ENSGALG00000004794	506.963172479183	141.710113710226	1.8389	9.101e-08	1.7353e-06	H2AFY2	Histone_H2A||Macro_dom||Histone_H2A/H2B/H3||Histone-fold||Core_histone_macro-H2A||Histone_H2A_C
ENSGALG00000004806	82.927626220143	254.063280488106	-1.6153	1.3191e-05	0.00014967	EDEM3	Glyco_hydro_47||PA_domain
ENSGALG00000004818	5864.05318753071	13595.6859701802	-1.2132	7.769e-05	0.00071552	RPL6	60S_ribosomal_L6E||Ribosomal_L6_N||Translation_prot_SH3-like||Rib_L2_dom2
ENSGALG00000004821	216.640785583466	444.234273243362	-1.036	0.0021947	0.012313	PTPN11	PTPase_domain||TYR_PHOSPHATASE_dom||SH2||Tyr_Pase_cat||Tyr_Pase_non-rcpt_typ-6/11||Tyr_Pase_AS||Prot-tyrosine_phosphatase-like
ENSGALG00000004831	6754.27782404031	15659.4241250247	-1.2132	7.1934e-05	0.00066932	RPS4	Ribosomal_S4e||S4_RNA-bd||KOW||Ribosomal_S4e_N||Ribosomal_S4e_central_region||Ribosomal_S4e_N_CS||40S_S4_C
ENSGALG00000004833	2660.84885678069	5667.50863142692	-1.0908	0.0003065	0.0023405	LEPRE1	Oxoglu/Fe-dep_dioxygenase||Pro_4_hyd_alph||TPR-like_helical_dom
ENSGALG00000004840	35.3433177268248	528.027115259023	-3.9011	1.2279e-09	3.325e-08	RPH3A	C2_dom||Synaptotagmin||Rab_BD||Znf_FYVE_PHD||Znf_RING/FYVE/PHD||RPH3A||Znf_FYVE-rel
ENSGALG00000004841	30.4309833599203	2.52460917428119	3.5914	2.1198e-05	0.000227	APLNR	GPCR_Rhodpsn||GPCR_Rhodpsn_7TM
ENSGALG00000004842	10.0597395056896	76.8955046309072	-2.9343	1.292e-05	0.00014705	NT5M	5'(3')-deoxyribonucleotidase||HAD-like_dom
ENSGALG00000004845	737.511714821129	374.43273825824	0.97796	0.0026775	0.01455	TIMM10	Tim10/DDP_fam_Znf||Tim10/Tim12
ENSGALG00000004849	20.6928233974638	252.627524703553	-3.6098	4.0316e-17	3.3805e-15	WSCD2	WSC_carb-bd||P-loop_NTPase
ENSGALG00000004850	218.628756180537	880.729906624627	-2.0102	1.4593e-09	3.8743e-08	ZMIZ1	Znf_MIZ||Znf_RING/FYVE/PHD
ENSGALG00000004852	1055.28302420087	243.426151078902	2.1161	2.7418e-05	0.00028572	DNM1	Dynamin_central||Dynamin_GTPase||PH_domain||GED||PH_dom-like||Dynamin_GTPase_CS||GED_dom||Dynamin_SF||P-loop_NTPase||DNM1||G_DYNAMIN_dom
ENSGALG00000004853	107.013261971107	557.734261284374	-2.3818	3.0785e-11	1.0871e-09	LRP3	CUB_dom||LDrepeatLR_classA_rpt||LDLR_class-A_CS
ENSGALG00000004858	94.3657755449706	298.900410236247	-1.6633	6.17e-06	7.6744e-05	FICD	Fido||TPR-like_helical_dom||TPR-contain_dom||TPR_repeat
ENSGALG00000004860	30.4476499552306	13760.9885319568	-8.82	7.4647e-22	1.088e-19	RASD1	Small_GTPase||Small_GTP-bd_dom||Small_GTPase_Ras||P-loop_NTPase
ENSGALG00000004870	81.842276954925	34.7103269629561	1.2375	0.010077	0.043013	PIH1D3	PIH1||PIH1D3
ENSGALG00000004871	3643.52676995972	6983.04636019214	-0.93852	0.0017954	0.010397	RPS24	Ribosomal_S24e||Nucleotide-bd_a/b_plait||Ribosomal_L23/L15e_core_dom||Ribosomal_S24e_CS
ENSGALG00000004875	264.794695043764	880.492738774189	-1.7334	1.1392e-07	2.1328e-06	PEMT	Phopholipid_MeTrfase||PEMT/MFAP
ENSGALG00000004878	142.377804137457	387.344492625233	-1.4439	2.8555e-05	0.000296	-	DUF4686
ENSGALG00000004888	3.46163865745797	194.271747734648	-5.8105	2.1073e-07	3.7697e-06	RAI1	Znf_PHD||-
ENSGALG00000004889	238.936893901559	881.046243736945	-1.8826	7.2324e-09	1.6745e-07	SLC2A1	Glu_transpt_1||Sugar/inositol_transpt||MFS_sugar_transport_like||Sugar_transporter_CS||MFS_dom
ENSGALG00000004897	409.333203529447	59.1752369155116	2.7902	2.2953e-11	8.2804e-10	GTSE1	DDA3/GTSE-1||GTSE1||GTSE1_N
ENSGALG00000004899	2464.79096495049	4285.31144085749	-0.79793	0.0096832	0.041699	PEPD	Pept_M24_structural-domain||Peptidase_M24B_aminopep-P_CS||Aminopep_P_N||Creatinase/Aminopeptidase_P_N||Creatin/AminoP/Spt16_NTD
ENSGALG00000004900	170.701863029605	22.7018011417823	2.9106	0.00045172	0.0032494	FAM101B	FAM101
ENSGALG00000004902	724.828689530091	2237.13063958723	-1.6259	1.884e-07	3.3927e-06	TOM1L2	VHS_dom||GAT_dom||ENTH_VHS||TOM1||TOM1L2
ENSGALG00000004903	32.9066039968326	251.966515190696	-2.9368	1.5176e-13	7.5764e-12	CHST8	Sulfotransferase||Carb_sulfotransferase-rel
ENSGALG00000004927	974.502181076429	530.121598252461	0.87834	0.005568	0.026559	COQ4	Coq4||Coq4_euk
ENSGALG00000004928	276.278057428876	541.92518417726	-0.97197	0.0022994	0.012801	SSH1	Dual-sp_phosphatase_cat-dom||TYR_PHOSPHATASE_dom||Homeodomain-like||DEK_C||Tyr_Pase_AS||TYR_PHOSPHATASE_DUAL_dom||DUSP||SSH1||Prot-tyrosine_phosphatase-like
ENSGALG00000004937	249.793837063944	491.055973001649	-0.97515	0.0029496	0.015715	VGLL4	TDU_repeat||VGLL4
ENSGALG00000004946	13151.4004115383	21716.3141071875	-0.72356	0.0097621	0.04196	-	Collagen
ENSGALG00000004948	322.942492451353	1841.22513718403	-2.5113	1.311e-14	7.5519e-13	GLA	Glyco_hydro_27/36_CS||Glyco_hydro_27||Glyco_hydro_b||Aldolase_TIM||Glycoside_hydrolase_SF
ENSGALG00000004949	53.253127190973	144.355561175082	-1.4387	0.00033065	0.0025046	KIAA0355	DUF4745
ENSGALG00000004955	194.334234396444	50.3519004458195	1.9484	1.27e-06	1.8523e-05	-	Synapsin||ATP_grasp_subdomain_1||ATP_grasp_subdomain_2||PreATP-grasp_dom||Synapsin_CS||Synapsin_ATP-bd_dom
ENSGALG00000004974	129.11688573347	484.37192501309	-1.9074	0.0097148	0.041794	PPARG	Nucl_hrmn_rcpt_lig-bd||Znf_hrmn_rcpt||Nuclear_hrmn_rcpt||1Cnucl_rcpt||1Cnucl_rcpt_G||Znf_NHR/GATA||PPARgamma_N
ENSGALG00000004981	605.608868240974	213.296533301464	1.5055	0.00095592	0.006104	TSEN2	tRNA_splic||tRNA_intron_Endonuc_cat-like||tRNA_intron_Endonuc_N||tRNA_endonuc-like_dom||tRNA_splic_SEN2
ENSGALG00000005000	721.719035010225	158.799342433772	2.1842	0.00062357	0.0042359	COMTD1	O-MeTrfase_3||SAM-dependent_MTases
ENSGALG00000005001	10293.5822368321	5726.31635959899	0.84607	0.0065773	0.030372	CNBP	Znf_CCHC
ENSGALG00000005005	171.859507343686	66.0130673166677	1.3804	0.00031557	0.0024038	MIEF2	Mab-21_dom
ENSGALG00000005011	135.955850833964	5.1655121793489	4.7181	5.4369e-09	1.2918e-07	-	SH2||SHC4
ENSGALG00000005016	239.891162227873	464.367505587891	-0.95289	0.0033488	0.017399	ZNF608	Znf_C2H2
ENSGALG00000005030	1306.84008485654	280.718994489551	2.2189	1.8497e-11	6.7287e-10	DOCK10	PH_domain||DOCK_C||PH_dom-like||DOCK_C/D_N||DOCK||DHR-1_domain||DHR-2
ENSGALG00000005038	204.156743248741	29.3013183953619	2.8006	8.2978e-07	1.2681e-05	CENPI	CENP-I
ENSGALG00000005041	30.17094472941	214.311965424851	-2.8285	0.00023129	0.0018272	TMEM35A	TMEM35||DoxX
ENSGALG00000005046	175.029119636415	629.670232155168	-1.847	7.5154e-08	1.4585e-06	SHMT1	Ser_HO-MeTrfase||PyrdxlP-dep_Trfase_major_sub1||PyrdxlP-dep_Trfase_major_sub2||PyrdxlP-dep_Trfase||Ser_HO-MeTrfase_PLP_BS
ENSGALG00000005061	106.316085403139	606.18198245998	-2.5114	6.0975e-08	1.2038e-06	PPM1E	PP2C_BS||PPM-type_phosphatase_dom||PP2C
ENSGALG00000005064	670.532003182047	1529.8190763914	-1.19	0.00012647	0.001091	PRPSAP2	Rib-P_diPkinase||PRTase-like||Pribosyltran_N
ENSGALG00000005074	77.4407301892975	236.261187541957	-1.6092	3.2735e-05	0.00033391	FAM102A	NT-C2
ENSGALG00000005079	131.020278600472	357.479811869892	-1.4481	0.0027911	0.015048	VCL	Vinculin_CS||Vinculin/catenin
ENSGALG00000005090	1242.71256083481	452.605672007791	1.4572	0.00065632	0.0044251	-	DUF3161||Ska2
ENSGALG00000005092	93.4957096128433	209.776372017605	-1.1659	0.0021081	0.011885	HDAC11	His_deacetylse||His_deacetylse_dom
ENSGALG00000005102	9.46268117304585	264.108695874976	-4.8027	3.6417e-19	3.8023e-17	CDH4	Cadherin_cytoplasmic-dom||Cadherin||Cadherin-like||Cadherin_CS||Catenin_binding_dom||Cadherin_pro_dom
ENSGALG00000005122	154.046347369958	0.334820932241174	8.8458	3.4637e-11	1.2113e-09	MYO1H	IQ_motif_EF-hand-BS||Myosin_head_motor_dom||Myosin_TH1||P-loop_NTPase
ENSGALG00000005125	2369.03746249218	868.360889048646	1.4479	3.3877e-06	4.508e-05	LSM14B	LSM_dom||FDF_dom||Lsm14_N||FFD_box||DFDF||TFG_box
ENSGALG00000005134	339.566615476748	681.660606577934	-1.0054	0.0015179	0.009034	ZSWIM8	Znf_SWIM
ENSGALG00000005135	358.798117207172	89.8516647436144	1.9976	4.0357e-08	8.1757e-07	SERPINE2	Serpin_fam||Serpin_CS||Serpin_dom
ENSGALG00000005140	135.608452372777	3.84590987713256	5.14	1.1851e-08	2.6235e-07	RRAD	Small_GTPase||Small_GTP-bd_dom||Small_GTPase_GEM/REM/Rad||Small_GTPase_Ras||P-loop_NTPase||RRAD
ENSGALG00000005146	43.0066599757202	153.641254141062	-1.8369	0.00010773	0.00094991	PDP2	PP2C_BS||PPM-type_phosphatase_dom||PP2C
ENSGALG00000005147	293.883905748514	113.004965964699	1.3789	7.9204e-05	0.00072823	AMY1A	Alpha_amylase||Glyco_hydro_13_cat_dom||A-amylase/branching_C||Glyco_hydro_b||Glyco_hydro_catalytic_dom||Glyco_hydro_13||Glycoside_hydrolase_SF||A-amylase_C
ENSGALG00000005156	273.362690327478	112.941429534352	1.2752	0.00046187	0.0033126	-	Kringle||SRCR||Trypsin_dom||Peptidase_S1A||Peptidase_S1_PA||Kringle-like||SRCR-like_dom||TRYPSIN_HIS||TRYPSIN_SER
ENSGALG00000005171	456.700178669601	33.6612134526935	3.7621	2.9163e-07	5.0105e-06	AP1S3	Clathrin_sm-chain_CS||Longin-like_dom||AP_complex_ssu||AP_mu_sigma_su
ENSGALG00000005180	60.8242770907769	10.6838283170523	2.5092	1.3379e-05	0.00015148	-	Laminin_G||Collagen||ConA-like_dom
ENSGALG00000005181	635.713467056111	1133.17711092492	-0.83392	0.0088415	0.038759	SEC24C	VWF_A||Znf_Sec23_Sec24||Sec23/24_trunk_dom||Sec23/24_helical_dom||Gelsolin-like_dom||Sec23_24_beta_S||ADF-H/Gelsolin-like_dom
ENSGALG00000005188	5.06002699100125	42.228174000237	-3.061	1.0264e-05	0.00012062	FAM188B	DUF4205
ENSGALG00000005203	878.002838520866	120.219369642795	2.8686	1.2485e-16	9.5139e-15	OLFM3	Olfac-like_dom||Quino_amine_DH_bsu||Noelin_dom||Noelin-3
ENSGALG00000005204	14.4470633902731	212.793808796515	-3.8806	0.0023445	0.012989	-	Glutathione_S-Trfase_N||GST_C||Glutathione-S-Trfase_C-like||Thioredoxin-like_fold
ENSGALG00000005208	312.012604627758	138.574862932326	1.1709	0.00063023	0.0042744	S1PR1	GPCR_Rhodpsn||EDG1_rcpt||S1P_rcpt||GPCR_Rhodpsn_7TM
ENSGALG00000005223	1.14914164498917	134.60869273903	-6.8721	4.1742e-09	1.0185e-07	PAC1	GPCR_2_secretin-like||GPCR_2_extracellular_dom||GPCR_2_PACAP_1_rcpt||GPCR_2-like||GPCR_2_secretin-like_CS
ENSGALG00000005229	341.757888436626	174.314473340041	0.97128	0.004331	0.021558	DPH5	4pyrrol_Mease||Dphthn_synthase||4pyrrole_Mease_sub2||4pyrrole_Mease_sub1
ENSGALG00000005232	79.9305828658074	178.53349059607	-1.1594	0.0036846	0.01881	USP54	-||Peptidase_C19_UCH||USP_dom
ENSGALG00000005237	95.8578493512642	781.360688073104	-3.027	2.594e-14	1.4298e-12	FGD3	DH-domain||Znf_FYVE||PH_domain||Znf_FYVE_PHD||PH_dom-like||Znf_RING/FYVE/PHD||Znf_FYVE-rel
ENSGALG00000005241	243.279526598598	532.089286514249	-1.1291	0.00064159	0.0043379	DYNC1LI2	Dynein1_light_intermed_chain||Dynein_light_int_chain||P-loop_NTPase
ENSGALG00000005243	298.183833168207	542.637238264215	-0.86379	0.0086286	0.037994	PPP3CB	Calcineurin-like_PHP_apaH||Ser/Thr-sp_prot-phosphatase||Metallo-depent_PP-like
ENSGALG00000005245	33.0294660993996	0	Inf	2.261e-05	0.00024011	SGPP2	P_Acid_Pase_2/haloperoxidase
ENSGALG00000005249	92.3170239479026	554.19543653552	-2.5857	1.0483e-05	0.00012266	BICD2	Bicaudal-D_microtubule-assoc
ENSGALG00000005251	25.9929917187461	93.3249048678118	-1.8441	0.00011995	0.0010436	CMTM4	Marvel
ENSGALG00000005258	16.7252113400365	0	Inf	0.00014881	0.001257	SSTR5	GPCR_Rhodpsn||Somatstn_rcpt||Somatstn_rcpt_5||GPCR_Rhodpsn_7TM
ENSGALG00000005263	5.57663550711703	60.390582830142	-3.4369	0.00010468	0.0009271	SOX8	HMG_box_dom||Sox_N||SOX-8
ENSGALG00000005268	203.433088552979	52.7453928869519	1.9474	6.9773e-07	1.0831e-05	SEC22C	Longin_dom||Longin-like_dom
ENSGALG00000005277	317.443725709398	149.297162063866	1.0883	0.0018986	0.010885	-	RNA3'_term_phos_cyc||RNA3'-term_phos_cycl_insert||RNA3'P_cycl/enolpyr_Trfase_a/b||RNA3'_term_phos_cyc_type_1||RNA3'_phos_cyclase_dom
ENSGALG00000005280	638.376272767717	338.212639689369	0.91648	0.0050365	0.024514	DBT	2-oxoacid_DH_actylTfrase||E3-bd||BCKDC_E2||CAT-like_dom||Biotin_lipoyl||2-oxoA_DH_lipoyl-BS||Single_hybrid_motif
ENSGALG00000005283	774.477638424892	1375.97775583984	-0.82916	0.0081192	0.036066	SLC25A36	Mit_carrier||Mitochondrial_sb/sol_carrier||Mt_carrier_dom
ENSGALG00000005284	103.88169636742	20.9467467082231	2.3101	1.764e-06	2.4973e-05	LRRC39	Leu-rich_rpt||Leu-rich_rpt_typical-subtyp||L_dom-like
ENSGALG00000005287	53.7414272821008	134.906655580035	-1.3279	0.00077974	0.0051252	-	Znf_C2H2||Znf_C2H2/integrase_DNA-bd||Znf_C2H2-like
ENSGALG00000005290	410.274731727016	108.045740133782	1.9249	2.227e-06	3.061e-05	TRMT13	Methyltransferase_TRM13||TRM13/UPF0224_CHHC_Znf_dom
ENSGALG00000005291	828.414232016976	266.983325909831	1.6336	7.1862e-07	1.1131e-05	-	-
ENSGALG00000005294	585.875667163245	106.014446344873	2.4663	3.4908e-12	1.417e-10	PPFIBP2	SAM||SAM/pointed||Liprin||PPFIBP2
ENSGALG00000005295	394.081852497015	732.259609452016	-0.89386	0.0054818	0.026263	BCAS3	-||WD40_repeat||WD40/YVTN_repeat-like_dom||WD40_repeat_dom||BCAS3
ENSGALG00000005299	94.2593694733888	304.351426768049	-1.691	4.6069e-06	5.9226e-05	ANXA7	Annexin||AnnexinVII||Annexin_repeat_CS||Annexin_repeat
ENSGALG00000005302	1535.60217525526	250.213010519017	2.6176	3.8135e-15	2.3198e-13	SASS6	SAS-6||SAS-6_N
ENSGALG00000005315	222.781512451138	711.271223308773	-1.6748	0.0079833	0.035571	RPUSD1	PsdUridine_synth_RsuA/RluD||PsdUridine_synth_cat_dom
ENSGALG00000005318	60.234522466475	11.485908289349	2.3907	0.01139	0.047496	OVCH2	CUB_dom||Trypsin_dom||Peptidase_S1A||Peptidase_S1_PA||TRYPSIN_HIS||TRYPSIN_SER
ENSGALG00000005319	1.32884032041082	35.9437439424635	-4.7575	7.2869e-08	1.4171e-06	CDH8	Cadherin_cytoplasmic-dom||Cadherin||Cadherin-like||Cadherin_CS||Catenin_binding_dom
ENSGALG00000005321	419.198920734581	80.9768209964712	2.3721	1.1204e-10	3.6263e-09	-	Laminin_G||Laminin_EGF||Laminin_aI||Laminin_domII||ConA-like_dom
ENSGALG00000005326	609.152695509026	1615.14803062274	-1.4068	0.00011393	0.00099655	-	JAMM/MPN+_dom||Rpn11/EIF3F_C||eIF3f
ENSGALG00000005330	309.067830843509	48.5609762891023	2.6701	3.8806e-12	1.5635e-10	SNCAIP	Ankyrin_rpt||Ankyrin_rpt-contain_dom||SNCAIP_SNCA-bd
ENSGALG00000005331	77.9515086320208	30.5134518765545	1.3531	0.0055042	0.026325	GJC2	Connexin||Connexin_N||Connexin_CS||Connexin_CCC
ENSGALG00000005336	617.095452213655	303.415987055254	1.0242	0.0017285	0.01005	GUK1	Guanylate_kin-like_dom||GK/Ca_channel_bsu||P-loop_NTPase||Guanylate_kinase||Guanylate_kinase_CS
ENSGALG00000005338	1379.30664673369	2468.78915845088	-0.83986	0.0054335	0.026077	RPS21	Ribosomal_S21e||Ribosomal_S21e_CS
ENSGALG00000005346	322.404503841505	168.443975237776	0.9366	0.0066861	0.030756	PPIC	Cyclophilin-type_PPIase_dom||Cyclophilin-type_PPIase_CS||Cyclophilin-type_PPIase||Cyclophilin-like_dom
ENSGALG00000005349	29.6318487031451	92.9022965412953	-1.6486	0.0004154	0.0030232	-	Mesothelin||Stereocilin-rel
ENSGALG00000005361	18.0399661165033	2.34374652568822	2.9443	0.010994	0.046157	-	PRibTrfase_dom||Hxn_phspho_trans||PRTase-like
ENSGALG00000005368	221.407752020547	441.621124984247	-0.9961	0.0023141	0.012859	CEP120	C2_dom||DUF3668
ENSGALG00000005369	239.233588013145	534.294704020277	-1.1592	0.00064675	0.004366	BTBD10	BTB/POZ_dom||SKP1/BTB/POZ
ENSGALG00000005378	287.078109067084	1807.52351008418	-2.6545	9.2373e-12	3.5132e-10	ARNTL	PAS||Nuc_translocat||PAC||bHLH_dom||PAS_fold
ENSGALG00000005398	644.608395876479	1237.67290598305	-0.94114	0.0033059	0.017221	HAGH	Metallo-B-lactamas||Hydroxyacylglutathione_Hdrlase||HAGH_C
ENSGALG00000005403	365.390333071894	148.043590302572	1.3034	0.00012876	0.0011075	DHRS11	SDR_fam||NAD(P)-bd_dom||Sc_DH/Rdtase_CS
ENSGALG00000005409	19.3202344931646	2.44758186792278	2.9807	0.010996	0.046157	LHX1	Homeobox_dom||Znf_LIM||Homeodomain-like||Homeobox_CS
ENSGALG00000005412	227.016201331771	104.315144009663	1.1218	0.0015899	0.0093803	SNAP47	T_SNARE_dom
ENSGALG00000005418	24.3968182180369	163.938965848549	-2.7484	0.0014345	0.008606	FRRS1	Reeler_dom||DOMON_domain||Cyt_b561/ferric_Rdtase_TM
ENSGALG00000005425	19620.2704825741	9112.32983698702	1.1065	0.00028156	0.0021761	OGT	TPR_1||TPR-like_helical_dom||TPR-contain_dom||TPR_repeat||OGT/SEC/SPY_C
ENSGALG00000005430	11.4748505574672	1.06893528546137	3.4242	0.010565	0.04475	ALS2CL	DH-domain||VPS9||MORN||PH_dom-like
ENSGALG00000005438	12.7327504439722	48.1009924969299	-1.9175	0.0013914	0.0084005	PARVA	CH-domain||Parvin
ENSGALG00000005441	97.1900668722476	22.7725415683354	2.0935	0.0010929	0.0068556	NFIB	CTF/NFI||MAD_homology1_Dwarfin-type||CTF/NFI_DNA-bd_N||CTF/NFI_DNA-bd_CS||CTF/NFI_DNA-bd-dom
ENSGALG00000005462	341.237929797865	1.00446279672352	8.4082	1.8412e-13	9.0877e-12	ZP4	P_trefoil_dom||ZP_dom||P_trefoil_CS
ENSGALG00000005470	15.5394874824006	56.1193778577801	-1.8526	0.0099897	0.042716	PLPPR5	P_Acid_Pase_2/haloperoxidase||LPPR5
ENSGALG00000005475	315.116429430761	1437.73077780757	-2.1898	2.3778e-11	8.5638e-10	RHOG	Small_GTPase||Small_GTP-bd_dom||P-loop_NTPase
ENSGALG00000005478	205.272460117574	443.867375357192	-1.1126	0.00091368	0.0058775	SNX7	Phox||SNX7
ENSGALG00000005483	96.2055316452049	23.8835371276915	2.0101	2.3624e-05	0.00025014	CDH13	Cadherin||Cadherin_pro_dom||Cadherin-like||Cadherin_CS||CDH13
ENSGALG00000005487	1309.32649582486	745.443165695323	0.81265	0.0093337	0.040508	CCDC12	mRNA_splic_Cwf18
ENSGALG00000005493	181.199189077064	417.840154133811	-1.2054	0.00035019	0.0026279	ITGB1BP2	CHORD_dom||CS_dom||HSP20-like_chaperone
ENSGALG00000005502	7.47299929877368	195.906899936023	-4.7123	5.3259e-22	7.9768e-20	KCNG4	T1-type_BTB||K_chnl_volt-dep_Kv||K_chnl_volt-dep_Kv9||Ion_trans_dom||SKP1/BTB/POZ||Channel_four-helix_dom||VG_K_chnl
ENSGALG00000005503	2195.06988721954	5660.32960463917	-1.3666	0.0023169	0.012872	WFDC1	WAP_dom
ENSGALG00000005507	4151.21573033598	7203.22698235136	-0.79511	0.00726	0.032854	NONO	RRM_dom||Nucleotide-bd_a/b_plait||NOPS
ENSGALG00000005509	135.12470096731	407.004905663068	-1.5908	7.5554e-06	9.1716e-05	DPYD	Dihydroorotate_DH||Helical_ferredxn||Aldolase_TIM||4Fe4S_Fe-S-bd||4Fe4S_Fe_S_CS||FAD/NAD-binding_dom||DPD_II
ENSGALG00000005519	20.9092324640786	2.4798181122917	3.0758	0.0011061	0.0069212	TLL2	EGF-type_Asp/Asn_hydroxyl_site||EGF-like_dom||CUB_dom||Peptidase_M12A||EGF-like_Ca-bd_dom||Peptidase_Metallo||EGF-like_CS||BMP_1/tolloid-like||EGF_Ca-bd_CS||MetalloPept_cat_dom
ENSGALG00000005527	58.8771082054296	159.871682810809	-1.4411	0.00031581	0.0024048	APPL1	PH_domain||PTB/PI_dom||PH_dom-like||AH/BAR-dom
ENSGALG00000005534	687.789061791328	1417.30137755821	-1.0431	0.001037	0.0065485	-	EMP70
ENSGALG00000005540	68.4249526934252	426.546849340422	-2.6401	0.00015693	0.0013128	MICAL2	CH-domain||Znf_LIM||FAD-bd||FAD/NAD-binding_dom
ENSGALG00000005547	172.317192632659	77.9119965805264	1.1451	0.0071845	0.032607	PIK3AP1	TIR_dom||DBB_domain
ENSGALG00000005551	1769.10088985083	18825.3860211708	-3.4116	1.4534e-12	6.275e-11	DKK3	Dickkopf_N||Prokineticin_domain
ENSGALG00000005575	3726.50992373881	1405.03476912395	1.4072	3.1826e-06	4.256e-05	AKAP1	Tudor||KH_dom||KH_dom_type_1||Akap1
ENSGALG00000005580	6.01525623807833	110.68302860205	-4.2017	0.00016713	0.0013838	TMEM56	TLC-dom
ENSGALG00000005587	6606.68255481261	11338.0494034273	-0.77917	0.0098694	0.0423	EIF4G2	W2_domain||MIF4G-like_typ-3||Initiation_fac_eIF4g_MI||MIF4-like||ARM-type_fold
ENSGALG00000005597	3829.80700057484	23752.1304099231	-2.6327	6.1397e-17	4.9384e-15	CNN3	Calponin_repeat||CH-domain||Calponin/LIMCH1||SM22_calponin
ENSGALG00000005599	199.181979877841	3.43948984702574	5.8557	3.6409e-06	4.8096e-05	-	UDP_glucos_trans
ENSGALG00000005608	31.0989821264697	580.973988279708	-4.2235	2.5752e-09	6.5717e-08	SLC9A3R2	PDZ||EBP50_C-term||NHERF-2||NHERF-1/NHERF-2
ENSGALG00000005609	680.496557317182	226.060184567577	1.5899	2.9371e-06	3.9569e-05	-	OGF_rcpt
ENSGALG00000005610	83.3637849197308	231.518993721682	-1.4736	0.0014433	0.0086514	SLC44A3	Choline_transptr-like
ENSGALG00000005613	0	10.9183070373976	-Inf	0.00061711	0.0042012	-	Homeobox_dom||OAR_dom||Homeodomain-like||Homeobox_Pitx/unc30||Homeobox_CS
ENSGALG00000005628	154.427106497426	43.9561314107142	1.8128	1.4857e-05	0.00016588	COL9A3	Collagen
ENSGALG00000005637	1221.12953620621	2099.17013033056	-0.7816	0.00954	0.041205	GBF1	Sec7_dom||ARM-type_fold||Sec7_alpha_orthog||Sec7_N
ENSGALG00000005648	333.702538924778	107.193826207277	1.6383	3.661e-06	4.8303e-05	-	Sestrin||AhpD-like
ENSGALG00000005651	209.383216113437	785.245077055029	-1.907	1.0146e-08	2.2762e-07	KLHL36	BTB/POZ_dom||Kelch_1||SKP1/BTB/POZ||BACK||Gal_Oxidase_b-propeller||BTB-kelch_protein||KLHL36
ENSGALG00000005653	450.590890146542	1049.96048120947	-1.2204	8.3158e-05	0.00075976	NFKB2	NFkB/Dor||Death_domain||Ankyrin_rpt||IPT||p53-like_TF_DNA-bd||DEATH-like_dom||RHD_DNA_bind_dom||Ig-like_fold||Ig_E-set||Ankyrin_rpt-contain_dom||RHD_CS||NFkB_p100||RHD_dimer
ENSGALG00000005659	4941.22669507704	2680.33826667015	0.88245	0.0032864	0.017136	SNX12	Phox
ENSGALG00000005668	8517.19328168787	4349.332782859	0.96958	0.0020273	0.011504	WSB1	SOCS_box||WD40_repeat||WD40/YVTN_repeat-like_dom||WD40_repeat_dom||WD40_repeat_CS||G-protein_beta_WD-40_rep
ENSGALG00000005675	5255.84350022862	518.530593846204	3.3414	5.4763e-17	4.522e-15	PTTG1IP	Plexin-like_fold
ENSGALG00000005678	3867.91110120554	13758.9518079718	-1.8307	3.2744e-09	8.183e-08	FLNB	Filamin/ABP280_rpt||Actinin_actin-bd_CS||CH-domain||Ig-like_fold||Ig_E-set||Filamin/ABP280_repeat-like||FLNB
ENSGALG00000005682	158.55812601205	69.4527938412125	1.1909	0.0019383	0.01108	-	AAA+_ATPase||ATPase_AAA_core||P-loop_NTPase
ENSGALG00000005684	80.5193582522388	177.430524336536	-1.1398	0.0035668	0.018329	FBXL15	Leu-rich_rpt_Cys-con_subtyp||L_dom-like
ENSGALG00000005685	110.526200119335	476.511904202129	-2.1081	3.8148e-09	9.4251e-08	KSR1	Prot_kinase_dom||Ser-Thr/Tyr_kinase_cat_dom||PE/DAG-bd||Ser/Thr_kinase_AS||Kinase-like_dom
ENSGALG00000005687	870.069353556607	410.961251826838	1.0821	0.0007883	0.0051621	CUEDC2	CUE
ENSGALG00000005688	18.2018541459833	111.410016346143	-2.6137	0.0055355	0.02645	DNASE1L3	Endo/exonuclease/phosphatase||DNase_I||Deoxyribonuclease-1_AS||DNASE_I_2
ENSGALG00000005699	415.576812772475	898.120833925961	-1.1118	0.00057629	0.0039719	NLK	Prot_kinase_dom||MAP_kinase_CS||Ser/Thr_kinase_AS||Kinase-like_dom||Protein_kinase_ATP_BS
ENSGALG00000005707	1373.40136605619	762.492065913306	0.84896	0.0064521	0.029877	IFT20	FT20
ENSGALG00000005710	131.65040460809	918.141502041084	-2.802	4.6783e-07	7.639e-06	CTDSPL	FCP1_dom||Dullard_phosphatase||HAD-like_dom
ENSGALG00000005713	1057.96156329561	5882.95840126115	-2.4753	2.6554e-15	1.6571e-13	NCKIPSD	SH3_domain||DUF2013||ARM-type_fold
ENSGALG00000005718	126.717724336645	24.651253119328	2.3619	1.7606e-05	0.00019272	BHLHE23	bHLH_dom||Bhlhe23
ENSGALG00000005725	64.0870609704687	0.734114353220192	6.4479	3.9892e-06	5.2032e-05	CSF1R	Prot_kinase_dom||Ser-Thr/Tyr_kinase_cat_dom||Tyr_kinase_rcpt_3_CS||Ig_sub2||Ig_sub||Ig-like_dom||Tyr_kinase_AS||Kinase-like_dom||Ig-like_fold||Tyr_kinase_CSF1/PDGF_rcpt||Protein_kinase_ATP_BS||Tyr_kinase_cat_dom||CSF-1_receptor
ENSGALG00000005737	144.821830734345	606.197881769184	-2.0655	2.4906e-09	6.3783e-08	SGSM2	Rab-GTPase-TBC_dom||Run_dom
ENSGALG00000005739	156.254067600001	1023.89191998348	-2.7121	0.0057443	0.027202	SCD	Fatty_acid_desaturase-1_C||Fatty_acid_desaturase_dom||Fatty_acid_desaturase-1_core
ENSGALG00000005762	92.7283429674072	18.1284741849011	2.3548	3.7449e-05	0.00037704	-	BIR_rpt||Znf_RING||Znf_RING/FYVE/PHD
ENSGALG00000005767	700.014667309039	1492.72707014663	-1.0925	0.0069858	0.031859	TRAF7	Znf_TRAF||WD40_repeat||Znf_RING||TRAF-like||Znf_RING/FYVE/PHD||SIAH-type||WD40/YVTN_repeat-like_dom||Znf_RING_CS||WD40_repeat_dom||WD40_repeat_CS||G-protein_beta_WD-40_rep||Znf-RING_LisH
ENSGALG00000005769	1942.79968844441	879.517815007913	1.1434	0.0003284	0.0024893	WEE1	Prot_kinase_dom||Ser/Thr_kinase_AS||Kinase-like_dom||Wee1-like_protein_kinase||Protein_kinase_ATP_BS
ENSGALG00000005772	507.060627236159	246.0694161364	1.0431	0.0032493	0.017003	BOK	Bcl2-like||Blc2_fam||BOK
ENSGALG00000005774	505.100104887403	7.99440444213737	5.9814	1.154e-16	8.9326e-15	NKAIN4	Na/K-Atpase_Interacting
ENSGALG00000005779	13.0969711546767	105.945875312613	-3.016	0.0023483	0.013003	-	F-box_dom||FBXO31||L_dom-like
ENSGALG00000005782	863.799202117114	1534.5969932445	-0.82909	0.0088208	0.038692	GCLM	NADP_OxRdtase_dom||Gclm||Fcf2
ENSGALG00000005784	96.4323286294266	202.563622720763	-1.0708	0.0050366	0.024514	CCDC117	CCDC117
ENSGALG00000005792	15.519342983632	0.334820932241174	5.5345	0.00040891	0.002984	-	ABC_2_trans||P-loop_NTPase||ABCG2
ENSGALG00000005795	12.7091463588525	0.354502358989534	5.1639	0.0010853	0.006814	CYP2C23a	Cyt_P450||Cyt_P450_E_grp-I||Cyt_P450_CS
ENSGALG00000005796	1465.21816389401	2837.71873444829	-0.95362	0.005126	0.024865	XBP1	bZIP
ENSGALG00000005800	1258.09041668603	2883.01081919279	-1.1963	0.0012301	0.0075797	DCAF12	WD40_repeat||WD40/YVTN_repeat-like_dom||WD40_repeat_dom||WD40_repeat_CS
ENSGALG00000005805	11.0682358778308	123.522840212904	-3.4803	6.9783e-09	1.6174e-07	PLCD1	C2_dom||PLipase_C_PInositol-sp_X_dom||PI-PLC_fam||PLipase_C_Pinositol-sp_Y||PH_domain||EF_hand_dom||EF-hand-dom_pair||PH_dom-like||PLC_EF-hand-like||PLC-like_Pdiesterase_TIM-brl||EF_Hand_1_Ca_BS||PLC-delta1
ENSGALG00000005806	51.7400211923724	17.5377947049313	1.5608	0.0057737	0.027329	KIF24	SAM||Kinesin_motor_dom||SAM/pointed||Kinesin_motor_CS||P-loop_NTPase||Kinesin-like_fam
ENSGALG00000005807	515.010532036126	944.365562815818	-0.87474	0.0065861	0.030404	IPO7	Importin-beta_N||ARM-like||Cse1||ARM-type_fold
ENSGALG00000005808	13.646702297088	97.3876874651458	-2.8352	2.4909e-08	5.1915e-07	KREMEN1	Kringle||CUB_dom||WSC_carb-bd||Kringle-like||Kremen||Kringle_CS
ENSGALG00000005809	34.4660854234558	95.671811517251	-1.4729	0.0046959	0.023125	SEPT2	Septin2||Septin||P-loop_NTPase||G_SEPTIN_dom
ENSGALG00000005814	27.1277914626983	300.589230819062	-3.4699	4.0524e-10	1.2072e-08	-	Glyco_hydro_31||Aldolase_TIM||Glycoside_hydrolase_SF
ENSGALG00000005815	379.316321646169	1229.95576142587	-1.6971	2.5212e-07	4.4153e-06	TMEM41B	TMEM64/TMEM41||SNARE_assoc
ENSGALG00000005820	924.914041452753	3635.36101336739	-1.9747	2.8772e-10	8.7636e-09	RNF130	Znf_RING||PA_domain||Znf_RING/FYVE/PHD
ENSGALG00000005821	7.03437856781238	39.7272127380809	-2.4976	0.00016496	0.00137	FAM219A	FAM219
ENSGALG00000005823	3260.20003146909	7421.46810448469	-1.1867	8.1982e-05	0.00075059	HDLBP	KH_dom||KH_dom_type_1
ENSGALG00000005831	87.7013012656014	38.1172475590252	1.2022	0.0062379	0.029046	DNAI1	WD40_repeat||WD40/YVTN_repeat-like_dom||WD40_repeat_dom
ENSGALG00000005840	117.390261215801	254.848139776533	-1.1183	0.0024872	0.013654	DENND5A	PLAT/LH2_dom||DENN_dom||Run_dom||dDENN_dom||uDENN_dom
ENSGALG00000005842	175.260584326291	0.70187810885127	7.9641	7.673e-16	5.143e-14	GDPD2	GlyceroP-diester-Pdiesterase||PLC-like_Pdiesterase_TIM-brl||GP_PDE_dom
ENSGALG00000005843	14.9010144186955	0	Inf	6.9475e-05	0.00064894	EEF1A2	TF_GTP-bd_dom||Transl_elong_EFTu/EF1A_C||Transl_elong_EFTu/EF1A_2||Transl_elong_EF1A_euk/arc||Transl_B-barrel||Transl_elong_EF1A/Init_IF2_C||P-loop_NTPase||G_TR_CS
ENSGALG00000005845	417.226015317059	999.686397851022	-1.2606	4.3963e-05	0.00043476	SLC7A5	AA/rel_permease1||L_AA_transporter
ENSGALG00000005846	1596.4088885421	449.740595957247	1.8277	8.7855e-09	2.0084e-07	MPDZ	PDZ||L27_dom||L27_2||MPDZ
ENSGALG00000005848	34.9448486563007	181.077869235863	-2.3735	8.0069e-09	1.8381e-07	IL11RA	Hematopoietin_rcpt_L_F3_CS||Ig_sub2||FN3_dom||Ig-like_dom||Ig-like_fold
ENSGALG00000005852	40.9032683215244	0.354502358989534	6.8503	2.3937e-10	7.384e-09	SRMS	Prot_kinase_dom||SH2||Ser-Thr/Tyr_kinase_cat_dom||SH3_domain||Tyr_kinase_AS||Kinase-like_dom||Protein_kinase_ATP_BS||Tyr_kinase_cat_dom
ENSGALG00000005855	17.7219651796143	123.925811132054	-2.8059	2.8984e-09	7.2937e-08	-	Carbonic_anhydrase_a||Carbonic_anhydrase_a-class_CS||CA-VB_mt||Carbonic_anhydrase_a-class
ENSGALG00000005856	304.429968552484	815.143428339082	-1.4209	1.6521e-05	0.00018175	TBC1D9B	Rab-GTPase-TBC_dom||EF_hand_dom||GRAM||EF-hand-dom_pair
ENSGALG00000005858	542.295955792747	1258.05739417691	-1.214	9.0729e-05	0.0008186	DR1	CBFA_NFYB_domain||Histone-fold
ENSGALG00000005860	289.864591745304	547.093647035136	-0.91641	0.0049594	0.024214	ACAA1	Thiolase||Thiolase-like||Thiolase_AS||Thiolase_CS||Thiolase_acyl_enz_int_AS||Thiolase_N||Thiolase_C
ENSGALG00000005886	2.66596358703391	117.539769797406	-5.4623	5.7051e-19	5.8719e-17	WSCD1	Sulfotransferase_dom||WSC_carb-bd||P-loop_NTPase
ENSGALG00000005888	534.14606136414	1382.28596545493	-1.3717	0.0069741	0.031812	PGP	PGP_euk||HAD-SF_hydro_IIA||HAD-like_dom||NPhePase-like_dom
ENSGALG00000005893	443.171396054022	160.03800325394	1.4695	1.6152e-05	0.00017869	ZFAND4	Znf_AN1||Ubiquitin_dom||Ubiquitin||Ubiquitin-rel_dom
ENSGALG00000005894	443.651605446156	806.057871416158	-0.86146	0.005995	0.028101	USP8	Peptidase_C19_UCH||Rhodanese-like_dom||USP8_dimer||USP_CS||USP_dom
ENSGALG00000005897	1218.02975661564	521.130785184337	1.2248	6.6566e-05	0.000625	HMCES	SRAP
ENSGALG00000005902	5045.64161252364	2611.01319963847	0.95043	0.0014735	0.0088154	RAB7A	Small_GTPase||Small_GTP-bd_dom||P-loop_NTPase
ENSGALG00000005903	0.555661918689494	32.5130791052006	-5.8707	4.0516e-08	8.1926e-07	NRIP3	Peptidase_aspartic_DDI1-type||Peptidase_aspartic_dom
ENSGALG00000005914	1029.46036818817	473.029679777729	1.1219	0.00040658	0.0029729	FAM21A	FAM21||FAM21/CAPZIP
ENSGALG00000005924	1239.59486069566	2208.25338415736	-0.83304	0.0060111	0.028165	MGAT4B	Glyco_transf_54
ENSGALG00000005929	140.472306340264	369.787165132308	-1.3964	6.4343e-05	0.0006078	MAML1	Neuroggenic_mastermind-like_N||-
ENSGALG00000005932	11.7384677943215	0.367057176610096	4.9991	0.0038769	0.01964	MYT1	Znf_C2HC||Myelin_TF
ENSGALG00000005933	1.01319155345588	62.8942415126961	-5.9559	6.6271e-07	1.0361e-05	SLC5A11	Na/solute_symporter
ENSGALG00000005936	9.26530918878264	0	Inf	0.0023344	0.012946	AGTR2	ATII_AT2_rcpt||ATII_rcpt||GPCR_Rhodpsn||GPCR_Rhodpsn_7TM
ENSGALG00000005944	515.550204845249	279.992215984206	0.88073	0.0078825	0.035223	ZNF639	Znf_C2H2||Znf_C2H2/integrase_DNA-bd||Znf_C2H2-like
ENSGALG00000005948	4236.94706381527	7396.28087751164	-0.80377	0.0060562	0.028345	RPL27A	Ribosomal_L18e/L15P||Ribosomal_L15_CS||Ribosomal_L15
ENSGALG00000005951	256.759023109266	39.2862883788634	2.7083	6.0377e-12	2.384e-10	VPS29L	Phosphodiesterase_MJ0936/Vps29||Calcineurin-like_PHP_lpxH||Metallo-depent_PP-like
ENSGALG00000005959	175.183347295309	78.8579847811116	1.1515	0.0027567	0.014881	GLMN	YAP-bd/ALF4/Glomulin||Glomulin/ALF4
ENSGALG00000005961	835.441353025744	213.925609982864	1.9654	2.1137e-05	0.00022645	dAK	DCK/DGK||P-loop_NTPase||DNK_dom
ENSGALG00000005966	251.539936338691	1148.58536541028	-2.191	3.4121e-09	8.5076e-08	SEC61A1	SecY/SEC61-alpha||Translocon_Sec61/SecY_plug_dom||SecY_su_dom||SecY_CS
ENSGALG00000005969	19.0105073439343	2.41534562355386	2.9765	0.0032579	0.017036	-	VWF_A||Anthrax_toxin_rcpt_C||Anthrax_toxin_rcpt_extracel||Anthrax_toxin_rcpt
ENSGALG00000005971	39.8937835529591	206.288336223341	-2.3704	6.1775e-09	1.4488e-07	RIC3	Ric3||RIC3_N
ENSGALG00000005973	662.162176031803	175.959975235667	1.9119	9.7788e-09	2.2007e-07	LCMT1	Ppm1/Ppm2/Tcmp||SAM-dependent_MTases||Leu_CO_MeTrfase_LCMT1
ENSGALG00000005976	813.119132400656	328.146912591652	1.3091	6.4911e-05	0.00061232	TCEA2	Znf_TFIIS||TFIIS/CRSP70_N_sub||TFIIS_cen_dom||TFSII||TF_IIS-rel||TFIIS_N
ENSGALG00000005977	309.984647580745	63.6927760449674	2.283	1.0115e-06	1.5086e-05	KIAA1107	DUF4596
ENSGALG00000005978	132.417450827761	1.73314894145095	6.2556	2.6309e-22	3.9677e-20	RBP3	Tail-specific_protease||ClpP/crotonase-like_dom||RBP3
ENSGALG00000005979	75.5290361001798	158.154774475454	-1.0662	0.008662	0.03811	OXSR1	Prot_kinase_dom||Kinase-like_dom||Protein_kinase_ATP_BS||Kinase_OSR1/WNK_CCT||Oxsr1
ENSGALG00000005986	20.9848589207454	141.53166778513	-2.7537	8.1094e-10	2.2961e-08	TUB	Tubby_C||Tubby_N||Tubby_C_CS||Tubby_C-like
ENSGALG00000005995	51.9726299328794	0	Inf	1.6887e-07	3.0664e-06	SLC13A5	Na/sul_symport||Na/sul_symport_CS
ENSGALG00000005996	20.6810808649004	4.10913171150809	2.3314	0.0093212	0.04047	FSD2	B30.2/SPRY||SPRY_dom||Butyrophylin||FN3_dom||ConA-like_dom||Ig-like_fold
ENSGALG00000005997	1108.48338778121	595.441934824943	0.89655	0.0037258	0.018994	WDR44	WD40_repeat||WD40/YVTN_repeat-like_dom||WD40_repeat_dom||G-protein_beta_WD-40_rep
ENSGALG00000006008	189.317745425006	6.22732085568247	4.9261	1.7927e-16	1.3197e-14	HOMER2	WH1/EVH1_dom||PH_dom-like||Myotonic_dystrophy_kinase_coil
ENSGALG00000006011	212.213813594078	68.8881600548748	1.6232	1.9914e-05	0.00021452	-	MNR
ENSGALG00000006013	263.874821572923	572.272097875154	-1.1168	0.00068471	0.0045824	ZNF512B	Znf_C2H2||Znf_C2H2-like
ENSGALG00000006037	1451.82677765286	363.930752667554	1.9961	0.00020331	0.0016305	MCM2	MCM_dom||MCM2||NA-bd_OB-fold||MCM_CS||P-loop_NTPase||MCM_N||MCM
ENSGALG00000006043	1733.13610563289	890.827453644123	0.96017	0.0081479	0.036156	RBBP6	Znf_RING||Znf_CCHC||Ubox_domain||Znf_RING/FYVE/PHD||DWNN_domain||Zn_knuckle_CX2CX3GHX4C
ENSGALG00000006050	9.03468639967736	85.6881629084149	-3.2455	7.4724e-05	0.00069173	CYP2R1	Cyt_P450||Cyt_P450_E_grp-I||Cyt_P450_CS
ENSGALG00000006051	296.451956774504	47.9847426855252	2.6272	1.1633e-11	4.3786e-10	CDC7	Prot_kinase_dom||Ser/Thr_kinase_AS||Kinase-like_dom||Protein_kinase_ATP_BS
ENSGALG00000006064	87.0240403149691	5.18519360609726	4.0689	1.4931e-08	3.2556e-07	TEKT1	Tektin
ENSGALG00000006069	134.202969723614	59.1343243001352	1.1823	0.0027602	0.014896	SMTNL2	CH-domain
ENSGALG00000006076	5.19597708253454	38.4520684912664	-2.8876	5.3499e-05	0.00051684	RASGEF1C	Ras-like_Gua-exchang_fac_N||RASGEF_cat_dom||Ras_G-nucl-exch_fac_CS||Ras_GEF_dom
ENSGALG00000006083	159.539705208375	497.688252164322	-1.6413	2.4438e-06	3.3358e-05	-	Lamin_tail_dom||IF||Intermediate_filament_CS||Lamin_B
ENSGALG00000006091	91.233999376958	23.997895880324	1.9267	4.5576e-05	0.00044826	HFM1	Helicase_C||DEAD/DEAH_box_helicase_dom||Helicase_ATP-bd||P-loop_NTPase||Sec63-dom||WHTH_DNA-bd_dom
ENSGALG00000006096	2565.99081879807	4909.46736899883	-0.93605	0.0016765	0.0098107	RPS13	Ribosomal_S15||S15_NS1_RNA-bd||Ribosomal_S13/S15_N||Ribosomal_S15P
ENSGALG00000006097	628.138775184177	2023.49213864719	-1.6877	1.3781e-07	2.5448e-06	PLXNA1	Semap_dom||Plexin_repeat||IPT||Rho_GTPase_activation_prot||Plexin_cytoplasmic_RasGAP_dom||Ig-like_fold||Ig_E-set||WD40/YVTN_repeat-like_dom||Plexin-like_fold||Plexin
ENSGALG00000006104	17.8199692849909	129.378044419148	-2.86	0.0063211	0.029358	ADAMTSL3	TSP1_rpt||Ig_sub2||Ig_sub||Ig-like_dom||PLAC||Ig_I-set||Peptidase_M12B_ADAM-TS||Ig-like_fold
ENSGALG00000006110	982.594104479041	297.165449984483	1.7253	1.1983e-07	2.2357e-06	PLK1	Prot_kinase_dom||POLO_box_duplicated_dom||Ser/Thr_kinase_AS||Kinase-like_dom||Protein_kinase_ATP_BS
ENSGALG00000006119	1.13023274118408	13.6023027038197	-3.5892	0.0048213	0.02364	SAXO2	SAXO1/2
ENSGALG00000006123	525.728513727204	106.316557677707	2.306	4.2527e-11	1.4706e-09	-	Helicase-like_DEXD_c2||ATP-dep_Helicase_C||DEAD_2||DNA_helicase_DNA-repair_Rad3||Helic_SF1/SF2_ATP-bd_DinG/Rad3||P-loop_NTPase||RTEL1
ENSGALG00000006130	50.0362151836714	19.390826936576	1.3676	0.009709	0.041777	STMN3	Stathmin_fam||Stathmin-3||Stathmin_CS
ENSGALG00000006137	93.8717827175505	6.2147660380619	3.9169	7.7512e-12	2.9846e-10	-	RhoGAP_dom||Rho_GTPase_activation_prot
ENSGALG00000006141	441.366236215033	907.558198148857	-1.04	0.00121	0.0074757	POFUT2	GDP-Fuc_O-FucTrfase
ENSGALG00000006147	619.875162173623	1923.57138216612	-1.6337	1.4207e-07	2.6103e-06	NUCB2	EF_hand_dom||EF-hand-dom_pair||EF_Hand_1_Ca_BS||NUCB2
ENSGALG00000006152	37.0728327920402	605.7644085289	-4.0303	0.00046984	0.0033598	-	Ig_C1-set||Ig_sub2||Ig_sub||Ig-like_dom||Ig_V-set||Ig-like_fold
ENSGALG00000006165	18.6487669817105	1.41088282683034	3.7244	0.00058017	0.0039948	-	BEACH_dom||WD40_repeat||ARM-like||PH_dom-like||WD40/YVTN_repeat-like_dom||ARM-type_fold||WD40_repeat_dom||WD40_repeat_CS||PH-BEACH_dom||DUF4704
ENSGALG00000006167	177.318259762304	569.933936487019	-1.6845	9.9364e-07	1.4872e-05	LRRC8B	Leu-rich_rpt||Leu-rich_rpt_typical-subtyp||LRRC8_Pannexin_like||LRR_5||L_dom-like
ENSGALG00000006172	195.89163828613	755.74030320242	-1.9478	0.00012503	0.0010801	ABCC8	Sulphorea_rcpt||ABCC8||ABC_transporter-like||AAA+_ATPase||ABC1_TM_dom||ABC_transporter_CS||P-loop_NTPase
ENSGALG00000006173	58.4562889618564	123.253997511898	-1.0762	0.01023	0.043532	XYLB	Carb_kinase_FGGY_N||Carb_kinase_FGGY_C
ENSGALG00000006180	141.763338011618	376.249157366473	-1.4082	6.4817e-05	0.00061175	SLC9A6	Na/H_exchanger_6||NaH_exchanger||Cation/H_exchanger||Cation/H_exchanger_CPA1
ENSGALG00000006181	298.006733861259	548.725773325809	-0.88074	0.0081886	0.036295	NUB1	Ubiquitin_dom||UBA-like||TPR-like_helical_dom||UBA||Ubiquitin-rel_dom
ENSGALG00000006190	23.7147247489899	2.8468752889018	3.0583	0.00065318	0.0044053	FHL1	Znf_LIM
ENSGALG00000006192	21.3419224187618	0	Inf	1.0522e-06	1.5598e-05	-	PDZ||Harmonin
ENSGALG00000006198	2429.07470420339	9649.55534625442	-1.9901	0.0015773	0.0093207	LSS	Terpene_synthase_CS||Terpenoid_cyclase/PrenylTrfase||Squalene_cyclase||SQ_cyclase_C||SQ_cyclase_N
ENSGALG00000006202	8.64933279378022	293.21100316979	-5.0832	7.2886e-28	1.8844e-25	SCNN1B	Na+channel_ASC||ENaC
ENSGALG00000006207	2031.0758618869	3732.56673002852	-0.87792	0.0041123	0.020611	HM13	Preselin/SPP||Peptidase_A22B_SPP
ENSGALG00000006211	1355.05117843458	4040.43622802164	-1.5762	6.0751e-07	9.616e-06	BCL2L1	Bcl2-like||Bcl2_BH4||Bcl2/BclX||Apop_reg_BclX||Bcl2_BH1_motif_CS||Bcl2_BH2_motif_CS||Bcl2_BH3_motif_CS||Bcl2_BH4_motif_CS||Blc2_fam
ENSGALG00000006221	25.6712748384129	260.87822531938	-3.3451	5.6315e-07	9.0059e-06	KIF1A	FHA_dom||Kinesin_motor_dom||PH_domain||SMAD_FHA_domain||PH_dom-like||Kinesin_motor_CS||Kinesin-like_KIF1-typ||Kinesin-like||P-loop_NTPase||Kinesin-like_fam||Kinesin_assoc
ENSGALG00000006222	88.4464459165349	206.050460701725	-1.2201	0.0033383	0.017361	-	Ankyrin_rpt||Ankyrin_rpt-contain_dom
ENSGALG00000006233	665.29237821851	2365.74011216871	-1.8302	6.0632e-09	1.4255e-07	-	Ricin_B_lectin||Glyco_trans_2-like||Nucleotide-diphossugar_trans
ENSGALG00000006237	160.772600602036	315.342654277978	-0.9719	0.0055492	0.026498	PKN2	C2_dom||Prot_kinase_dom||AGC-kinase_C||Ser/Thr_kinase_AS||Kinase-like_dom||HR1_rho-bd||Protein_kinase_ATP_BS||Pkinase_C
ENSGALG00000006242	55.5761402995952	1.0563804678408	5.7173	6.9067e-12	2.6832e-10	-	RRM_dom||Nucleotide-bd_a/b_plait
ENSGALG00000006250	640.154012272991	353.68236819154	0.85596	0.0090508	0.039501	TRAPPC2L	Sedlin||Longin-like_dom
ENSGALG00000006252	149.931884589204	1076.40753217787	-2.8438	1.8812e-08	4.0291e-07	LMO4	Znf_LIM
ENSGALG00000006253	806.65994683323	422.372874249609	0.93344	0.0037569	0.019125	ILKAP	PP2C_BS||PPM-type_phosphatase_dom||PP2C
ENSGALG00000006254	348.244073565648	147.494112425184	1.2394	0.0005946	0.0040812	ERCC6	SNF2_N||Helicase_C||Helicase_ATP-bd||P-loop_NTPase
ENSGALG00000006258	21.8928891561366	58.319689510218	-1.4135	0.0095714	0.041308	SPOCK1	Thyroglobulin_1||Kazal_dom||EF-hand-dom_pair||SPARC/Testican_Ca-bd-dom
ENSGALG00000006267	813.270303367148	236.614718319956	1.7812	1.7046e-06	2.4227e-05	TPX2	TPX2_fam||Aurora-A-bd||TPX2_C||TPX2_central_dom
ENSGALG00000006297	3.40960712735733	88.9394708395827	-4.7051	1.3209e-11	4.9289e-10	TRPC7	Ankyrin_rpt||TRPC_channel||TRP_channel||TRPC7_channel||Ion_trans_dom||TRP_dom||ARM-type_fold||Ankyrin_rpt-contain_dom
ENSGALG00000006305	655.950179502437	177.569844085654	1.8852	2.9789e-08	6.1262e-07	DTYMK	Thymidylate_kinase||Thymidylate_kin_CS||P-loop_NTPase
ENSGALG00000006309	488.097291867188	3887.40669330368	-2.9936	1.3323e-19	1.454e-17	SMAD5	SMAD_dom_Dwarfin-type||MAD_homology1_Dwarfin-type||SMAD_FHA_domain||MAD_homology_MH1||Dwarfin||SMAD_dom-like
ENSGALG00000006331	19.3238130995087	176.872254817082	-3.1943	2.9299e-05	0.00030285	STAMBPL1	JAMM/MPN+_dom||USP8_dimer
ENSGALG00000006334	1267.7775881096	693.985524182493	0.86932	0.004543	0.022479	LAP3	Peptidase_M17_C||Peptidase_M17_N||Leucine_aapep/pepB||Peptidase_M17_leu_NH2_pept
ENSGALG00000006344	33.0236635016679	410.711833313953	-3.6366	0.004608	0.022764	GSTT1	Glutathione_S-Trfase_N||GST_C||Glutathione-S-Trfase_C-like||Thioredoxin-like_fold
ENSGALG00000006351	2.06420091452195	44.1222151763267	-4.4178	0.0001545	0.0012945	FAS	Death_domain||TNFR/NGFR_Cys_rich_reg||Fas_rcpt||DEATH-like_dom
ENSGALG00000006368	23.1365753201513	0.734114353220192	4.978	9.0848e-06	0.00010846	PTPN5	PTPase_domain||TYR_PHOSPHATASE_dom||Tyr_Pase_cat||Tyr_Pase_KIM-con||Tyr_Pase_AS||Prot-tyrosine_phosphatase-like
ENSGALG00000006371	75.2916314754724	215.055788536539	-1.5141	0.00010719	0.00094668	C5orf24	-
ENSGALG00000006378	27.6326574462507	80.0034740178932	-1.5337	0.0017274	0.010049	-	AB_hydrolase_lipase||AB_hydrolase
ENSGALG00000006379	1.38087185051145	18.9111094079685	-3.7756	0.00036416	0.0027158	SHH	Hedgehog_signalling_dom||Hedgehog||Hint_dom||Hint_dom_C||Hint_dom_N||Intein_N||Hedgehog_sig/DD-Pept_Zn-bd_dom||Hedgehog/Intein_dom
ENSGALG00000006394	8.76637398150842	0	Inf	0.0033512	0.017403	-	Hempt_rcpt_S_F1_CS||FN3_dom||Ig-like_fold
ENSGALG00000006399	2305.56100627804	724.94563440105	1.6692	2.0094e-05	0.00021635	MESDC1	-
ENSGALG00000006407	170.562847045914	700.928557681311	-2.039	3.7426e-09	9.2677e-08	-	TNFR/NGFR_Cys_rich_reg||Fas_rcpt||4Fe4S_Fe_S_CS
ENSGALG00000006411	155.593079550486	310.052048335472	-0.99473	0.0053294	0.025685	CAMLG	Ca_signal-mod_cyclophilin_lig
ENSGALG00000006420	538.585691453025	981.106366554372	-0.86523	0.0066943	0.030776	ABHD17C	Hydrolase_4||AB_hydrolase
ENSGALG00000006422	76.4075039985123	186.92950056331	-1.2907	0.00068659	0.0045862	KLHL22	BTB/POZ_dom||Kelch_1||SKP1/BTB/POZ||BACK||Kelch-typ_b-propeller||BTB-kelch_protein||KLHL22
ENSGALG00000006426	237.527933390142	551.963150393624	-1.2165	0.00037007	0.0027571	PAK2	CRIB_dom||Prot_kinase_dom||Ser/Thr_kinase_AS||Kinase-like_dom||Protein_kinase_ATP_BS
ENSGALG00000006427	392.106558316548	911.710642618629	-1.2173	0.00016464	0.0013678	CARS	tRNAsynth_1a_anticodon-bd||Rossmann-like_a/b/a_fold||Cys-tRNA-ligase||Cys-tRNA/MSH_ligase||tRNA-synt_1_cat_dom
ENSGALG00000006434	488.036098458156	147.851485920719	1.7228	4.785e-07	7.7898e-06	TSR3	TDD_dom||RNaseL-inhib_metal-bd_dom||Rbsm_biogenesis
ENSGALG00000006440	169.977677700284	644.791925029703	-1.9235	0.0057264	0.027142	-	Gal-3-0_sulfotransfrase||P-loop_NTPase
ENSGALG00000006473	12.3556797842874	197.129416479164	-3.9959	1.6177e-10	5.1062e-09	PLXNA4	Semap_dom||Plexin_repeat||IPT||Rho_GTPase_activation_prot||Plexin_cytoplasmic_RasGAP_dom||Ig-like_fold||Ig_E-set||WD40/YVTN_repeat-like_dom||Plexin-like_fold||Plexin
ENSGALG00000006479	30.3955177222442	0.334820932241174	6.5043	3.3864e-07	5.7365e-06	CCM2L	Malcavernin||CCM2_C
ENSGALG00000006480	10.5716528404907	0.354502358989534	4.8983	0.0041347	0.020709	TCF7	HMG_box_dom||CTNNB1-bd_N||TCF/LEF||Catenin_binding_dom
ENSGALG00000006483	219.036148651068	479.753262181028	-1.1311	0.0027417	0.014819	-	Angiomotin_C
ENSGALG00000006488	642.22026324879	1605.67081414648	-1.322	3.7347e-05	0.00037619	RYK	Prot_kinase_dom||Ser-Thr/Tyr_kinase_cat_dom||WIF||Tyr_kinase_AS||Kinase-like_dom
ENSGALG00000006490	321.569263052055	4.25775811573214	6.2389	6.8493e-22	1.0188e-19	SCN3B	Ig_sub||Ig-like_dom||Ig_V-set||Ig-like_fold||Na_channel_b3||Na_channel_b1/b3
ENSGALG00000006494	509.744328639644	2633.13958755106	-2.3689	6.9463e-10	1.9901e-08	GRAMD1B	GRAM||DUF4782
ENSGALG00000006506	1646.05451506404	3364.37911149072	-1.0313	0.00059966	0.0041081	C13H5ORF15	-
ENSGALG00000006515	12.5921051711243	0.669641864482349	4.233	0.0031886	0.016738	BSX	Homeobox_dom||Homeodomain-like||Homeobox_CS||Homeobox_metazoa
ENSGALG00000006520	666.784086245209	233.725835066846	1.5124	8.8625e-05	0.00080195	MYH11	IQ_motif_EF-hand-BS||Myosin_head_motor_dom||Myosin_tail||Myosin_N||Myosin-like_IQ_dom||P-loop_NTPase
ENSGALG00000006525	209.423157209549	40.5166855830703	2.3698	6.3033e-06	7.8133e-05	NCAPG2	ARM-like||ARM-type_fold||Condensin2_G2
ENSGALG00000006539	1432.09997490348	3590.22793150152	-1.3259	1.1285e-05	0.00013055	C9H21ORF2	Leu-rich_rpt||U2A'_phosphoprotein32A_C||L_dom-like||SNU66/SART1
ENSGALG00000006543	1458.40033200403	11445.9516999454	-2.9724	1.8218e-20	2.2227e-18	PFKL	Phosphofructokinase_dom||6-Pfructokinase_euk||Phosphofructokinase_CS||ATP_PFK
ENSGALG00000006546	13075.1618324182	4952.28266243953	1.4007	0.00047541	0.003394	CD81	Tetraspanin||Tetraspanin_EC2||Tetraspanin/Peripherin||Tetraspanin_CS||CD81_LEL
ENSGALG00000006547	88.4426658632157	879.8141104546	-3.3144	2.1797e-08	4.5913e-07	PROCR	MHC_I-like_Ag-recog||MHC_I/II-like_Ag-recog||Endothetial_C_recpt
ENSGALG00000006560	712.082439483586	2381.30102560869	-1.7416	2.1627e-08	4.5724e-07	SEMA3A	Semap_dom||Ig_sub||Ig-like_dom||Immunoglobulin||Ig-like_fold||WD40/YVTN_repeat-like_dom||Plexin-like_fold||Semaphorin
ENSGALG00000006564	1199.45244274082	2647.35186012287	-1.1422	0.0002294	0.0018155	-	DnaJ_domain||DnaJ_C||HSP40/DnaJ_pept-bd||DnaJ_domain_CS
ENSGALG00000006565	30.166258706649	3.83165665887696	2.9769	0.00018316	0.0014959	-	GGT_peptidase||Ntn_hydrolases_N
ENSGALG00000006567	0.961160023355247	194.625251073875	-7.6617	8.0877e-15	4.7728e-13	UBASH3B	SH3_domain||UBA-like||RNA_ligase/cNuc_Pdiesterase||His_Pase_superF_clade-1||UBA||His_PPase_superfam
ENSGALG00000006583	116.843751619755	4.66960635433172	4.6451	2.9698e-08	6.1133e-07	LSP1	Lymphspecific||Caldesmon_LSP
ENSGALG00000006598	524.762082013799	6730.60042130563	-3.681	3.2744e-29	1.0457e-26	SORL1	LDLR_classB_rpt||LDrepeatLR_classA_rpt||FN3_dom||VPS10||6-blade_b-propeller_TolB-like||Ig-like_fold||LDLR_class-A_CS||Sortilin_C||Sortilin_N
ENSGALG00000006601	804.723513369181	458.875735731153	0.81039	0.010414	0.044224	MTMR14	Tyr_Pase_AS||Prot-tyrosine_phosphatase-like
ENSGALG00000006604	136.927737517798	284.193539201327	-1.0535	0.0032275	0.01691	KIF3B	Kinesin_motor_dom||Kinesin_motor_CS||P-loop_NTPase||Kinesin-like_fam
ENSGALG00000006607	23.5279787223195	75.8355347036591	-1.6885	0.00055867	0.0038738	GUCD1	Guanylyl_cyclase
ENSGALG00000006613	427.035170705946	1416.07518944583	-1.7295	6.2391e-06	7.747e-05	CTSD	Aspartic_peptidase_A1||Aspartic_peptidase_AS||Peptidase_aspartic_dom||PEPTIDASE_A1||Cathepsin_D
ENSGALG00000006629	33.4067747990703	4.66247974520392	2.841	0.0009276	0.0059512	RBP4A	Lipocln_cytosolic_FA-bd_dom||Lipocalin||Retinol-bd/Purpurin||Calycin-like||Calycin||Lipocalin_ApoD||Lipocalin_CS
ENSGALG00000006630	1334.39090119588	713.14957482736	0.9039	0.0045448	0.022483	COMMD7	HCaRG||COMM
ENSGALG00000006631	435.833239430365	142.007743544644	1.6178	2.7835e-06	3.7617e-05	TICRR	Treslin||Treslin_N
ENSGALG00000006633	275.014528915953	15.1796986319188	4.1793	2.0692e-21	2.7911e-19	TMEM243	DUF2678
ENSGALG00000006639	85.9292548943539	10.973858187304	2.9691	4.0404e-08	8.1775e-07	CEP55	EABR
ENSGALG00000006644	0	47.3768948313727	-Inf	0.0047741	0.023446	-	AMP-dep_Synth/Lig||AMP-binding_CS
ENSGALG00000006648	147.863876584639	313.986507949123	-1.0864	0.0020917	0.011817	SPECC1L	CH-domain
ENSGALG00000006651	738.065985531851	209.653898287767	1.8157	5.0671e-08	1.0114e-06	OGG1	HhH-GPD_domain||DNA_glycosylase||OGG_N||HTH_base_excis_C
ENSGALG00000006658	234.738970363441	42.2266159480524	2.4748	4.8094e-10	1.4153e-08	FANCI	FANCI||FANCI_S1-cap||FANCI_S1||FANCI_HD1||FANCI_HD2||FANCI_S3||FANCI_S4||FANCI_S2
ENSGALG00000006663	308.788965694972	578.62206004142	-0.906	0.005539	0.02646	ARHGEF12	DH-domain||GDS_CDC24_CS||PDZ||PH_domain||PH_dom-like||RGS-like_dom||RGS
ENSGALG00000006670	71.3368418913646	9.22815442823248	2.9505	3.2741e-07	5.5768e-06	PPP1R3C	CBM21_dom||Pase-1_reg-su_3B/C/D_met||PP1_3C
ENSGALG00000006672	125.81020681544	250.522223383587	-0.99369	0.0064459	0.029854	LARP4B	Lupus_La_RNA-bd||WHTH_DNA-bd_dom||Nucleotide-bd_a/b_plait
ENSGALG00000006677	755.35625831176	1676.84009258701	-1.1505	0.0050083	0.024414	P4HA2	Oxoglu/Fe-dep_dioxygenase||Pro_4_hyd_alph||TPR-like_helical_dom||Pro_4_hyd_alph_N
ENSGALG00000006680	65.5379672442404	427.484286350482	-2.7055	5.9413e-09	1.4009e-07	EHHADH	Crotonase_core_superfam||3HC_DH_C||3-OHacyl-CoA_DH_NAD-bd||3-OHacyl-CoA_DH_CS||6-PGluconate_DH_C-like||6PGD_dom_2||NAD(P)-bd_dom||Enoyl-CoA_hyd/isom_CS||ClpP/crotonase-like_dom
ENSGALG00000006681	3.37178931974715	43.4727804033176	-3.6885	1.0171e-06	1.5152e-05	BRSK2	Prot_kinase_dom||Ser/Thr_kinase_AS||Kinase-like_dom
ENSGALG00000006688	1458.58147612568	676.299224479798	1.1088	0.00039089	0.0028805	TADA3	Histone_AcTrfase_su3
ENSGALG00000006689	100.865881446379	214.680974466702	-1.0898	0.0094907	0.041058	ABHD2	AB_hydrolase_1||AB_hydrolase_4_CS||ABHD4||AB_hydrolase
ENSGALG00000006695	210.049100750038	425.947865999131	-1.02	0.002004	0.01139	BCR	C2_dom||RhoGAP_dom||DH-domain||GDS_CDC24_CS||PH_domain||Rho_GTPase_activation_prot||PH_dom-like||Bcr-Abl_oncoprot_oligo
ENSGALG00000006705	29.0028941806158	5.19062181459002	2.4822	0.0015966	0.0094083	MYOF	C2_dom||Peroxin/Ferlin||Ferlin_A-domain||Ferlin_B-domain||FerIin_dom||Ferlin_C
ENSGALG00000006714	1105.36312518192	569.331918944721	0.95718	0.0027625	0.014905	CCDC61	-
ENSGALG00000006719	7.6030186140288	0	Inf	0.007398	0.033338	GNAZ	Gprotein_alpha_su||Gprotein_alpha_I||GproteinA_insert||P-loop_NTPase
ENSGALG00000006723	1601.50371324133	5736.14274747085	-1.8407	3.9879e-06	5.2032e-05	-	NUDIX_hydrolase_dom||IsopentenylPP_isomerase_typ1||NUDIX_hydrolase_dom-like
ENSGALG00000006724	1.42697260433392	30.5385615117956	-4.4196	0.00055124	0.0038357	-	Glypican||Glypican_CS
ENSGALG00000006728	223.021882621648	10.2110007200535	4.449	0.006539	0.030227	SLC5A1	Na/solute_symporter||Na/solute_symporter_CS
ENSGALG00000006743	5222.88629731668	1020.79875753768	2.3551	2.009e-13	9.8042e-12	YWHAH	14-3-3||14-3-3_CS||14-3-3_domain
ENSGALG00000006755	168.191051388014	370.208540122923	-1.1382	0.00050254	0.0035549	USP2	Peptidase_C19_UCH||USP_CS||USP_dom||AB_hydrolase
ENSGALG00000006766	1107.25216738707	446.239697416165	1.3111	4.631e-05	0.00045466	DEPDC5	DEP_dom||WHTH_DNA-bd_dom||IML1
ENSGALG00000006771	1787.09799635259	4620.69732161998	-1.3705	0.00021406	0.0017072	RPS15A	Ribosomal_S8
ENSGALG00000006775	125.077655756394	22.8394747999522	2.4532	0.0027472	0.014838	TGM2	Transglutaminase_N||Transglutaminase-like||Transglutaminase_C||Ig-like_fold||Transglutaminase_AS||Ig_E-set||Gln_gamma-glutamylTfrase_euk
ENSGALG00000006783	538.863183669498	1553.93131456658	-1.5279	0.01092	0.045931	PLOD2	Procol_lys_dOase||Oxoglu/Fe-dep_dioxygenase||Pro_4_hyd_alph||Nucleotide-diphossugar_trans
ENSGALG00000006786	102.227597194546	31.3620213114757	1.7047	0.00012107	0.0010517	SYTL4	C2_dom||SYTL4
ENSGALG00000006788	460.919500577355	864.717072802258	-0.90771	0.0036311	0.018603	CREPT	CID_dom||RNA_pol_II-bd||ENTH_VHS||CREPT
ENSGALG00000006796	1198.04580684126	599.217198449688	0.99953	0.0071611	0.032521	SRPX2	Sushi_SCR_CCP_dom||HYR_dom||DUF4174||SRPX2
ENSGALG00000006799	2928.57070705946	1624.0786061136	0.85058	0.0038898	0.019695	AP2A2	Clathrin/coatomer_adapt-like_N||Clathrin_a-adaptin_app_sub_C||Clathrin_a/b/g-adaptin_app_Ig||Coatomer/calthrin_app_sub_C||ARM-like||Clathrin_a-adaptin_app_Ig-like||Coatomer/clathrin_app_Ig-like||Clathrin_a/coatomer_app_sub_C||ARM-type_fold||AP2_complex_asu
ENSGALG00000006802	374.391914723445	747.82594206792	-0.99815	0.0016196	0.0095038	LAMB2	EGF-like_dom||Laminin_EGF||Laminin_N||Laminin_IV_B||EGF-like_CS
ENSGALG00000006805	41.6162604254793	622.766708529483	-3.9035	0.00093063	0.0059688	-	Scramblase||Tubby_C-like
ENSGALG00000006808	3232.75108083755	8429.98285462734	-1.3828	0.010282	0.043723	TSPAN6	Tetraspanin||Tetraspanin_EC2||Tetraspanin/Peripherin||Tetraspanin_CS
ENSGALG00000006826	153.520760502513	521.459241849694	-1.7641	0.00033824	0.0025559	KLHL25	BTB/POZ_dom||Kelch_1||SKP1/BTB/POZ||BACK||Kelch-typ_b-propeller||BTB-kelch_protein||KLHL25
ENSGALG00000006827	15.4176229348113	0	Inf	4.5007e-05	0.00044367	IL4	IL-4/IL-13||IL-4||4_helix_cytokine-like_core||4_helix_cytokine_core
ENSGALG00000006829	436.335991283969	827.665715676001	-0.92361	0.0039607	0.019985	SMG1	PI3/4_kinase_cat_dom||FATC_dom||Kinase-like_dom||PIK_FAT||ARM-type_fold||PI3/4_kinase_CS||SMG1
ENSGALG00000006840	69.8154804222126	180.627525105384	-1.3714	0.011457	0.047736	-	DH-domain||PH_domain||PE/DAG-bd||PH_dom-like
ENSGALG00000006841	1301.37630763108	556.177972983539	1.2264	0.00011453	0.0010009	POLR2L	RNAP_N/Rpb10||Homeodomain-like||RNA_pol_suN_Zn-BS||RNA_pol_su_RPB10
ENSGALG00000006855	83.4100046935463	32.6816236136921	1.3517	0.0033994	0.017607	MELTF	Transferrin-like_dom||Transferrin||Transferrin_Fe_BS
ENSGALG00000006856	2551.28048504398	5787.03177926645	-1.1816	0.011193	0.046828	CD151	Tetraspanin||Tetraspanin_EC2||Tetraspanin/Peripherin||Tetraspanin_CS
ENSGALG00000006871	7.86194066956845	935.224158671641	-6.8943	7.2031e-22	1.057e-19	SLCO3A1	Kazal_dom||OA_transporter||MFS_dom
ENSGALG00000006876	25568.799770272	377737.404170779	-3.8849	1.7747e-19	1.9175e-17	CTSA	Peptidase_S10||Ser_caboxypep_ser_AS||AB_hydrolase||Ser_caboxypep_his_AS
ENSGALG00000006880	650.91298756648	2070.31714716799	-1.6693	2.1283e-07	3.801e-06	SLC38A10	AA_transpt_TM
ENSGALG00000006882	235.912841827074	91.0973035341547	1.3728	0.00019977	0.0016062	ST8SIA2	Glyco_trans_29||Sialyl_trans
ENSGALG00000006887	75.9523448507872	420.812971205498	-2.47	1.2737e-05	0.00014527	FAM174B	DUF1180
ENSGALG00000006889	32.8262823588511	386.887756995575	-3.559	1.5085e-19	1.638e-17	TMC7	TMC
ENSGALG00000006901	224.211514313416	817.755029197698	-1.8668	1.7113e-08	3.6906e-07	-	Prot_kinase_dom||Ser-Thr/Tyr_kinase_cat_dom||Tyr_kinase_AS||Kinase-like_dom||Protein_kinase_ATP_BS
ENSGALG00000006911	14.9885207450258	193.766516312535	-3.6924	5.6796e-16	3.8666e-14	TMC5	TMC
ENSGALG00000006916	237.122352858494	465.634254160599	-0.97357	0.0023556	0.013033	GDE1	GlyceroP-diester-Pdiesterase||PLC-like_Pdiesterase_TIM-brl||GP_PDE_dom
ENSGALG00000006925	142.953839436347	394.647464981838	-1.465	1.3793e-05	0.00015549	CCP110	CCP110
ENSGALG00000006933	11.5600047138633	54.6974982655138	-2.2423	0.0001431	0.001213	C16orf52	-
ENSGALG00000006936	822.760606279682	325.688160242146	1.337	3.3434e-05	0.00034057	WDR6	WD40_repeat||WD40/YVTN_repeat-like_dom||WD40_repeat_dom
ENSGALG00000006942	464.425235363596	181.526005881592	1.3553	0.00073746	0.0048783	PIK3IP1	-
ENSGALG00000006958	3918.72483742525	756.15802630804	2.3736	0.0058952	0.027723	COL27A1	Laminin_G||Collagen||ConA-like_dom
ENSGALG00000006973	60.8904033233751	11.5628392666388	2.3967	0.00012653	0.001091	BLNK	SH2
ENSGALG00000006978	144.916384411924	367.435259610033	-1.3423	0.00016969	0.0014007	APOOL	MIC26/MIC27||MIC26/MIC27_animal
ENSGALG00000007007	6.48699959533517	162.191178372568	-4.644	4.1915e-13	1.9745e-11	KNDC1	Ras-like_Gua-exchang_fac_N||RASGEF_cat_dom||Kinase-like_dom||KIND_dom||Ras_GEF_dom||KNDC1
ENSGALG00000007021	797.510397883381	457.064851812167	0.8031	0.011445	0.047706	PCNT	PACT_domain||Pericentrin
ENSGALG00000007023	331.273979962452	1107.10849759572	-1.7407	1.9795e-05	0.00021361	PRKAR2A	cNMP-bd_dom||cAMP_dep_PK_reg_su_I/II_a/b||cAMP_dep_PK_reg_su||RmlC-like_jellyroll||cNMP-bd_CS||cNMP-bd-like
ENSGALG00000007025	27.4920213319564	2.67856745792939	3.3595	0.005968	0.027999	CPNE8	C2_dom||VWF_A||Copine
ENSGALG00000007027	1145.73574483842	1978.78149785641	-0.78834	0.010264	0.043657	SGSH	Sulfatase_N||Alkaline_Pase-like_a/b/a||Alkaline_phosphatase_core||Sulfatase_CS||DUF4976
ENSGALG00000007048	128.863491642665	313.499016740203	-1.2826	0.0003988	0.0029269	SYNM	IF||Intermediate_filament_CS
ENSGALG00000007078	117.735069467068	6.69278516603436	4.1368	1.3917e-10	4.4382e-09	ENTPD1	GDA1_CD39_NTPase
ENSGALG00000007090	22.8848104772997	3.45204466464631	2.7289	0.0026998	0.014643	CPN1	Peptidase_M14||CarboxyPept-like_regulatory||CarboxyPept_regulatory_dom||CPN1
ENSGALG00000007095	452.161455334827	1048.90800662701	-1.214	0.00013294	0.0011371	CUL2	Cullin_N||WHTH_DNA-bd_dom||Cullin_homology||Cullin_repeat-like_dom||Cullin_CS||Cullin_neddylation_domain
ENSGALG00000007097	150.307775002981	860.513546616669	-2.5173	3.3045e-08	6.738e-07	RPS6KA6	Prot_kinase_dom||AGC-kinase_C||Ser/Thr_kinase_AS||Kinase-like_dom||Ribosomal_S6_kinase_II||Protein_kinase_ATP_BS||Pkinase_C
ENSGALG00000007116	44.3767776900923	12.3237616557352	1.8484	0.0017674	0.01026	CABP1	EF_hand_dom||EF-hand-dom_pair||EF_Hand_1_Ca_BS
ENSGALG00000007124	779.059176459515	345.984814454489	1.171	0.00018467	0.0015066	POP5	RNase_P/MRP_subunit||RNase_P/MRP_POP5
ENSGALG00000007125	131.68576954288	1241.56795420754	-3.237	4.2319e-21	5.5699e-19	PARD3	PDZ||DUF3534
ENSGALG00000007128	1206.17859527001	654.748761828641	0.88143	0.0051102	0.024799	SH3BGRL	Glut_rich_SH3-bd||Thioredoxin-like_fold
ENSGALG00000007151	2147.41511445469	977.873329430359	1.1349	0.0021638	0.012172	BRWD3	Bromodomain||WD40_repeat||WD40/YVTN_repeat-like_dom||WD40_repeat_dom||Bromodomain_CS||WD40_repeat_CS
ENSGALG00000007157	39.2021715427363	107.554563136385	-1.4561	0.0027492	0.014844	FAM46D	DUF1693
ENSGALG00000007160	86.8218358122912	22.2396373036319	1.9649	4.0377e-05	0.0004032	-	RhoGAP_dom||Rho_GTPase_activation_prot
ENSGALG00000007170	1219.85403588155	609.864537204692	1.0001	0.0014923	0.0089156	SNRPA1	Leu-rich_rpt||U2A'_phosphoprotein32A_C||L_dom-like
ENSGALG00000007177	208.681216185607	824.180689005352	-1.9817	5.2071e-08	1.0375e-06	PTPRG	PTPase_domain||Carbonic_anhydrase_a||FN3_dom||Ig-like_fold||Prot-tyrosine_phosphatase-like||TYR_PHOSPHATASE_dom||Tyr_Pase_cat||Tyr_Pase_AS
ENSGALG00000007191	909.54424894848	154.915435097191	2.5537	1.8603e-08	3.9882e-07	TK1	Thymidine_kinase||Thymidine_kinase_CS||P-loop_NTPase
ENSGALG00000007210	96.9961361572283	15.4822833197911	2.6473	1.4157e-07	2.6052e-06	-	RGCC
ENSGALG00000007218	18.8497175723177	60.2193075335558	-1.6757	0.0059672	0.027999	MB21D2	Mab-21_dom
ENSGALG00000007227	260.92233250797	878.463438302046	-1.7514	2.4067e-05	0.00025421	MSI1	RRM_dom||Nucleotide-bd_a/b_plait
ENSGALG00000007247	422.98299915315	2167.4243398052	-2.3573	2.7259e-13	1.3126e-11	PXN	Znf_LIM||Paxillin
ENSGALG00000007252	15.0216433713213	45.0177034095287	-1.5834	0.0086657	0.038119	ANKDD1A	Death_domain||Ankyrin_rpt||DEATH-like_dom||Ankyrin_rpt-contain_dom
ENSGALG00000007272	806.304942555044	1454.96039817079	-0.85158	0.0072886	0.032931	RNF166	Znf_RING||UIM_dom||Di19_Zn_binding_dom||Znf_RING/FYVE/PHD||Znf_RING_CS
ENSGALG00000007291	214.579202354525	460.513279578634	-1.1017	0.0031452	0.016567	C16orf72	DUF4588
ENSGALG00000007298	183.452762862391	539.299436874666	-1.5557	0.0030075	0.015965	BACE1	Aspartic_peptidase_A1||Aspartic_peptidase_AS||BACE||BACE1||Peptidase_aspartic_dom||PEPTIDASE_A1||TAXi_C
ENSGALG00000007300	800.860953207316	424.369035580211	0.91623	0.0030366	0.016085	PYCR2	Pyrroline-COOH_reductase||6-PGluconate_DH_C-like||NAD(P)-bd_dom||ProC_N||P5CR_dimer
ENSGALG00000007302	67.9237843362098	142.611652145714	-1.0701	0.0076887	0.034478	ATXN7	SCA7_dom||ATXN7
ENSGALG00000007324	18.5990784629904	3.49853412727082	2.4104	0.01062	0.044901	TP63	SAM||p53_tumour_suppressor||p53-like_TF_DNA-bd||p53_tetrameristn||p53_DNA-bd||p53/RUNT-type_TF_DNA-bd||SAM/pointed||Tp63
ENSGALG00000007331	165.921277969998	44.1476578181555	1.9101	3.3456e-05	0.00034063	SVIL	Villin_headpiece||Villin/Gelsolin||Gelsolin-like_dom||SV/p205||ADF-H/Gelsolin-like_dom
ENSGALG00000007332	8.44713744965585	259.915016434926	-4.9434	3.9022e-07	6.5086e-06	PRICKLE2	Znf_LIM||PET_domain
ENSGALG00000007333	38.8026133729023	13.1654411590476	1.5594	0.0099941	0.042725	UBAP1L	UBA||UMA
ENSGALG00000007334	78.8676936350778	367.330259822193	-2.2196	0.0018904	0.010849	ABAT	4NH2But_aminotransferase_euk||Aminotrans_3||PyrdxlP-dep_Trfase_major_sub1||PyrdxlP-dep_Trfase_major_sub2||PyrdxlP-dep_Trfase
ENSGALG00000007341	988.34121227504	440.526554398819	1.1658	0.00022452	0.0017815	MED19	Mediator_Med19_met
ENSGALG00000007346	468.612515024748	77.2661869960015	2.6005	1.2991e-12	5.6878e-11	KIAA1462	JCAD
ENSGALG00000007354	191.16496088779	48.1603174740759	1.9889	0.0028974	0.015517	CIT	Prot_kinase_dom||AGC-kinase_C||CNH_dom||PH_domain||PE/DAG-bd||Ser/Thr_kinase_AS||Kinase-like_dom||PH_dom-like||Citron_Rho-interacting_kinase||Protein_kinase_ATP_BS
ENSGALG00000007357	46.770831935506	157.976083582534	-1.756	1.7507e-05	0.00019183	BCL6	BTB/POZ_dom||Znf_C2H2||SKP1/BTB/POZ||Znf_C2H2/integrase_DNA-bd||Znf_C2H2-like
ENSGALG00000007364	379.145409033655	1325.86642812956	-1.8061	3.365e-06	4.4833e-05	TOB1	Anti_prolifrtn||Tob1/2||Tob1
ENSGALG00000007365	176.264742577097	592.551589848717	-1.7492	1.9392e-07	3.4891e-06	PARP16	Poly(ADP-ribose)pol_cat_dom
ENSGALG00000007378	3024.45676428334	814.835373991193	1.8921	2.9326e-09	7.3627e-08	FAM162A	DUF1075
ENSGALG00000007396	1203.71928416843	2781.95670206054	-1.2086	8.8356e-05	0.00079984	TAOK3	Prot_kinase_dom||Kinase-like_dom||Protein_kinase_ATP_BS
ENSGALG00000007409	19.4752033499424	55.6834523713991	-1.5156	0.0028057	0.015116	SCN4B	Myelin_P0-rel||Ig_sub||Ig-like_dom||Ig_V-set||Ig-like_fold
ENSGALG00000007412	656.897290218328	50.1745749469471	3.7106	4.7204e-23	7.8856e-21	MPZL2	Myelin_P0-rel||Ig_sub||Ig-like_dom||Ig_V-set||Ig-like_fold||MPZL2
ENSGALG00000007416	204.759942524254	3.80654702363584	5.7493	1.8478e-13	9.0996e-12	CD3E	Phos_immunorcpt_sig_ITAM||Ig-like_fold||CD3_esu/gsu/dsu
ENSGALG00000007443	2270.85342352443	683.830396967248	1.7315	4.5787e-06	5.8942e-05	TMLHE	TauD/TfdA-like||DUF971||Trimethyllysine_dOase
ENSGALG00000007470	647.050152648007	340.606509156471	0.92577	0.0057912	0.0274	POLR1D	RNA_pol_Rpb11_13-16kDa_CS||RBP11-like_dimer
ENSGALG00000007476	1937.14480812319	1119.46750030964	0.79112	0.0079342	0.035382	VAMP7	Synaptobrevin||Longin_dom||Longin-like_dom
ENSGALG00000007479	2583.16882716188	1134.55931144419	1.187	0.00014973	0.0012625	SLC25A28	Mitochondrial_sb/sol_carrier||Mt_carrier_dom
ENSGALG00000007483	100.596324274693	324.938039598968	-1.6916	2.9062e-06	3.9177e-05	LRIG1	Cys-rich_flank_reg_C||Leu-rich_rpt||Leu-rich_rpt_typical-subtyp||Ig_sub2||Ig_sub||Ig-like_dom||Ig_I-set||Ig-like_fold||L_dom-like
ENSGALG00000007485	1228.13413235755	708.818255096836	0.79298	0.0096987	0.04175	TFRC	PA_domain||TFR-like_dimer_dom||Peptidase_M28||TfR
ENSGALG00000007493	515.586127889259	1830.18829882447	-1.8277	0.00053628	0.0037484	NSDHL	3Beta_OHSteriod_DH/Estase||NAD(P)-bd_dom
ENSGALG00000007507	149.063566966226	31.5499142401279	2.2402	1.4417e-07	2.6422e-06	-	Prot_kinase_dom||AGC-kinase_C||Ser/Thr_kinase_AS||Kinase-like_dom
ENSGALG00000007510	296.689782569065	1050.80086636393	-1.8245	0.0072697	0.03287	CETN2	RNA-helicase_DEAD-box_CS||EF_hand_dom||EF-hand-dom_pair||EF_Hand_1_Ca_BS||CETN2
ENSGALG00000007513	1017.57917726874	383.680599190613	1.4072	0.00031863	0.0024245	FAM207A	-
ENSGALG00000007520	5497.0955290516	2457.3675200827	1.1616	0.00014244	0.0012088	SSRP1	SSrcognition||HMG_box_dom||PH_dom-like||DUF1747||SSRP1_dom
ENSGALG00000007522	581.514986219216	1644.99065044143	-1.5002	0.00092463	0.0059355	ABCC3	ABC_transporter-like||AAA+_ATPase||Multidrug-R_assoc||ABC1_TM_dom||ABC_transporter_CS||P-loop_NTPase
ENSGALG00000007525	155.277302604985	13.8940309747065	3.4823	2.6949e-13	1.3006e-11	-	Inner_centromere_prot_ARK-bd||INCENP_N
ENSGALG00000007537	722.183630395755	255.178311629612	1.5009	4.6816e-06	6.0054e-05	INCENP	Inner_centromere_prot_ARK-bd||INCENP_N||Secretoglobin
ENSGALG00000007543	66.3596443624862	264.559871237996	-1.9952	6.3367e-07	9.9649e-06	APCDD1L	APCDD1
ENSGALG00000007547	722.287510326088	1583.0873277975	-1.1321	0.00031949	0.0024294	ABI1	T_SNARE_dom||SH3_domain||Abl-interactor_HHR_dom||ABI1||ABI
ENSGALG00000007554	178.772405899548	500.042645661771	-1.4839	0.00027807	0.0021536	RAB22A	Small_GTPase||Small_GTP-bd_dom||P-loop_NTPase
ENSGALG00000007557	142.588419764894	408.158413547987	-1.5173	4.7367e-05	0.00046315	RUBCN	Run_dom||Zf-RING_9
ENSGALG00000007565	11.7940870893197	262.489068111739	-4.4761	0.0083928	0.037046	PPP2R2B	PP2A_PR55||WD40_repeat||WD40/YVTN_repeat-like_dom||WD40_repeat_dom||PP2A_PR55_CS||WD40_repeat_CS
ENSGALG00000007569	65.9706938331379	172.026952267739	-1.3827	0.0031979	0.016779	KBTBD8	BTB/POZ_dom||Kelch_1||SKP1/BTB/POZ||BACK||Kelch-typ_b-propeller||BTB-kelch_protein||KBTBD8
ENSGALG00000007609	477.504149071526	102.674965703156	2.2174	3.5725e-10	1.0761e-08	ARHGAP19	RhoGAP_dom||Rho_GTPase_activation_prot
ENSGALG00000007610	1089.61030412256	569.023319783639	0.93725	0.0033502	0.017402	CDC23	APC8||TPR-like_helical_dom||TPR-contain_dom||TPR_repeat
ENSGALG00000007618	72.9316790942246	0	Inf	7.4439e-09	1.7198e-07	BTG4	Anti_prolifrtn||BTG4
ENSGALG00000007619	1002.75690130696	542.870646713121	0.88529	0.0063529	0.029477	UBALD1	UBA-like
ENSGALG00000007625	99.8373687540159	275.12448227803	-1.4624	7.7266e-05	0.00071252	FADD	Death_domain||DED_dom||DEATH-like_dom
ENSGALG00000007638	613.943961477547	203.080715715026	1.5961	1.1984e-06	1.7549e-05	HMOX2	Haem_Oase||Haem_Oase-like||Haem_Oase-like_multi-hlx||Haem_oxygenase_CS
ENSGALG00000007649	454.999612483169	222.375166925083	1.0329	0.0015999	0.0094185	TIPIN	Csm3
ENSGALG00000007664	1067.30706606744	2027.16782691857	-0.92549	0.0032539	0.017023	PSMD1	Proteasome/cyclosome_rpt||ARM-like||ARM-type_fold||26S_Psome_Rpn2
ENSGALG00000007665	213.038547445928	86.0249629381921	1.3083	0.001681	0.0098348	-	DNA-dir_DNA_pol_B_exonuc||DNA-dir_DNA_pol_B_multi_dom||DNA-dir_DNA_pol_B||RNaseH-like_dom||POL2
ENSGALG00000007676	230.848000634765	94.6155713978606	1.2868	0.00035309	0.002646	EME1	ERCC4_domain||Mms4/EME1/EME2
ENSGALG00000007680	22.6270049967306	4.10913171150809	2.4611	0.0048619	0.023813	ENKUR	Enkur||Enkurin_dom
ENSGALG00000007683	1350.4300560073	460.149924977587	1.5532	7.1821e-07	1.1131e-05	-	Fip1
ENSGALG00000007685	170.266226202757	439.868302906352	-1.3693	0.00011063	0.00097071	BCL9L	Bcl-9||BCL9_beta-catenin-bd_dom
ENSGALG00000007690	8.26743877423421	0	Inf	0.0048205	0.02364	TFAP2C	TF_AP2||TF_AP2_C
ENSGALG00000007697	2958.21743836053	1193.41048751538	1.3096	3.3495e-05	0.00034086	MGEA5	Beta-N-acetylglucosaminidase||Glycoside_hydrolase_SF||Acyl_CoA_acyltransferase
ENSGALG00000007699	4089.6868527145	8070.89990957328	-0.98074	0.0010762	0.0067666	RPS25	Ribosomal_S25
ENSGALG00000007703	128.275109950427	4.50842513248711	4.8305	4.5598e-08	9.1605e-07	-	PDZ||Znf_RING||Znf_RING/FYVE/PHD||Znf_RING_CS||Znf_C3HC4_RING-type
ENSGALG00000007706	12.0517643913423	0	Inf	0.00075756	0.0049975	FGF8	Fibroblast_GF_fam||Cytokine_IL1-like||IL-1_fam/FGF_fam||FGF8
ENSGALG00000007711	8257.96085036122	24978.096755799	-1.5968	0.00048414	0.0034416	RPL4	Ribosomal_L4/L1e||Ribosomal_L4/L1e_euk/arc_CS||Ribosomal_L4_dom||Ribos_L4_C_dom
ENSGALG00000007713	2.63877173701654	19.7272499403836	-2.9023	0.0019625	0.011195	CD300A	Ig_sub||Ig-like_dom||Ig_V-set||Ig-like_fold
ENSGALG00000007716	111.285009144358	278.576438903912	-1.3238	0.0018439	0.010644	SLC37A4	Sugar_P_transporter||MFS||MFS_dom||Sugar-P_transporter_CS
ENSGALG00000007720	27.7365923279055	216.998185156633	-2.9678	0.0027379	0.014806	AIFM3	Rieske_2Fe-2S||FAD/NAD-binding_dom||Pyridine_nuc-diS_OxRdtase_2||FAD/NAD-linked_Rdtase_dimer
ENSGALG00000007721	2455.08280716858	1160.17291713804	1.0814	0.00048054	0.0034227	ARHGAP21	RhoGAP_dom||PDZ||PH_domain||Rho_GTPase_activation_prot||PH_dom-like
ENSGALG00000007736	758.905412851835	416.793438405055	0.86459	0.0065922	0.030422	-	RZZ-complex_zwilch
ENSGALG00000007758	48.8126643598718	131.517814339148	-1.4299	0.00054408	0.0037939	OSBP2	Oxysterol-bd||PH_domain||PH_dom-like||Oxysterol-bd_CS
ENSGALG00000007759	350.471407304371	56.4735031908001	2.6337	1.0251e-12	4.534e-11	TMEFF2	EGF-like_dom||Kazal_dom||EGF-like_CS
ENSGALG00000007766	112.470101267815	1288.26638054555	-3.5178	9.4918e-13	4.2535e-11	KIAA1217	AIP3_C||Skt
ENSGALG00000007768	1368.83489288579	100.463797633732	3.7682	1.6302e-23	2.9502e-21	AURKA	Prot_kinase_dom||Ser/Thr_kinase_AS||Kinase-like_dom||Protein_kinase_ATP_BS||AURKA||Aur
ENSGALG00000007779	1192.03922688706	4013.24892251054	-1.7513	2.1122e-08	4.4839e-07	ADCY9	A/G_cyclase||A/G_cyclase_CS||Nucleotide_cyclase
ENSGALG00000007786	25.8770671059885	261.889542525113	-3.3392	3.4378e-06	4.5662e-05	DOK5	PH_domain||IRS_PTB||PH_dom-like
ENSGALG00000007792	454.832699646852	1078.10609886734	-1.2451	0.0001802	0.0014751	PFDN4	PFD_beta-like||Prefoldin||PFDN4
ENSGALG00000007793	508.421885619196	274.938384079081	0.88692	0.0067604	0.031026	UPRT	PRTase-like
ENSGALG00000007806	62.4852130505743	0	Inf	1.469e-08	3.2063e-07	Fgf16	Fibroblast_GF_fam||Cytokine_IL1-like||IL-1_fam/FGF_fam||FGF16
ENSGALG00000007808	204.98401235919	455.622256044312	-1.1523	0.00068592	0.0045862	HID1	Hid-1/Ecm30
ENSGALG00000007822	577.851746919864	263.641681802745	1.1321	0.00058387	0.0040139	MRPL58	Pep_chain_release_fac_I_II
ENSGALG00000007825	57.6119137691363	150.221586069235	-1.3827	0.00074471	0.0049202	KIAA1841	DUF3342
ENSGALG00000007832	477.244668509032	928.755551273843	-0.96057	0.002343	0.012987	PEX13	SH3_domain||Peroxin-13_N
ENSGALG00000007835	90.9739607464477	258.754784044241	-1.5081	3.5971e-05	0.00036351	PUS10	PsdUridine_synth_cat_dom
ENSGALG00000007839	15.9993601285475	141.755796811225	-3.1473	0.00039141	0.0028834	NCAM1	Ig_sub2||Ig_sub||FN3_dom||Ig-like_dom||Neural_cell_adh||Ig_I-set||Ig-like_fold||Ncam1
ENSGALG00000007843	244.556509360223	518.017142621034	-1.0828	0.0015872	0.0093664	ATRX	SNF2_N||Helicase_C||Znf_FYVE_PHD||Znf_RING/FYVE/PHD||Helicase_ATP-bd||ADD||P-loop_NTPase
ENSGALG00000007848	144.531113191805	363.13696374999	-1.3291	0.0039486	0.019938	PTS	6-PTP_synth/QueD||PTPS_His_AS||PTPS_Cys_AS
ENSGALG00000007853	30.2325039592401	5.09391308148326	2.5693	0.00083194	0.0054077	-	Polymerase_NTP_transf_dom||PolA_pol_cen_dom||PolyA_polymerase
ENSGALG00000007867	20.5309078923231	713.809180855712	-5.1197	2.8081e-16	2.0127e-14	-	NaH_exchanger||Cation/H_exchanger||Na/H_exchanger_3/5||Cation/H_exchanger_CPA1
ENSGALG00000007886	10.4002371112814	0	Inf	0.0010812	0.0067939	PAMR1	Sushi_SCR_CCP_dom||EGF-like_dom||CUB_dom||Trypsin_dom||EGF-like_Ca-bd_dom||Peptidase_S1_PA||EGF-like_CS
ENSGALG00000007900	1198.8220603349	441.428599557042	1.4414	6.3717e-06	7.8936e-05	COMMD3	HCaRG||COMM
ENSGALG00000007912	54.1175278624687	130.835232340771	-1.2736	0.0016135	0.0094809	ATP9A	P_typ_ATPase||P-type_ATPase_IV||ATPase_P-typ_transduc_dom_A||ATPase_P-typ_P_site||HAD-like_dom||ATPase_P-typ_cyto_domN||ATP9A||P_typ_ATPase_c||P-type_ATPase_N
ENSGALG00000007914	404.746082222237	739.66920874542	-0.86986	0.0060309	0.028245	DNAJC1	SANT/Myb||DnaJ_domain||Homeodomain-like||Myb-like_dom||SANT_dom||DnaJ_domain_CS
ENSGALG00000007929	4.79517415918343	31.5140445169698	-2.7163	0.00043432	0.0031472	DIXDC1	DIX||CH-domain||Dsh/Dvl-rel||Ubiquitin-rel_dom
ENSGALG00000007965	2275.74453416487	1308.28083108412	0.79867	0.008323	0.036813	HN1	JUPITER/HN1/HN1L
ENSGALG00000007972	16.8564570917015	0	Inf	2.1122e-05	0.00022641	TRPC5	Ankyrin_rpt||TRPC_channel||TRP_channel||TRPC5_channel||Ion_trans_dom||TRP_dom||Ankyrin_rpt-contain_dom
ENSGALG00000007976	100.924685653528	5.90675314169689	4.0948	5.751e-13	2.6744e-11	-	-
ENSGALG00000007981	840.957435660032	412.538174399899	1.0275	0.0010729	0.0067514	CLN6	CLN6
ENSGALG00000007993	32.6276747796244	2.44758186792278	3.7367	9.2158e-06	0.00010991	DCX	Doublecortin_dom||Doublecortin_chordata||Ca/CaM-dep_Ca-dep_prot_Kinase
ENSGALG00000008007	95.6991828681495	11.9692592967456	2.9992	6.0653e-09	1.4255e-07	ITGA11	Integrin_alpha||VWF_A||FG-GAP||Int_alpha_beta-p||Integrin_alpha-2||Integrin_dom
ENSGALG00000008010	61.6766788726162	131.806145808765	-1.0956	0.0086513	0.038087	PTPN1	PTPase_domain||TYR_PHOSPHATASE_dom||Tyr_Pase_cat||Ptpn1/Ptpn2||Tyr_Pase_AS||Prot-tyrosine_phosphatase-like
ENSGALG00000008016	336.335169321192	633.969744770502	-0.91451	0.0071254	0.032379	GRB2	SH2||SH3_domain
ENSGALG00000008018	47.4601100929019	11.9227698341211	1.993	0.0024531	0.013487	SNAI1	Znf_C2H2||Znf_C2H2/integrase_DNA-bd||Znf_C2H2-like
ENSGALG00000008022	131.545371468571	663.694053034633	-2.335	0.0015144	0.0090182	TAPBP	Ig/MHC_CS||Ig_C1-set||Ig_sub||Ig-like_dom||Ig_V-set||Ig-like_fold||Tapasin
ENSGALG00000008043	334.560761223723	6.23444746481026	5.7459	6.8123e-09	1.5823e-07	CORO2B	WD40_repeat||DUF1899||Coronin||WD40/YVTN_repeat-like_dom||WD40_repeat_dom||WD40_repeat_CS||CORO2B
ENSGALG00000008056	10.1519410133345	53.4707785594778	-2.397	6.1781e-05	0.00058769	-	Galactosyl_T||Galactosyl_T_C||Galactosyl_T_N||Nucleotide-diphossugar_trans
ENSGALG00000008066	2289.74157295208	1163.42921092898	0.9768	0.0018774	0.010798	UQCR10	QCR9
ENSGALG00000008070	1015.54236041025	546.710569349339	0.8934	0.0051825	0.025092	ZMAT5	Znf_CCCH||Znf_U1-C
ENSGALG00000008074	9.54314014812739	36.8661805599921	-1.9498	0.0053769	0.025874	AMMECR1	AMMECR1_domain||AMMECR1||AMMECR1_N
ENSGALG00000008077	0.735360594111136	44.0210332351083	-5.9036	9.7476e-07	1.4629e-05	PAQR5	AdipoR/HlyIII-related
ENSGALG00000008080	203.953769674784	8.27730770326127	4.6229	3.592e-14	1.9167e-12	C1QTNF4	C1q_dom||Tumour_necrosis_fac-like_dom
ENSGALG00000008091	491.033992871816	204.309370499216	1.2651	0.00015317	0.0012848	PTPMT1	Dual-sp_phosphatase_cat-dom||TYR_PHOSPHATASE_dom||Tyr_Pase_AS||TYR_PHOSPHATASE_DUAL_dom||DUSP||Prot-tyrosine_phosphatase-like
ENSGALG00000008094	5019.00365009487	8769.29420344536	-0.80506	0.0091143	0.039738	HSPD1	Chaprnin_Cpn60||Cpn60/TCP-1||Chaperonin_Cpn60_CS||GroEL-like_apical_dom||GROEL-like_equatorial
ENSGALG00000008095	728.388744345429	120.859131386414	2.5914	1.571e-09	4.1355e-08	KIF23	Kinesin_motor_dom||Kinesin_motor_CS||P-loop_NTPase||Kinesin-like_fam||Kif23_Arf-bd||KIF23
ENSGALG00000008096	810.460518314732	2333.88413453608	-1.5259	1.0573e-06	1.5652e-05	SUFU	Suppressor_of_fused||Suppressor_of_fused_euk||SUFU-like_domain||SUFU_C
ENSGALG00000008103	288.812255244943	99.8402682059051	1.5324	2.0179e-05	0.00021705	CEP41	Rhodanese-like_dom
ENSGALG00000008113	281.087491103317	728.591336776974	-1.3741	0.0018523	0.010687	PLCL1	C2_dom||PLipase_C_PInositol-sp_X_dom||PI-PLC_fam||PLipase_C_Pinositol-sp_Y||PH_domain||EF-hand-dom_pair||PH_dom-like||PLC_EF-hand-like||PLC-like_Pdiesterase_TIM-brl||PLCL1
ENSGALG00000008121	175.325219004566	64.3693078410585	1.4456	0.00023852	0.0018753	CYP17A1	Cyt_P450||Cyt_P450_E_grp-I||Cyt_P450_CS||CYP17A1
ENSGALG00000008132	281.746172734463	121.515797387924	1.2133	0.00092488	0.0059355	PUS7	PsdUridine_synth_TruD||PsdUridine_synth_TruD_insert||PsdUridine_synth_cat_dom||PsdUridine_synth_TruD_CS
ENSGALG00000008135	9.13046651366635	0.354502358989534	4.6868	0.0098826	0.04234	SATB2	Homeobox_dom||CUT_dom||Homeodomain-like||Lambda_DNA-bd_dom||CUTL||ULD
ENSGALG00000008136	472.931104149706	200.044012419318	1.2413	0.00025346	0.00198	C7H2ORF69	UPF0565
ENSGALG00000008139	295.765397005574	647.556263642654	-1.1306	0.00041087	0.0029953	-	WD40_repeat||WD40/YVTN_repeat-like_dom||WD40_repeat_dom||Apc4_WD40_dom||HELP||6-blade_b-propeller_TolB-like
ENSGALG00000008141	4859.59853160226	8856.12366942122	-0.86584	0.0047841	0.02349	COL4A5	Collagen_VI_NC||Collagen||C-type_lectin_fold
ENSGALG00000008152	2051.43958298176	636.339520409213	1.6888	0.00015104	0.0012709	SPATS2L	UBA-like||DUF1387
ENSGALG00000008154	136.855836163129	288.913023529248	-1.078	0.0029276	0.015629	SRPK2	Prot_kinase_dom||Ser/Thr_kinase_AS||Kinase-like_dom||Protein_kinase_ATP_BS
ENSGALG00000008160	293.683193197893	729.700160580657	-1.313	0.0032379	0.016952	CNNM2	CBS_dom||DUF21||RmlC-like_jellyroll||cNMP-bd-like
ENSGALG00000008162	114.043174239037	338.508202387487	-1.5696	1.0582e-05	0.00012355	FBXO18	DNA_helicase_UvrD/REP||F-box_dom||UvrD-like_ATP-bd||DNA_helicase_UvrD-like_C||P-loop_NTPase
ENSGALG00000008164	19.0519220749957	106.115496227946	-2.4776	4.8006e-05	0.00046822	-	Peptidase_M12B||Peptidase_M12B_N||MetalloPept_cat_dom
ENSGALG00000008165	21.6600423756437	167.675130529612	-2.9526	2.9251e-11	1.0397e-09	GPR75	GPCR_Rhodpsn||GPCR_Rhodpsn_7TM
ENSGALG00000008168	225.212249612085	73.0137167403117	1.625	2.3046e-05	0.00024438	ANKRD16	Ankyrin_rpt||Ankyrin_rpt-contain_dom
ENSGALG00000008172	1495.76113691342	2553.87611543716	-0.77181	0.0097768	0.042002	ERLEC1	Man6P_isomerase_rcpt-bd_dom||PRKCSH
ENSGALG00000008174	450.280229552209	192.821097796057	1.2236	0.00037149	0.0027658	MTAP	Nucleoside_phosphorylase_d||PNP/MTAP||MTAP||Purine_phosphorylase-2_CS
ENSGALG00000008175	854.504998918462	304.151609512352	1.4903	7.5097e-06	9.1413e-05	ORC5	ORC5||P-loop_NTPase
ENSGALG00000008178	1.1030408911667	92.0992615686174	-6.3836	3.7687e-07	6.32e-06	-	Cyt_P450||Cyt_P450_E_grp-I
ENSGALG00000008180	1702.10483335902	746.519464267431	1.1891	0.00013376	0.0011436	SPG11	Spatacsin||Spatacsin_C_dom
ENSGALG00000008182	20.3701272792601	61.6877729175153	-1.5985	0.010771	0.045418	CHAC2	ChaC||Butirosin_synth_BtrG-like
ENSGALG00000008193	27.9885952107429	94.0321148560872	-1.7483	0.00016286	0.0013562	RELN	EGF-like_dom||Reeler_dom||Sialidases||EGF-like_CS||EGF_extracell
ENSGALG00000008198	575.023538243372	115.241890740549	2.319	2.4594e-11	8.8282e-10	TPCN3	Ion_trans_dom||Channel_four-helix_dom
ENSGALG00000008206	391.032411394047	29.9942311459998	3.7045	8.4253e-21	1.07e-18	TESC	EF_hand_dom||EF-hand-dom_pair
ENSGALG00000008211	571.619642169414	1129.40345314576	-0.98243	0.0050745	0.024665	ACP2	His_Pase_clade-2||His_PPase_superfam||Acid_Pase_AS
ENSGALG00000008222	68.7807439622637	151.967700221973	-1.1437	0.0029309	0.015639	SLC26A5	SLC26A/SulP_fam||STAS_dom||SLC26A/SulP_dom||S04_transporter_CS||Prestin
ENSGALG00000008228	221.606268055442	117.684526045322	0.91307	0.010244	0.043577	PPIL3	Cyclophilin-type_PPIase_dom||Cyclophilin-type_PPIase_CS||Cyclophilin-type_PPIase||Cyclophilin-like_dom
ENSGALG00000008233	593.843501629147	79.4827832739177	2.9014	8.4174e-16	5.5903e-14	BUB1	Prot_kinase_dom||Ser/Thr_kinase_AS||Kinase-like_dom||Mad3/Bub1_I||Bub1/Mad3||Protein_kinase_ATP_BS
ENSGALG00000008237	167.00078800327	1778.93550796309	-3.4131	1.6732e-23	3.003e-21	GRAMD3	GRAM
ENSGALG00000008240	157.925913308942	334.022296450597	-1.0807	0.0011204	0.0069962	CFLAR	Pept_C14_p20||DED_dom||DEATH-like_dom||Pept_C14A||Caspase-like_dom
ENSGALG00000008256	556.449299460465	146.679337286816	1.9236	1.5529e-08	3.3724e-07	BLM	Helicase_C||HRDC_dom||DNA/RNA_helicase_DEAH_CS||DNA_helicase_ATP-dep_RecQ||HRDC-like||DEAD/DEAH_box_helicase_dom||WHTH_DNA-bd_dom||BDHCT||Helicase_ATP-bd||RQC_domain||P-loop_NTPase||RecQ_Zn-bd||BLM_N
ENSGALG00000008263	130.072023436215	3695.54353021548	-4.8284	3.9724e-16	2.7829e-14	CNTN4	Ig_sub2||Ig_sub||FN3_dom||Ig-like_dom||Ig_I-set||Ig-like_fold||Contactin-4
ENSGALG00000008266	1608.61106390481	4273.10895051836	-1.4095	0.0044182	0.021967	COL4A6	Collagen_VI_NC||Collagen||C-type_lectin_fold
ENSGALG00000008291	1949.28099446678	973.037199323073	1.0024	0.0016823	0.0098371	AP3S2	Clathrin_sm-chain_CS||Longin-like_dom||AP_complex_ssu||AP_mu_sigma_su
ENSGALG00000008301	168.910377120993	376.977064588347	-1.1582	0.00044777	0.0032285	FAM185A	-||DUF4097
ENSGALG00000008304	162.963608444001	52.9805376204725	1.621	5.7431e-05	0.00055065	OBFC1	NA-bd_OB_tRNA||WHTH_DNA-bd_dom||NA-bd_OB-fold||Stn1||CST_STN1_C
ENSGALG00000008306	778.765283080971	8537.71267353102	-3.4546	3.0957e-16	2.1828e-14	FGL2	Fibrinogen_a/b/g_C_dom||Fibrinogen_a/b/g_C_2||Fibrinogen_a/b/g_C_1||Fibrinogen_CS||Fgl2
ENSGALG00000008312	200.868808380551	425.501898747695	-1.0829	0.0010197	0.0064581	GSAP	GSAP_fam||GSAP_C_dom
ENSGALG00000008320	647.773889770752	1507.58869322671	-1.2187	0.000108	0.00095148	EDEM1	Glyco_hydro_47
ENSGALG00000008326	24.4489687681304	139.815739527549	-2.5157	8.9891e-09	2.0463e-07	SYTL2	C2_dom||Rab_BD||Znf_RING/FYVE/PHD||Znf_FYVE_PHD
ENSGALG00000008347	94.1827546202979	382.015776107121	-2.0201	3.2309e-08	6.6007e-07	ATG13	Atg13
ENSGALG00000008349	471.403647132719	1450.74325754783	-1.6218	6.0669e-07	9.6101e-06	LMCD1	Znf_LIM||PET_domain
ENSGALG00000008353	130.063832075538	39.113122023505	1.7335	0.0054643	0.02619	-	PDZ||MAGI2
ENSGALG00000008367	74.8352000985694	25.9693496790465	1.5269	0.0028848	0.015473	MDK	Midkine_heparin-bd_GF||PTN/MK_N_dom||PTN/MK_C_dom||PTN/MK_diS||PTN_MK_heparin-bd_GF_CS
ENSGALG00000008368	570.840523832861	121.671217394688	2.2301	8.9448e-11	2.9388e-09	RAD18	Znf_RING||SAP_dom||Znf_Rad18_put||Znf_RING/FYVE/PHD||Znf_RING_CS
ENSGALG00000008380	687.316210619921	371.731458946577	0.88671	0.0049024	0.023984	DGKZ	Diacylglycerol_kin_accessory||Diacylglycerol_kinase_cat_dom||Ankyrin_rpt||PE/DAG-bd||NAD/diacylglycerol_kinase||Ankyrin_rpt-contain_dom
ENSGALG00000008383	105.869190884519	9.42327029508104	3.4899	9.837e-10	2.7214e-08	SFR1	Ds-recomb_repair_prot_Mei5
ENSGALG00000008385	129.398267864702	427.144678145531	-1.7229	9.3629e-07	1.4081e-05	PPIP5K1	His_Pase_clade-2||His_PPase_superfam||PPIP5K1||Acid_Pase_AS
ENSGALG00000008386	141.564602253845	38.2552542237828	1.8877	7.2551e-06	8.8665e-05	KIZ	Centrosomal_kizuma
ENSGALG00000008393	36.4771473914602	6.24700228243083	2.5458	0.0010756	0.006765	CREB3L1	Leuzip_CREB||bZIP||OASIS
ENSGALG00000008400	246.776411170854	454.632737556411	-0.8815	0.0096829	0.041699	TWSG1	Tsg
ENSGALG00000008409	339.573443105118	159.677362653901	1.0886	0.001409	0.0084809	GSTO1	Glutathione_S-Trfase_N||GST_C||GST_omega||Glutathione-S-Trfase_C-like||Thioredoxin-like_fold
ENSGALG00000008418	901.825580354691	2168.36293843558	-1.2657	5.8921e-05	0.00056358	GYLTL1B	Glyco_trans_8||Nucleotide-diphossugar_trans
ENSGALG00000008428	3.923863473539	59.2587771275093	-3.9167	6.7859e-05	0.00063521	CDK15	Prot_kinase_dom||Kinase-like_dom
ENSGALG00000008444	207.34447705689	1.75825857669207	6.8817	1.4072e-16	1.0648e-14	TUBAL3	Tubulin||Alpha_tubulin||Tubulin_FtsZ_GTPase||Tub_FtsZ_C||Tubulin_CS||Tubulin/FtsZ_2-layer-sand-dom||Tubulin_C
ENSGALG00000008457	211.838738044348	515.852263065793	-1.284	0.00019247	0.0015567	-	-
ENSGALG00000008459	733.090664490669	2870.75375085291	-1.9694	7.2773e-10	2.074e-08	BRK-3	TGFB_receptor||Activin_recp||Prot_kinase_dom||Kinase-like_dom||BMPR2||Protein_kinase_ATP_BS
ENSGALG00000008473	351.237071433425	54.6348645258614	2.6846	1.1651e-05	0.00013404	PLXND1	Semap_dom||Plexin_repeat||IPT||Rho_GTPase_activation_prot||Plexin_cytoplasmic_RasGAP_dom||Ig-like_fold||Ig_E-set||WD40/YVTN_repeat-like_dom||Plexin-like_fold||Plexin
ENSGALG00000008487	96.096654383696	192.947697301712	-1.0057	0.0081751	0.036254	TMCC1	TEX28/TMCC
ENSGALG00000008491	55.0608955569895	140.782127477744	-1.3544	0.0014959	0.0089296	XIAP	BIR_rpt||Znf_RING
ENSGALG00000008494	191.746423407326	356.334661568623	-0.89403	0.011519	0.047944	CREB1	Leuzip_CREB||Coactivator_CBP_pKID||bZIP
ENSGALG00000008497	2018.3831905892	6226.5331651591	-1.6252	0.00068455	0.0045824	SLC38A2	AA_transpt_TM
ENSGALG00000008501	40.065208440722	12.3220632551001	1.7011	0.0055652	0.026551	KLF7	Znf_C2H2||Znf_C2H2/integrase_DNA-bd||Znf_C2H2-like
ENSGALG00000008508	1278.10190617064	658.304518067682	0.95718	0.0019686	0.011224	PYGB	Glyco_trans_35||Glycg_phsphrylas
ENSGALG00000008514	110.945353439537	16.4115135398599	2.7571	3.0547e-05	0.00031402	DLL4	EGF-type_Asp/Asn_hydroxyl_site||EGF-like_dom||DSL||EGF-like_Ca-bd_dom||Growth_fac_rcpt_||Notch_ligand_N||EGF-like_CS||EGF_Ca-bd_CS
ENSGALG00000008536	1598.74074230842	516.039286671448	1.6314	1.2758e-05	0.00014544	KLHDC3	Kelch_1||Kelch_2||Kelch-typ_b-propeller
ENSGALG00000008537	22.1872676907987	73.7495818038537	-1.7329	0.00037479	0.0027874	EPHB3	Prot_kinase_dom||Ephrin_rcpt_lig-bd_dom||Ser-Thr/Tyr_kinase_cat_dom||Tyr_kinase_rcpt_V_CS||SAM||FN3_dom||Tyr_kinase_AS||Galactose-bd-like||Growth_fac_rcpt_||Kinase-like_dom||Tyr-kin_ephrin_A/B_rcpt-like||SAM/pointed||Ig-like_fold||Protein_kinase_ATP_BS||Tyr_kinase_cat_dom||Eph_TM||Tyr_kinase_ephrin_rcpt
ENSGALG00000008538	638.591693479112	70.5127114587738	3.1789	1.2197e-14	7.0634e-13	GINS1	GINS_Psf1||GINS_complex
ENSGALG00000008546	40.6726546909727	0	Inf	7.0696e-05	0.0006588	FGD5	DH-domain||Znf_FYVE||PH_domain||PH_dom-like||Znf_RING/FYVE/PHD||Znf_FYVE-rel
ENSGALG00000008549	1218.10963036237	548.471104301078	1.1512	0.00035929	0.0026841	TUBGCP4	GCP
ENSGALG00000008550	1505.78736022223	587.031962988033	1.359	1.1879e-05	0.00013643	MRPS5	Ribosomal_S5||Ribosomal_S5_C||Ribosomal_S5_N||dsRBD_dom||Ribosomal_S5_D2-typ_fold_subgr||Ribosomal_S5_N_CS||Ribosomal_S5_D2-typ_fold
ENSGALG00000008557	150.445793431694	432.132113135449	-1.5222	1.0955e-05	0.00012739	ARL5B	Small_GTP-bd_dom||Small_GTPase_ARF/SAR||Small_GTPase_ARF||P-loop_NTPase
ENSGALG00000008572	217.04072828894	540.344829073852	-1.3159	7.7493e-05	0.00071431	LAMP2	Lysosome-assoc_membr_glycop||LAMP_CS
ENSGALG00000008582	322.050653129035	1246.22727619037	-1.9522	9.2881e-10	2.5893e-08	ADAM23	EGF-like_dom||Peptidase_M12B||Disintegrin_dom||Peptidase_M12B_N||ADAM_Cys-rich||EGF-like_CS||Disintegrin_CS||MetalloPept_cat_dom
ENSGALG00000008584	777.442529671187	118.01598590537	2.7198	2.888e-09	7.2758e-08	NUSAP1	NuSAP
ENSGALG00000008589	317.833042457279	697.234913616116	-1.1334	0.0005048	0.0035654	GPR1	GPCR_Rhodpsn||GPR1_orph_rcpt||GPCR_Rhodpsn_7TM
ENSGALG00000008590	8872.25150620212	39246.3667830961	-2.1452	6.2991e-07	9.9201e-06	EEF1B2	Transl_elong_EF1B_B/D_CS||Glutathione-S-Trfase_C-like||EF1B_bsu/dsu_GNE||Transl_elong_EF1B/ribosomal_S6||EF-1_beta_acid_region_euk
ENSGALG00000008593	52.2043509798481	3.83165665887696	3.7681	5.3638e-08	1.0667e-06	ATP1B4	Na/K_ATPase_sub_beta
ENSGALG00000008597	3327.0350053628	1863.42972393272	0.83628	0.0063537	0.029477	MRPL2	Ribosomal_L2||Ribosomal_L2_bac/org-type||Translation_prot_SH3-like||NA-bd_OB-fold||Rib_L2_dom2||Ribosomal_L2_dom3||Rbsml_prot_L2_RNA-bd_dom||Ribosomal_L2_C
ENSGALG00000008603	99.9272272502803	824.461192123588	-3.0445	1.8911e-06	2.6531e-05	ITPKA	IPK
ENSGALG00000008606	1848.41663253053	3563.35399832782	-0.94695	0.002021	0.011477	NDUFS1	NADH_UbQ_OxRdtase_75kDa_su_CS||2Fe-2S_ferredoxin-type||Mopterin_OxRdtase||Mopterin_OxRdtase_4Fe-4S_dom||NADH_UbQ_OxRdtase_Gsu||Beta-grasp_dom||NuoG_C||NADH_UbQ_OxRdtase_Gsu_4Fe4S-bd
ENSGALG00000008609	3479.21574020248	6110.65844091524	-0.81257	0.0062821	0.029214	PTK7	Prot_kinase_dom||Ser-Thr/Tyr_kinase_cat_dom||Ig_sub2||Ig_sub||Ig-like_dom||Tyr_kinase_AS||Kinase-like_dom||Ig_I-set||Ig-like_fold||Tyr_kinase_cat_dom
ENSGALG00000008611	273.801622366854	501.403001288924	-0.87284	0.0094949	0.04106	ZBTB33	BTB/POZ_dom||Znf_C2H2||SKP1/BTB/POZ||Znf_C2H2/integrase_DNA-bd||Znf_C2H2-like
ENSGALG00000008613	1239.8884343615	652.507108225171	0.92614	0.0038374	0.019476	NDUFA1	NADH_Ub_cplx-1_asu_su-1
ENSGALG00000008614	592.48469611893	1080.68616265599	-0.8671	0.0058671	0.027627	TTL	TTL/TTLL_fam
ENSGALG00000008615	8.84794037300696	95.4830265495896	-3.4318	1.3006e-10	4.166e-09	-	Prot_kinase_dom||MAM_dom||Ser-Thr/Tyr_kinase_cat_dom||Tyr_kinase_rcpt_2_CS||Tyr_kinase_AS||Kinase-like_dom||ConA-like_dom||Protein_kinase_ATP_BS||Tyr_kinase_cat_dom||LTK
ENSGALG00000008620	3134.36694309278	6059.12628271535	-0.95094	0.0063131	0.029333	RPL39	Ribosomal_L39||Ribosomal_L39_CS||Ribosomal_L39e_dom
ENSGALG00000008621	16.2464114729773	52.4784412447186	-1.6916	0.00184	0.010625	NRP2	FA58C||CUB_dom||MAM_dom||Galactose-bd-like||ConA-like_dom||Neuropilin||Neuropilin_C||Neuropilin-2
ENSGALG00000008632	5.25393938891334	228.692752498529	-5.4439	0.00023124	0.0018272	ACSS1	AMP-dep_Synth/Lig||Ac_CoA_lig||AMP-binding_CS||AMP-bd_C||ACAS_N
ENSGALG00000008651	536.392862472418	1380.08900227457	-1.3634	2.106e-05	0.00022585	APMAP	Strictosidine_synthase||6-blade_b-propeller_TolB-like||Strictosidine_synth_cons-reg
ENSGALG00000008659	19.7518078728772	80.4064009176614	-2.0253	6.1987e-05	0.00058939	HACD1	Tyr_Pase-like_PTPLA
ENSGALG00000008676	867.472765182993	1874.95435629469	-1.112	0.00026677	0.0020728	RRBP1	Rib_rcpt_KP
ENSGALG00000008682	98.178519448506	201.211976832315	-1.0352	0.0055772	0.026581	SLC25A43	Mit_carrier||Mitochondrial_sb/sol_carrier||Mt_carrier_dom
ENSGALG00000008691	2918.12278569797	407.952259257701	2.8386	8.2633e-10	2.3367e-08	SNX5	Phox||SNX5/SNX6/SNX32||Vps5_C||SNX5
ENSGALG00000008697	30.4049080848735	2.06084326456433	3.883	0.0016151	0.0094877	RBM20	RRM_dom||Znf_C2H2_matrin||Znf_U1||Nucleotide-bd_a/b_plait
ENSGALG00000008698	619.838213783648	243.623735978934	1.3472	3.734e-05	0.00037619	MGME1	MGME1
ENSGALG00000008702	42.4308443997084	3.54162678862527	3.5826	1.1786e-06	1.7282e-05	OVOL2	Znf_C2H2||Znf_C2H2/integrase_DNA-bd||Znf_C2H2-like||TF_Ovo-like||C2H2_Znf_fam
ENSGALG00000008703	1179.49854942646	385.151148291482	1.6147	3.6308e-07	6.1124e-06	RFC4	AAA+_ATPase||ATPase_AAA_core||DNA_pol3_clamp-load_cplx_C||Rep_factorC_C||P-loop_NTPase
ENSGALG00000008704	55.8233106640179	3.14945997677405	4.1477	4.6332e-09	1.1217e-07	-	EGF-type_Asp/Asn_hydroxyl_site||EGF-like_dom||CUB_dom||EGF-like_Ca-bd_dom||Growth_fac_rcpt_||EGF-like_CS||EGF_Ca-bd_CS||EGF_dom||Cubilin
ENSGALG00000008713	1435.9635785367	148.45160411394	3.274	1.3882e-21	1.9326e-19	BIRC5	-||BIR_rpt
ENSGALG00000008714	211.565336750671	515.260163520709	-1.2842	0.00018745	0.001524	ABI2	T_SNARE_dom||SH3_domain||Abl-interactor_HHR_dom||Abi2||ABI
ENSGALG00000008722	47.4612175093189	5.31244018293791	3.1593	9.7439e-05	0.00086974	MCOLN2	PKD1_2_channel
ENSGALG00000008728	95.4558108329496	226.400766714898	-1.246	0.00051346	0.0036133	PTER	Phosphotriesterase||AryldialkylPase_Zn-BS||Metal_Hydrolase
ENSGALG00000008731	95.6108254824953	39.9884994943024	1.2576	0.0039568	0.01997	DZANK1	Ankyrin_rpt||Ankyrin_rpt-contain_dom||DZR||Fn3_assoc_repeat
ENSGALG00000008733	0	128.224272417938	-Inf	9.0334e-07	1.3681e-05	LPAR3	GPCR_Rhodpsn||LPA_rcpt||LPA_rcpt_EDG7||GPCR_Rhodpsn_7TM
ENSGALG00000008753	56.5823943632417	146.827490336002	-1.3757	0.00043277	0.0031381	FBXO48	F-box_dom
ENSGALG00000008756	121.849632950708	54.6918773988838	1.1557	0.0048735	0.023859	PLEK	DEP_dom||PH_domain||WHTH_DNA-bd_dom||PH_dom-like
ENSGALG00000008757	48.5750033780713	13.1654411590476	1.8835	0.0012129	0.0074918	CNRIP1	CNRIP1
ENSGALG00000008759	2.66596358703391	23.8560630786401	-3.1616	0.00053998	0.0037713	LAMP3	Lysosome-assoc_membr_glycop
ENSGALG00000008763	50.4498772145565	330.016826365176	-2.7096	2.3811e-07	4.1972e-06	SSX2IP	Afadin/alpha-actinin-bd
ENSGALG00000008764	53.1573562355375	7.46456397211624	2.8321	5.058e-06	6.4387e-05	FAM171A1	Uncharacterised_FAM171
ENSGALG00000008771	126.551470710168	248.643082496938	-0.97435	0.0050826	0.024688	SHOC2	Leu-rich_rpt||Leu-rich_rpt_typical-subtyp||L_dom-like
ENSGALG00000008795	27.610160777548	84.8257695908944	-1.6193	0.00076476	0.0050404	GPAM	Plipid/glycerol_acylTrfase||GPAT/DHAPAT||GPAT_PlsB
ENSGALG00000008796	343.031457363464	176.292065379813	0.96037	0.0059035	0.02775	-	Anticodon-bd||Brix
ENSGALG00000008798	926.715365971775	457.830814732101	1.0173	0.0010877	0.0068251	ZMYND19	Znf_MYND||HNH_nuc||ZMYND19
ENSGALG00000008807	932.427750918918	1747.84206962978	-0.90651	0.0055802	0.026587	DCUN1D1	PONY_dom||UBA-like||DCN-prot
ENSGALG00000008810	6.52481740294535	29.3995851806532	-2.1718	0.0033335	0.017344	FAM161A	UPF0564
ENSGALG00000008811	97.9467984015373	665.976507549966	-2.7654	0.00055708	0.0038653	SLC1A4	Na-dicarboxylate_symporter||Na-dicarboxylate_symporter_CS
ENSGALG00000008815	233.290828188496	10263.2331204147	-5.4592	1.5407e-13	7.6739e-12	LRRN4	Leu-rich_rpt||Leu-rich_rpt_typical-subtyp||FN3_dom||Ig-like_fold||L_dom-like
ENSGALG00000008818	620.359160777629	2998.64971067702	-2.2731	6.445e-12	2.5265e-10	IDH1	Isocitrate_DH_NADP||IsoCit/isopropylmalate_DH_CS||IsoPropMal-DH-like_dom
ENSGALG00000008828	364.27880778754	1096.70837459162	-1.5901	5.267e-07	8.4767e-06	AFTPH	Clathrin-bd
ENSGALG00000008836	454.151796021205	2060.4112640791	-2.1817	7.1971e-07	1.1132e-05	ATP6AP1	ATPase_V1-cplx_s1su||ATPase_V1_suS1_fam
ENSGALG00000008839	499.86594417646	1000.13940367282	-1.0006	0.0020303	0.011518	-	P_typ_ATPase||P-type_ATPase_IV||ATPase_P-typ_transduc_dom_A||ATPase_P-typ_P_site||HAD-like_dom||ATPase_P-typ_cyto_domN||ATP11B||P_typ_ATPase_c||P-type_ATPase_N
ENSGALG00000008840	2.0204523306336	14.7051726342851	-2.8636	0.011246	0.046985	ACSL5	AMP-dep_Synth/Lig||AMP-binding_CS
ENSGALG00000008842	401.670438063409	918.845133428115	-1.1938	0.00017264	0.0014202	-	Znf_FYVE||DEP_dom||Cpn60/TCP-1||PInositol-4-P-5-kinase_core||Znf_FYVE_PHD||WHTH_DNA-bd_dom||Znf_RING/FYVE/PHD||Znf_FYVE-rel||GroEL-like_apical_dom||PInositol-4-P-5-kinase_C||PInositol-4-P-5-kinase_N||TCP-1-like_intermed
ENSGALG00000008845	18.4571975951789	2.4798181122917	2.8959	0.0035434	0.018232	HAO1	FMN-dep_DH||FMN_hydac_DH_AS||Alpha-hydoxy_acid_DH_FMN||Aldolase_TIM
ENSGALG00000008855	479.680522021147	2146.77748575759	-2.162	5.0645e-05	0.00049145	UGP2	UDPGP_fam||UDPGP_trans||Nucleotide-diphossugar_trans
ENSGALG00000008856	26.7614566220456	298.956005405535	-3.4817	2.4548e-18	2.3485e-16	-	-
ENSGALG00000008861	87.7545683906655	39.5889693958043	1.1484	0.0080441	0.035805	BSPRY	B30.2/SPRY||SPRY_dom||Butyrophylin||PRY||ConA-like_dom
ENSGALG00000008862	459.24159591359	972.35723856418	-1.0822	0.00089818	0.0057932	DNAJC10	DnaJ_domain||Thioredoxin-like_fold||Thioredoxin_domain||Thioredoxin_CS||ERdj5
ENSGALG00000008873	794.371189869684	383.396112799913	1.051	0.00073363	0.0048589	POLE3	CBFA_NFYB_domain||Histone-fold
ENSGALG00000008901	34.6892854842264	0	Inf	0.0016162	0.0094915	PTGFR	PglndnF_rcpt||GPCR_Rhodpsn||Prostanoid_rcpt||GPCR_Rhodpsn_7TM
ENSGALG00000008903	168.942035270893	909.667204199289	-2.4288	6.9426e-13	3.1809e-11	SSFA2	SSFA2||IP3R-bd||SSFA2_C
ENSGALG00000008908	18.1143661367602	0	Inf	0.00013212	0.0011327	NEUROD1	bHLH_dom||TF_bHLH_NeuroD||Neurogenic_DUF||Neurod1
ENSGALG00000008909	18.5931476867122	95.6545908333816	-2.3631	3.6549e-05	0.00036901	USP13	Peptidase_C19_UCH||Znf_UBP||UBA-like||Znf_RING/FYVE/PHD||UBA||Ubiquitinyl_hydrolase||USP_CS||USP_dom
ENSGALG00000008912	23.9263104557436	3.85303648626036	2.6345	0.0020459	0.011592	ABCB1	ABC_transporter-like||AAA+_ATPase||ABC1_TM_dom||ABC_transporter_CS||P-loop_NTPase
ENSGALG00000008914	51.552048729292	7.58628601139552	2.7646	1.3049e-05	0.00014821	NRAP	Nebulin_repeat||Znf_LIM||Nebulin
ENSGALG00000008930	520.625836368974	97.1012470543014	2.4227	4.3386e-11	1.4923e-09	B3GNT2	Glyco_trans_31
ENSGALG00000008931	542.188808125547	258.604588936147	1.068	0.0012467	0.0076633	COMMD1	HCaRG||COMM||-
ENSGALG00000008936	60.901239845293	352.200351331577	-2.5319	0.00013613	0.0011612	-	GDA1_CD39_NTPase
ENSGALG00000008937	980.085800222653	510.28117058566	0.94162	0.0034497	0.017846	PPP1R21	Unchr_KLRAQ/TTKRSYEDQ_N||KLRAQ/TTKRSYEDQ_C
ENSGALG00000008946	56.5574356631655	127.219327975872	-1.1695	0.0042153	0.021069	NHLRC2	NHL_repeat||6-blade_b-propeller_TolB-like||Thioredoxin-like_fold
ENSGALG00000008947	16.472220060775	0.367057176610096	5.4879	0.0001149	0.0010037	PAK7	CRIB_dom||Prot_kinase_dom||Kinase-like_dom||Protein_kinase_ATP_BS||PAK7
ENSGALG00000008951	8.13507644759856	53.046804838914	-2.705	0.0012061	0.0074537	MIGA1	Miga
ENSGALG00000008960	59.0529810759677	4.64992492758336	3.6667	0.0024847	0.013646	KCNK12	2pore_dom_K_chnl_THIK||K_chnl_dom
ENSGALG00000008962	592.863780205678	305.330760987542	0.95733	0.0029596	0.015742	MSH2	DNA_mismatch_repair_MutS_C||DNA_mismatch_repair_MutS-lik_N||DNA_mismatch_repair_MutS_core||DNA_mmatch_repair_MutS_con_dom||DNA_mismatch_repair_MutS_clamp||DNA_mismatch_repair_MutS||P-loop_NTPase||Msh2
ENSGALG00000008969	2032.96781485134	88.2545873887669	4.5258	3.3287e-20	3.9939e-18	EPCAM	Thyroglobulin_1
ENSGALG00000008975	432.271217021935	759.385439204356	-0.8129	0.01005	0.042914	FAM3C	-
ENSGALG00000008980	165.733058308379	13.220992308954	3.648	4.8015e-05	0.00046822	VWA2	EGF-like_dom||EGF-like_Ca-bd_dom||VWF_A||EGF-like_CS||VWA2
ENSGALG00000008985	515.271065063716	1055.76027461426	-1.0349	0.0012021	0.0074353	SRI	EF_hand_dom||EF-hand-dom_pair||EF_Hand_1_Ca_BS
ENSGALG00000008999	225.754576343268	64.2463167368004	1.8131	1.4549e-06	2.0967e-05	AFAP1L2	PH_domain||PH_dom-like||AFAP||AFAP1L2
ENSGALG00000009006	2.66596358703391	16.7050365404502	-2.6476	0.010582	0.044811	-	Fe3_Rdtase_TM_dom
ENSGALG00000009017	3.95698609983454	122.245727520239	-4.9492	1.2075e-05	0.00013846	STEAP2	Fe3_Rdtase_TM_dom||NAD(P)-bd_dom||ProC_N
ENSGALG00000009024	23.9428763481681	83.5953200770007	-1.8038	0.00029429	0.0022608	CLIP4	CAP-Gly_domain||Ankyrin_rpt||Ankyrin_rpt-contain_dom||CLIP4
ENSGALG00000009026	43.7714364112363	172.041293524758	-1.9747	2.4249e-06	3.3121e-05	-	ARM-like||ARM-type_fold
ENSGALG00000009031	211.617468983658	615.615757429946	-1.5406	0.00039977	0.0029301	SESTD1	CRAL-TRIO_dom
ENSGALG00000009032	46.0496942224389	5.49320650246227	3.0675	5.6179e-06	7.0728e-05	-	DNA_helicase||DNA_helicase_pif1-like||P-loop_NTPase
ENSGALG00000009038	19.9622770046603	84.7005544212764	-2.0851	2.0558e-05	0.00022091	CLDN12	Claudin12||Claudin_CS
ENSGALG00000009042	9.7405121323906	137.433155813089	-3.8186	4.8858e-14	2.5691e-12	ISM1	TSP1_rpt||AMOP_dom
ENSGALG00000009048	813.067504121036	1422.21126571245	-0.80669	0.0078065	0.034927	ABLIM1	Znf_LIM||Villin_headpiece||ABLIM1||AbLIM_anchor
ENSGALG00000009052	471.938349688593	5970.6271750032	-3.6612	0.00021453	0.0017095	LBH	LBH
ENSGALG00000009056	551.552872173879	1441.24160284264	-1.3857	1.1722e-05	0.00013476	LCLAT1	Plipid/glycerol_acylTrfase||Acyltransf_C
ENSGALG00000009064	982.407147449108	520.557403775315	0.91626	0.0032757	0.017088	FZD1	Frizzled||Frizzled/SFRP||GPCR_2-like||Frizzled_dom||FZD1
ENSGALG00000009067	3.40132418114505	23.7847969873621	-2.8059	0.0011954	0.0074006	GPR50	Melatonin_rcpt||GPCR_Rhodpsn||Mel_rcpt_1C||GPCR_Rhodpsn_7TM
ENSGALG00000009068	250.137180838815	550.432153734483	-1.1378	0.00066287	0.0044582	-	IPK
ENSGALG00000009075	319.769493840701	1442.46642299313	-2.1734	2.6575e-07	4.6282e-06	CD99L2	CD99L2
ENSGALG00000009078	64.4417539814437	4.94538300632781	3.7038	2.1751e-07	3.875e-06	GALNT14	Ricin_B_lectin||Glyco_trans_2-like||Nucleotide-diphossugar_trans
ENSGALG00000009082	1692.69855799148	927.90445199927	0.86728	0.0056542	0.026852	ADCK3	UbiB_dom||Kinase-like_dom
ENSGALG00000009092	912.319941171673	2164.27424975081	-1.2463	4.2135e-05	0.00041898	STON1	SHD||MHD||Ston1
ENSGALG00000009095	203.205394318931	15694.0173179637	-6.2711	1.5363e-61	8.3407e-58	LHCGR	GPCR_Rhodpsn||Gphrmn_rcpt_fam||LSH_rcpt||GPCR_Rhodpsn_7TM||LRR_5||L_dom-like
ENSGALG00000009098	171.266265657372	752.689598327467	-2.1358	0.0011688	0.0072524	MAMLD1	MAMLD1
ENSGALG00000009107	103.247927643583	38.3810390775075	1.4276	0.0015768	0.0093207	NRXN1	EGF-type_Asp/Asn_hydroxyl_site||EGF-like_dom||Laminin_G||Neurexin-like||ConA-like_dom||Syndecan/Neurexin_dom||Neurexin-1
ENSGALG00000009134	19.6525498554299	124.463251566241	-2.6629	4.0663e-07	6.7308e-06	CTTNBP2	Ankyrin_rpt||Cortactin-binding_p2_N||Ankyrin_rpt-contain_dom
ENSGALG00000009145	339.306466943595	40.1515194652325	3.0791	0.0026042	0.01422	-	START_lipid-bd_dom||START-like_dom
ENSGALG00000009152	33.0852135729444	825.435508528254	-4.6409	9.2925e-13	4.1944e-11	ATRNL1	EGF-like_dom||CUB_dom||C-type_lectin||Laminin_EGF||Plexin_repeat||Kelch_1||Gal_Oxase/kelch_b-propeller||EGF-like_CS||EGF_extracell||Kelch-typ_b-propeller||C-type_lectin-like||C-type_lectin_fold||Plexin-like_fold
ENSGALG00000009156	459.67224496555	233.562501031318	0.9768	0.0039304	0.019869	CDAN1	Codanin-1_C
ENSGALG00000009157	203.439046804918	87.0209777511223	1.2252	0.0099149	0.042451	-	DH-domain||GDS_CDC24_CS||BRCT_dom||PH_dom-like||Ect2
ENSGALG00000009158	71.7967328546187	219.849244666441	-1.6145	2.802e-05	0.00029115	CDC42BPA	CRIB_dom||Prot_kinase_dom||AGC-kinase_C||CNH_dom||PH_domain||PE/DAG-bd||Ser/Thr_kinase_AS||Kinase-like_dom||PH_dom-like||Myotonic_dystrophy_kinase_coil||Protein_kinase_ATP_BS||Pkinase_C||WD40_repeat_dom||Ser/Thr_kinase_MRCK_alpha||KELK
ENSGALG00000009170	56.9701001390729	792.572308459391	-3.7983	1.4389e-09	3.8247e-08	NCEH1	AB_hydrolase_3||Arylacetamide_deacetylase||AB_hydrolase||Lipase_GDXG_put_SER_AS
ENSGALG00000009172	69.6593583562499	5.77610976358617	3.5921	6.644e-09	1.5498e-07	OSBPL6	Oxysterol-bd||PH_domain||PH_dom-like||Oxysterol-bd_CS
ENSGALG00000009192	397.682790970918	821.198554626874	-1.0461	0.0012413	0.0076345	SLITRK2	Cys-rich_flank_reg_C||Leu-rich_rpt||Leu-rich_rpt_typical-subtyp||L_dom-like
ENSGALG00000009212	568.693868833302	319.252913082485	0.83295	0.0102	0.043435	MND1	Mnd1||WHTH_DNA-bd_dom
ENSGALG00000009222	1283.72999678153	2903.85917393524	-1.1776	0.00012104	0.0010517	FNDC3B	FN3_dom||Ig-like_fold
ENSGALG00000009233	178.566869989066	80.1398263013976	1.1559	0.0028139	0.015149	LIN9	LIN-9/ALY1||DIRP
ENSGALG00000009249	158.486197181721	376.72571477133	-1.2492	0.00036681	0.0027346	UBR1	Znf_UBR||ClpS_core||WHTH_DNA-bd_dom||Znf_RING/FYVE/PHD||Ribosomal_L7/12_C/ClpS-like
ENSGALG00000009252	54.6021120101524	269.268936774893	-2.302	1.3628e-07	2.5188e-06	-	Phox||PLipase_D/transphosphatidylase||PH_domain||PH_dom-like||PLipase_D_fam||PLipase_D1/D2||PLD-like_dom
ENSGALG00000009260	99.4564631308939	336.399504266251	-1.758	1.7595e-06	2.4925e-05	TMEM62	Calcineurin-like_PHP_apaH||TAT_signal||Metallo-depent_PP-like
ENSGALG00000009262	23.559737575105	4.17530260088097	2.4964	0.0034854	0.017978	FGB	Fibrinogen_a/b/g_C_dom||Fibrinogen_a/b/g_coil_dom||Fibrinogen_a/b/g_C_2||Fibrinogen_a/b/g_C_1||Fibrinogen_CS
ENSGALG00000009268	12.3616105605656	0	Inf	0.00034153	0.0025763	FGG	Fibrinogen_a/b/g_C_dom||Fibrinogen_a/b/g_coil_dom||Fibrinogen_a/b/g_C_2||Fibrinogen_a/b/g_C_1||Fibrinogen_CS
ENSGALG00000009282	42.1661197464372	141.208421592737	-1.7437	0.011784	0.048847	ELMSAN1	ELM2_dom||SANT/Myb||Znf_C2H2||Homeodomain-like||SANT_dom
ENSGALG00000009292	415.357932515933	1422.6012347425	-1.7761	0.0052099	0.025182	-	Thio_Ohase/aa_AcTrfase||BAAT_C||Acyl-CoA_thioEstase_long-chain||AB_hydrolase
ENSGALG00000009300	109.800083392199	258.811568530049	-1.237	0.00076445	0.0050399	NUMB	PTB/PI_dom||Numb_domain||PH_dom-like||Numb/numb-like
ENSGALG00000009301	43.0480472311208	3.38044556678067	3.6707	1.2436e-06	1.8174e-05	CHRNA1	Nicotinic_acetylcholine_rcpt||Neurotrans-gated_channel_TM||Neur_channel||Neur_chan_lig-bd||Neurotransmitter_ion_chnl_CS||Acetylcholine_rcpt_TM
ENSGALG00000009302	1839.93551179776	277.065337633027	2.7314	1.9038e-16	1.3921e-14	EMX2	HTH_motif||Homeobox_dom||Homeodomain-like||Homeobox_CS||Homeobox_metazoa
ENSGALG00000009304	38.2480680291834	141.521240703801	-1.8876	1.4328e-05	0.00016072	RAB11FIP2	C2_dom||Rab-bd_FIP-RBD
ENSGALG00000009305	376.802791657314	681.405472281993	-0.8547	0.010583	0.044811	LBR	Ergosterol_biosynth_ERG4_ERG24||Tudor||Sterol_reductase_CS||Lamin-B_rcpt_of_tudor
ENSGALG00000009318	621.516292377524	313.584247062531	0.98694	0.0072401	0.032786	IFT140	WD40_repeat||TPR-like_helical_dom||WD40/YVTN_repeat-like_dom||WD40_repeat_dom||Apc4_WD40_dom
ENSGALG00000009320	76.1473555065627	293.684065082927	-1.9474	0.00038777	0.0028653	PSEN1	Peptidase_A22A||Pept_A22A_PS1||Preselin/SPP
ENSGALG00000009322	202.54496477637	386.780891226355	-0.93327	0.0060992	0.02851	NVL	AAA+_ATPase||ATPase_AAA_core||ATPase_AAA_CS||P-loop_NTPase||NVL2_nucleolin-bd
ENSGALG00000009328	1237.44494763913	2313.44701938081	-0.90268	0.0048412	0.023717	-	PCI_dom||EIF3A
ENSGALG00000009330	997.815499041283	2250.21172891411	-1.1732	0.00014329	0.0012141	DEGS1	Fatty_acid_desaturase_dom||DES1/DES2||Sphingolipid_d4-desaturase_N||DES1
ENSGALG00000009332	2183.60945199635	1135.3697120649	0.94355	0.0022378	0.012518	RBM25	RRM_dom||PWI_dom||Nucleotide-bd_a/b_plait
ENSGALG00000009345	1190.19896754652	511.000602384968	1.2198	0.0028116	0.015144	-	WD40_repeat||WD40/YVTN_repeat-like_dom||WD40_repeat_dom
ENSGALG00000009350	406.334851311719	214.430929443741	0.92216	0.0061052	0.028522	SFXN4	Mtc||SFXN4
ENSGALG00000009360	4.71125559775077	20.7855654863785	-2.1414	0.011008	0.046194	CAPN2	Pept_cys_AS||Peptidase_C2_calpain_cat||EF_hand_dom||EF-hand-dom_pair||EF_Hand_1_Ca_BS||Calpain_domain_III||Calpain_III||Calpain_cysteine_protease||CAPN2
ENSGALG00000009364	621.793491643893	188.089576024935	1.725	2.48e-07	4.354e-06	PRKCI	Prot_kinase_dom||AGC-kinase_C||PE/DAG-bd||Ser/Thr_kinase_AS||Kinase-like_dom||Protein_kinase_ATP_BS||Pkinase_C||DAG/PE-bd||PB1_dom||PKC
ENSGALG00000009365	1996.25961386222	8022.50893631673	-2.0068	0.0002426	0.0019034	CYP51	Cyt_P450||Cyt_P450_E_grp-IV||Cyt_P450_CS
ENSGALG00000009366	3.07739246797784	17.2871276881763	-2.4899	0.0077539	0.034741	-	Na+channel_ASC
ENSGALG00000009368	34.283897241	301.475489784236	-3.1364	0.00011391	0.00099655	RGS6	DEP_dom||WHTH_DNA-bd_dom||G-protein_gamma-like_dom||RGS||RGS_subdom1
ENSGALG00000009369	2597.53223806891	4592.74123045347	-0.82221	0.0076735	0.034424	PRDX3	AhpC/TSA||Thioredoxin-like_fold||Peroxiredoxin_C||Peroxiredoxin_AhpC-typ
ENSGALG00000009373	262.099764219636	2458.33980487367	-3.2295	1.7593e-22	2.7299e-20	CTSO	Pept_cys_AS||Peptidase_C1A_C||Peptidase_C1A||Pept_his_AS||Pept_asp_AS
ENSGALG00000009400	30.1295483154558	548.482398137547	-4.1862	0.0001572	0.0013136	SLC8A3	Calx_beta||Na_Ca_Ex||NaCa_Exmemb||Na_Ca_Ex_C-exten
ENSGALG00000009403	2.06420091452195	533.719563404151	-8.0144	1.2095e-27	3.0542e-25	GRK5	GPCR_kinase||Prot_kinase_dom||AGC-kinase_C||Kinase-like_dom||RGS||Protein_kinase_ATP_BS
ENSGALG00000009422	3.03364388408948	33.1274064972956	-3.4489	1.9703e-05	0.00021288	RGS10	RGS||RGS_subdom1
ENSGALG00000009424	117.516711083266	29.0452231701141	2.0165	0.0032904	0.017153	FOXP2	Fork_head_dom||WHTH_DNA-bd_dom||TF_fork_head_CS_2||FOXP-CC
ENSGALG00000009428	44.7031805931865	175.434582896365	-1.9725	1.7997e-06	2.5416e-05	SUSD6	Sushi_SCR_CCP_dom
ENSGALG00000009438	485.240463457292	969.14949072048	-0.99802	0.0015953	0.0094041	SLC39A9	ZIP
ENSGALG00000009442	532.514019770742	1046.17036152114	-0.97423	0.0016114	0.0094709	ETFDH	ETFD_OxRdtase/FixX||FAD/NAD-binding_dom
ENSGALG00000009445	641.220800535829	273.346489964902	1.2301	0.00023326	0.00184	INPP5F	SAC_dom||Inositol_phosphatase
ENSGALG00000009448	1275.88560084452	595.594731024366	1.0991	0.0005002	0.0035418	IFRD1	Interferon-rel_develop_reg_C||Interferon-rel_develop_reg_N||ARM-like||ARM-type_fold
ENSGALG00000009451	434.502797296458	1357.4198357065	-1.6434	3.8381e-07	6.4227e-06	PPID	Cyclophilin-type_PPIase_dom||TPR-like_helical_dom||TPR-contain_dom||TPR_repeat||Cyclophilin-type_PPIase_CS||Elongated_TPR_rpt_dom||Cyclophilin-type_PPIase||Cyclophilin-like_dom
ENSGALG00000009452	51.4311725781267	11.6577532700419	2.1414	0.00030323	0.0023204	GALNT16	Ricin_B_lectin||Glyco_trans_2-like||Nucleotide-diphossugar_trans
ENSGALG00000009454	680.175636901382	271.835878629665	1.3232	8.4676e-05	0.000772	ZNF277	Znf_C2H2||Znf_C2H2-like
ENSGALG00000009466	256.787825931333	725.884587598816	-1.4992	6.4442e-06	7.9789e-05	SEC23IP	SAM||WWE-dom||DDHD_dom||SAM/pointed
ENSGALG00000009491	131.346415987919	39.5514452913931	1.7316	4.3541e-05	0.00043138	RAD51B	AAA+_ATPase||DNA_recomb/repair_Rad51_C||DNA_recomb/repair_RecA-like||RecA_ATP-bd||P-loop_NTPase||RAD51B
ENSGALG00000009507	804.602519432428	2624.0511269498	-1.7054	1.6746e-06	2.3848e-05	PLEKHH1	FERM_domain||MyTH4_dom||PH_domain||PH_dom-like||FERM/acyl-CoA-bd_prot_3-hlx||FERM_central||Band_41_domain||Ubiquitin-rel_dom
ENSGALG00000009512	4825.41243892592	12886.2666236992	-1.4171	3.1536e-06	4.2198e-05	TFPI2	Kunitz_BPTI||Prtase_inh_Kunz-CS
ENSGALG00000009519	2888.69937604148	7214.77127592004	-1.3205	0.0022429	0.012534	ARG2	Ureohydrolase||Arginase||Ureohydrolase_Mn_BS||Ureohydrolase_domain
ENSGALG00000009523	0.923342215745062	279.986936414468	-8.2443	1.7823e-39	1.4887e-36	CNTN1	Ig_sub2||Ig_sub||FN3_dom||Ig-like_dom||Ig_I-set||Ig-like_fold||Contactin-1
ENSGALG00000009525	706.79402249689	152.642577636811	2.2111	5.7606e-11	1.9306e-09	HAT1	Acyl_CoA_acyltransferase||Hist_AcTrfase_B-typ_cat-su||Hat1_N
ENSGALG00000009530	1.11132383737899	52.822753199898	-5.5708	2.9934e-11	1.0605e-09	PDZRN4	PDZ
ENSGALG00000009537	12.8321183228589	53.302567057574	-2.0544	0.0004357	0.0031551	PPM1L	PP2C_BS||PPM-type_phosphatase_dom||PP2C
ENSGALG00000009538	7004.89855515294	14679.329480985	-1.0674	0.0087635	0.038485	-	SDR_fam||NAD(P)-bd_dom
ENSGALG00000009553	1260.57847574076	254.081343262678	2.3107	2.966e-12	1.2269e-10	SMC4	RecF/RecN/SMC_N||SMC_hinge||SMC||P-loop_NTPase
ENSGALG00000009556	201.679859541204	86.4843770462577	1.2216	0.0089096	0.039049	PRICKLE1	Znf_LIM||PET_domain
ENSGALG00000009560	1377.42275803528	12404.6577437225	-3.1708	9.2658e-11	3.038e-09	MSMO1	Fatty_acid_hydroxylase
ENSGALG00000009564	83.8792860194296	23.9602314274623	1.8077	0.00013463	0.0011502	METTL8	MeTrfase||SAM-dependent_MTases
ENSGALG00000009567	130.249305873031	11.9173416256283	3.4501	2.3493e-12	9.8303e-11	TLL1	EGF-type_Asp/Asn_hydroxyl_site||EGF-like_dom||CUB_dom||Peptidase_M12A||EGF-like_Ca-bd_dom||Peptidase_Metallo||EGF-like_CS||BMP_1/tolloid-like||EGF_Ca-bd_CS||MetalloPept_cat_dom
ENSGALG00000009572	14.6858501055978	1.46822870644038	3.3223	0.0039855	0.020063	ADAMTS20	TSP1_rpt||Peptidase_M12B||Peptidase_M12B_N||ADAM_spacer1||Pept_M12B_GON-ADAMTSs||Peptidase_M12B_ADAM-TS||MetalloPept_cat_dom
ENSGALG00000009586	151.650664233121	445.198632147715	-1.5537	0.00011283	0.00098884	IRAK4	Prot_kinase_dom||Ser-Thr/Tyr_kinase_cat_dom||Kinase-like_dom||DEATH-like_dom||IL-1_rcpt-assoc_kin4||Protein_kinase_ATP_BS
ENSGALG00000009592	1036.36211019409	456.894168915699	1.1816	0.0001702	0.0014043	SRP14	Signal_recog_particle_SRP14||Signal_recog_particle_SRP9/14
ENSGALG00000009594	22.0275944941528	115.944679830399	-2.3961	0.00029905	0.0022932	RARRES1	Prot_inh_latexin
ENSGALG00000009601	7137.83434196817	22939.7214873101	-1.6843	2.9121e-05	0.00030116	NELL2	EGF-type_Asp/Asn_hydroxyl_site||EGF-like_dom||VWF_dom||Laminin_G||EGF-like_Ca-bd_dom||Growth_fac_rcpt_||EGF-like_CS||ConA-like_dom||EGF_Ca-bd_CS
ENSGALG00000009603	116.128617910191	13.0363998525033	3.1551	3.8583e-10	1.1541e-08	-	Somatotropin||4_helix_cytokine-like_core||4_helix_cytokine_core||Somatotropin_CS
ENSGALG00000009604	1872.77080046374	610.188702874867	1.6178	2.9515e-07	5.0629e-06	DBX2	HTH_motif||Homeobox_dom||Homeodomain-like||Homeobox_CS||Homeobox_metazoa
ENSGALG00000009610	349.51971087087	92.1141808000483	1.9239	1.0584e-07	1.9953e-06	-	-
ENSGALG00000009612	107.082097433618	14.2074720795642	2.914	4.2029e-09	1.0244e-07	TGFB2	TGF-b_N||TGF-b_C||TGFb2||TGF-beta-rel||TGF-beta||TGFb_CS||Cystine-knot_cytokine
ENSGALG00000009619	77.3261510329427	20.3361491239859	1.9269	0.0001267	0.0010919	-	GPCR_Rhodpsn||GPCR_Rhodpsn_7TM
ENSGALG00000009621	42774.0329647788	25387.6132187689	0.75261	0.010046	0.042905	ACTB	Actin||Actin_CS||Actin/actin-like_CS
ENSGALG00000009624	16.598779789679	1.75283036819931	3.2433	0.0026103	0.014243	FSIP1	Fsip1
ENSGALG00000009641	594.243141745822	1157.0562143476	-0.96133	0.0015978	0.0094114	COL1A2	Fib_collagen_C||Collagen
ENSGALG00000009645	32.6796971511715	112.338387894899	-1.7814	4.1868e-05	0.0004167	ESRRG	Nucl_hrmn_rcpt_lig-bd||Znf_hrmn_rcpt||Nuclear_hrmn_rcpt||Znf_NHR/GATA||Oest_rcpt/oest-rel_rcp||Oest-rel_rcp
ENSGALG00000009650	50.9489314418236	383.735059507971	-2.913	1.0843e-09	2.9618e-08	-	Ig_sub2||Ig_sub||Ig-like_dom||Ig_I-set||Ig-like_fold||Palladin
ENSGALG00000009652	45.6546938968194	4.23807668898378	3.4293	2.9749e-05	0.00030644	USH2A	Laminin_G||Laminin_EGF||FN3_dom||LamG-like||Laminin_N||ConA-like_dom||Ig-like_fold||USH2A||-
ENSGALG00000009654	447.05237116155	173.009187217452	1.3696	4.6711e-05	0.00045777	MLF1	Myeloid_leukemia_factor
ENSGALG00000009668	5806.22215562986	2776.22874982428	1.0645	0.00038389	0.0028415	HPF1	DUF2228_C2H2_APLF-like
ENSGALG00000009680	97.386303964433	31.4780784647432	1.6294	0.00033935	0.0025622	PAQR7	AdipoR/HlyIII-related
ENSGALG00000009681	1698.25130606086	912.233601447346	0.89657	0.0035792	0.018371	BUB3	WD40_repeat||WD40/YVTN_repeat-like_dom||WD40_repeat_dom||G-protein_beta_WD-40_rep
ENSGALG00000009683	3061.66521972178	414.865131938754	2.8836	0.0053661	0.025833	NEK1	Prot_kinase_dom||Ser/Thr_kinase_AS||Kinase-like_dom||Protein_kinase_ATP_BS
ENSGALG00000009687	1220.27338188791	274.707475876153	2.1512	5.1565e-11	1.7443e-09	KCNK2	2pore_dom_K_chnl||2pore_dom_K_chnl_TREK||K_chnl_dom
ENSGALG00000009690	941.614166394308	161.765619367525	2.5412	6.8347e-08	1.3384e-06	CENPF	CenpF/LEK1_Rb-prot-bd||Centromere_CenpF_N||Centromere_CenpF_leu-rich_rpt
ENSGALG00000009693	97.3284881537079	25.5231374597867	1.9311	2.4575e-05	0.00025857	CPXM2	FA58C||Peptidase_M14||CarboxyPept-like_regulatory||Galactose-bd-like||CarboxyPept_regulatory_dom
ENSGALG00000009698	8.45665599083166	155.911273832593	-4.2045	3.3718e-17	2.8493e-15	SLC38A1	AA_transpt_TM
ENSGALG00000009709	816.756195283137	424.086105086792	0.94555	0.0038596	0.01957	MUM1	-
ENSGALG00000009718	115.783580777492	772.964185602359	-2.739	4.3573e-12	1.7427e-10	FAM53B	FAM53
ENSGALG00000009722	5.58615404829284	372.507202083133	-6.0593	0.0001099	0.00096517	DYNC1I1	WD40_repeat||WD40/YVTN_repeat-like_dom||WD40_repeat_dom||DYNC1I1/DYNC1I2
ENSGALG00000009724	0	206.490641660689	-Inf	6.2513e-09	1.4629e-07	GREM1	DAN||Cys_knot_C||Gremlin-1/2
ENSGALG00000009725	1.74855214756702	109.489910534431	-5.9685	2.6665e-15	1.6593e-13	SCG5	Secretogranin_V
ENSGALG00000009728	229.315857553813	443.200604629255	-0.95062	0.0061058	0.028522	SLC25A13	EF_hand_dom||Mit_carrier||EF-hand-dom_pair||Mitochondrial_sb/sol_carrier||Mt_carrier_dom||Aralar2
ENSGALG00000009730	7.97539409239901	0	Inf	0.0058798	0.027669	SLC38A4	AA_transpt_TM
ENSGALG00000009731	304.766036492407	90.9885133384655	1.7439	0.00012172	0.0010561	ARHGAP11A	RhoGAP_dom||Rho_GTPase_activation_prot
ENSGALG00000009732	405.970850323893	1541.62337214228	-1.925	1.737e-09	4.5503e-08	PCDH18	Cadherin||Cadherin_N||Cadherin-like||Cadherin_CS||Protocadherin-18
ENSGALG00000009737	33.4635198275928	0	Inf	1.097e-09	2.9928e-08	tac1	Tachykinin_dom||Tachykinin_fam||Tachy_Neuro_lke_CS
ENSGALG00000009738	956.650389267715	514.581311330189	0.89459	0.0043262	0.021539	-	D-isomer_2_OHA_DH_cat_dom||D-isomer_DH_NAD-bd||NAD(P)-bd_dom||D-isomer_DH_CS
ENSGALG00000009739	5.96680331432174	1278.03969556113	-7.7428	1.6105e-11	5.9282e-10	AMIGO2	Cys-rich_flank_reg_C||Leu-rich_rpt||Leu-rich_rpt_typical-subtyp||Ig_sub2||Ig_sub||Ig-like_dom||Ig-like_fold||AMIGO||AMIGO2||L_dom-like
ENSGALG00000009748	155.9220726635	400.547273520859	-1.3611	9.1255e-05	0.00082266	ASNS	Asn_synthase||Asn_synth_AEB||Rossmann-like_a/b/a_fold||GATase_2_dom||Ntn_hydrolases_N
ENSGALG00000009784	47.8230860500892	154.367619891361	-1.6906	4.4606e-05	0.00044052	PTPN14	PTPase_domain||FERM_domain||PH_dom-like||FERM/acyl-CoA-bd_prot_3-hlx||Tyr_Pase_non-rcpt_typ-14/21||FERM_N||FERM_PH-like_C||FERM_CS||FERM_central||Band_41_domain||Prot-tyrosine_phosphatase-like||Ubiquitin-rel_dom
ENSGALG00000009792	42.3611395607662	400.088847780871	-3.2395	1.4577e-06	2.0978e-05	-	CD20-like
ENSGALG00000009800	89.1982259074169	273.701526278922	-1.6175	0.00010732	0.00094706	SETD7	SET_dom||MORN||Hist-Lys_N-MeTrfase_SET
ENSGALG00000009801	186.297574065523	48.5129810839799	1.9412	1.1365e-06	1.6744e-05	C5H15ORF41	DUF_TPD
ENSGALG00000009805	34.3112264281175	6.41531011340323	2.4191	0.00053102	0.00372	PPM1H	PPM-type_phosphatase_dom||PP2C
ENSGALG00000009807	32.7908167211751	128.293787798895	-1.9681	0.00049701	0.0035216	FLVCR1	MFS||MFS_dom
ENSGALG00000009809	629.155618571202	1427.05251589255	-1.1815	0.00016607	0.001377	MAML3	-||Neuroggenic_mastermind-like_N
ENSGALG00000009823	19.4774364998835	0.70187810885127	4.7944	0.0006666	0.0044777	PTPRE	PTPase_domain||TYR_PHOSPHATASE_dom||Tyr_Pase_cat||Tyr_Pase_AS||Prot-tyrosine_phosphatase-like
ENSGALG00000009825	703.083657852015	1630.86086716512	-1.2139	0.00016829	0.0013902	SRGAP1	RhoGAP_dom||FCH_dom||SH3_domain||Rho_GTPase_activation_prot||F_BAR
ENSGALG00000009830	54.3988184081646	17.6971811970722	1.6201	0.0036017	0.018474	-	Glyco_transf_54
ENSGALG00000009837	305.932238029166	70.7019697814733	2.1134	4.2531e-06	5.5208e-05	DTL	WD40_repeat||WD40/YVTN_repeat-like_dom||WD40_repeat_dom||WD40_repeat_CS||G-protein_beta_WD-40_rep
ENSGALG00000009839	2520.37288112642	1273.29628808921	0.98507	0.0016882	0.0098582	PPIG	Cyclophilin-type_PPIase_dom||Cyclophilin-type_PPIase_CS||Cyclophilin-type_PPIase||Cyclophilin-like_dom
ENSGALG00000009841	384.789800062526	160.537209551159	1.2612	0.00078029	0.0051272	FASTKD1	FAST_Leu-rich||FAST_2||RAP
ENSGALG00000009842	1417.8017756636	5324.61536936742	-1.909	6.3207e-10	1.8229e-08	RASSF3	RA_dom||SARAH_dom||Ubiquitin-rel_dom
ENSGALG00000009843	622.052148183786	316.657563481651	0.97411	0.002825	0.015201	INTS7	ARM-like||ARM-type_fold||INTS7
ENSGALG00000009846	2146.05593400633	219.333910879281	3.2905	4.4104e-14	2.3418e-12	BBS5	BBL5||DM16_repeat||BBS5/fem-3
ENSGALG00000009847	230.558692658504	526.827241679321	-1.1922	0.00043664	0.0031587	STXBP6	Synaptobrevin||Sec3-PIP2_bind
ENSGALG00000009848	93.6990123733846	203.072705357194	-1.1159	0.0038494	0.019528	LPGAT1	Plipid/glycerol_acylTrfase||Acyltransf_C
ENSGALG00000009850	302.268971651888	136.830964554643	1.1434	0.001249	0.007673	NOVA1	KH_dom||KH_dom_type_1||NOVA1
ENSGALG00000009854	531.244752769963	68.9101535857468	2.9466	3.3022e-12	1.3531e-10	NEK2	Prot_kinase_dom||Kinase-like_dom
ENSGALG00000009856	93028.4062678145	190331.192260058	-1.0328	0.0004467	0.0032219	GNS	Sulfatase_N||GlcNAc_6-SO4ase||GlcNAc_6-SO4ase_euk||Alkaline_Pase-like_a/b/a||Alkaline_phosphatase_core||Sulfatase_CS
ENSGALG00000009858	79.3239968334342	254.294125729662	-1.6807	1.0643e-05	0.00012407	SLC30A1	Cation_efflux||Cation_efflux_TMD
ENSGALG00000009859	379.294969028098	828.697400676289	-1.1275	0.000595	0.0040827	TBC1D30	Rab-GTPase-TBC_dom||Tbc1d30_C
ENSGALG00000009864	26.5935187962946	2.78952940929176	3.253	0.001057	0.0066634	TRAF5	Znf_TRAF||Znf_RING||MATH/TRAF_dom||TRAF-like||TNF_rcpt--assoc_TRAF||Znf_RING/FYVE/PHD||SIAH-type||Znf_RING_CS||Znf_C3HC4_RING-type||TRAF5
ENSGALG00000009871	946.985302145016	502.420798032599	0.91445	0.0046389	0.022891	RCOR3	ELM2_dom||SANT/Myb||Homeodomain-like||SANT_dom
ENSGALG00000009879	1011.9662162626	2086.30559507112	-1.0438	0.011122	0.04662	-	Bax_inhibitor_1-related
ENSGALG00000009890	730.824304825033	282.583469402898	1.3708	3.1386e-05	0.00032182	MRPS10	Ribosomal_S10||Ribosomal_S10_dom
ENSGALG00000009907	291.704530975407	133.553162652197	1.1271	0.0012634	0.007744	G2E3	HECT_dom||Znf_PHD||Znf_FYVE_PHD||Znf_RING/FYVE/PHD
ENSGALG00000009927	874.824138015367	1656.56163967209	-0.92113	0.0029485	0.015714	RAP1B	Small_GTPase||Small_GTP-bd_dom||Small_GTPase_Ras||P-loop_NTPase
ENSGALG00000009943	865.66332181746	499.026897112406	0.79469	0.0095174	0.04114	FAM117A	Glcci1/FAM117
ENSGALG00000009945	33.0685195019733	7.66331331775393	2.1094	0.0040733	0.020444	CPM	Peptidase_M14||CarboxyPept-like_regulatory||CarboxyPept_regulatory_dom||CPM
ENSGALG00000009959	253.093935195613	2345.63231060816	-3.2122	1.1121e-21	1.5994e-19	-	Sec2_N||-
ENSGALG00000009965	849.53076697659	437.702977434845	0.95671	0.0056154	0.026732	MPL	FN3_dom||Ig-like_fold||Growth/epo_recpt_lig-bind
ENSGALG00000009971	2832.6071661131	438.667830048868	2.6909	1.1826e-16	9.1077e-15	CDC20	WD40_repeat||WD40/YVTN_repeat-like_dom||WD40_repeat_dom||WD40_repeat_CS||Apc4_WD40_dom||Cdc20/Fizzy||CDC20
ENSGALG00000009973	101.084487028721	37.9279892363257	1.4142	0.0015071	0.0089816	SLC3A1	Glyco_hydro_13_cat_dom||Glyco_hydro_catalytic_dom||Glyco_hydro_13||Glycoside_hydrolase_SF
ENSGALG00000009976	18.5057603803748	921.766535035136	-5.6384	1.356e-36	8.4139e-34	LRRC10	Leu-rich_rpt||Leu-rich_rpt_typical-subtyp||L_dom-like
ENSGALG00000009977	196.207140598635	684.84951110509	-1.8034	0.0081429	0.036141	SMAD1	SMAD_dom_Dwarfin-type||MAD_homology1_Dwarfin-type||SMAD_FHA_domain||MAD_homology_MH1||Dwarfin||SMAD_dom-like
ENSGALG00000009978	204.581735800889	100.644046578837	1.0234	0.0049186	0.024042	-	Daa-tRNA_deacyls_DTD||DTD-like_dom
ENSGALG00000009982	326.966309786394	129.836723417265	1.3324	0.00037629	0.0027947	ZNF827	Znf_C2H2||Znf_C2H2/integrase_DNA-bd||Znf_C2H2-like
ENSGALG00000009985	579.714997243779	226.063336401023	1.3586	4.4674e-05	0.00044099	LSM6	LSM_dom_euk/arc||LSM_dom||Lsm6/sSmF
ENSGALG00000009993	507.940431473545	219.140931039029	1.2128	0.00023609	0.0018583	MED8	Mediatior_Med8_fun/met
ENSGALG00000010001	86.1114430768098	4.1932856269943	4.3601	9.4993e-13	4.2535e-11	EGLN3	Oxoglu/Fe-dep_dioxygenase||Pro_4_hyd_alph
ENSGALG00000010005	16.3279870230294	1578.3846583989	-6.595	0.0040944	0.02053	EPAS1	PAS||Nuc_translocat||PAC||bHLH_dom||PAS_fold_3||HIF-1_TAD_C||HIF_alpha_subunit
ENSGALG00000010017	502.710938468256	900.228847092032	-0.84056	0.0081238	0.036079	MCFD2	EF_hand_dom||EF-hand-dom_pair||EF_Hand_1_Ca_BS
ENSGALG00000010018	14.7994133898677	121.539401280668	-3.0378	4.5701e-11	1.5605e-09	-	Aspartic_peptidase_A1||Aspartic_peptidase_AS||Aspartic_peptidase_N||Peptidase_aspartic_dom||PEPTIDASE_A1
ENSGALG00000010026	438.284194358508	1320.04922536326	-1.5907	1.0172e-06	1.5152e-05	PPP1CB	Calcineurin-like_PHP_apaH||Ser/Thr-sp_prot-phosphatase||Metallo-depent_PP-like||STPPase_N
ENSGALG00000010030	381.019788911998	684.932245161939	-0.8461	0.0097887	0.042045	-	Bromodomain||Znf_PHD||Znf_FYVE_PHD||Znf_RING/FYVE/PHD||Bromodomain_CS||DDT_dom||Zinc_finger_PHD-type_CS||Znf_PHD-finger||WHIM2_dom||WHIM1_dom
ENSGALG00000010035	521.504652209935	207.487766248157	1.3297	6.925e-05	0.00064712	NR3C2	Nucl_hrmn_rcpt_lig-bd||Znf_hrmn_rcpt||Znf_NHR/GATA
ENSGALG00000010043	172.17894528131	324.376961904341	-0.91376	0.0058907	0.027708	RBKS	Ribokinase||PfkB_dom||Ribokinase-like
ENSGALG00000010046	130.851077704096	326.940119280188	-1.3211	0.00023117	0.0018272	FAM177A1	FAM177
ENSGALG00000010048	34.0913577751515	89.8179750664344	-1.3976	0.011377	0.04745	SUPT7L	BTP
ENSGALG00000010050	10.7643296434393	0.734114353220192	3.8741	0.0083771	0.036999	-	Cys-rich_flank_reg_C||Leu-rich_rpt||Leu-rich_rpt_typical-subtyp||Ig_sub2||Ig_sub||Ig-like_dom||Ig_I-set||Ig-like_fold||L_dom-like
ENSGALG00000010057	28.7308841361099	0	Inf	8.4157e-05	0.00076791	KIF6	Kinesin_motor_dom||Kinesin_motor_CS||P-loop_NTPase||Kinesin-like_fam
ENSGALG00000010068	133.073606358862	3.40012699352903	5.2905	2.6058e-11	9.3313e-10	KCNK17	2pore_dom_K_chnl_TASK||2pore_dom_K_chnl||K_chnl_dom
ENSGALG00000010073	4477.08425128734	11190.7572599999	-1.3217	1.4719e-05	0.0001646	DDOST	DDOST_48_kDa_subunit
ENSGALG00000010074	103.251643587027	304.923124202143	-1.5623	1.1759e-05	0.00013512	-	Znf_PHD||Tudor||JmjC_dom||Znf_FYVE_PHD||Znf_RING/FYVE/PHD
ENSGALG00000010077	7335.13062329046	15397.0450987999	-1.0698	0.00044451	0.0032071	RPS3A	Ribosomal_S3Ae||Ribosomal_S3Ae_CS||Ribosomal_S1/3_euk
ENSGALG00000010081	10.5669576591761	56.084969857738	-2.4081	4.0381e-05	0.0004032	SH3D19	SH3_domain
ENSGALG00000010091	1743.19793147754	4119.92184773541	-1.2409	4.4905e-05	0.00044307	ATP6V0B	ATPase_proteolipid_csu||ATPase_proteolipid_c-like_dom
ENSGALG00000010093	366.480377518426	648.742418165607	-0.82391	0.01091	0.045901	BRMS1L	Sds3
ENSGALG00000010097	109.628658504436	232.143352227147	-1.0824	0.0029426	0.01569	GATB	Asn/Gln_tRNA_amidoTrfrase-rel||Apn/Gln-ADT_bsu||Asn/Gln-tRNA_Trfase_suB/E_cat||Asn/Gln-tRNA_amidoTrfase_suB/E||Asn/Gln_amidotransferase
ENSGALG00000010098	31.0091327887589	73.9881233386443	-1.2546	0.0083667	0.036961	SLC6A9	Na/ntran_symport||Na/ntran_symport_glycine_GLY1
ENSGALG00000010101	44.2608530773347	4.75918847831069	3.2172	0.0026592	0.014455	-	Znf_C2H2||Znf_C2H2/integrase_DNA-bd||Znf_C2H2-like
ENSGALG00000010120	735.419782346884	95.5651407675482	2.944	1.3609e-12	5.911e-11	KIF2C	Kinesin_motor_dom||Kinesin_motor_CS||P-loop_NTPase||Kinesin-like_fam
ENSGALG00000010124	6979.18018292481	15547.9007300037	-1.1556	0.00014982	0.0012625	RPS8	Ribosomal_S8e||Ribosomal_S8e_CS||Ribosomal_S8e/biogenesis_NSA2
ENSGALG00000010129	482.137581299149	69.6313884050637	2.7916	2.8817e-06	3.8871e-05	PLK3	Prot_kinase_dom||POLO_box_duplicated_dom||Ser/Thr_kinase_AS||Kinase-like_dom||Protein_kinase_ATP_BS||Ser/Thr_kinase_Plk3
ENSGALG00000010131	96.5305890918963	365.658729020021	-1.9214	1.2217e-07	2.2774e-06	BTBD9	BTB/POZ_dom||FA58C||Galactose-bd-like||SKP1/BTB/POZ||BACK
ENSGALG00000010140	320.261363379619	618.363787752668	-0.94921	0.0037951	0.019302	EIF2B3	NTP_transferase_dom||Nucleotide-diphossugar_trans
ENSGALG00000010147	88.3102028336942	228.44154323644	-1.3712	0.00015273	0.0012821	CBWD1	CobW/HypB/UreG_dom||Cbl_biosynth_CobW-like_C||P-loop_NTPase
ENSGALG00000010150	233.261933863301	433.622850385801	-0.89449	0.0083629	0.036959	SEC23A	VWF_A||Znf_Sec23_Sec24||Sec23/24_trunk_dom||Sec23/24_helical_dom||Gelsolin-like_dom||Sec23_24_beta_S||ADF-H/Gelsolin-like_dom
ENSGALG00000010158	20.4198066394266	902.54420224579	-5.466	1.8317e-09	4.7869e-08	KANK1	Ankyrin_rpt||Ankyrin_rpt-contain_dom||KN_motif
ENSGALG00000010160	4.70890342781666	328.717384773671	-6.1253	6.6149e-05	0.00062162	DMRT1	DM_DNA-bd||DMRT1-like||DMRT/dsx/mab-3
ENSGALG00000010161	0	29.9028102729354	-Inf	0.00029233	0.0022481	DMRT3	DM_DNA-bd||DMA||UBA-like||DMRT/dsx/mab-3
ENSGALG00000010164	4967.26833398233	13553.1055839004	-1.4481	1.03e-06	1.5321e-05	SMARCA2	SNF2_N||Bromodomain||Helicase_C||BRK_domain||Helicase_ATP-bd||HSA_dom||Gln-Leu-Gln_QLQ||Bromodomain_CS||P-loop_NTPase||SnAC||SMARCA2
ENSGALG00000010174	224.531181173676	547.938635300955	-1.2871	0.00017238	0.0014191	-	Ankyrin_rpt||Ankyrin_rpt-contain_dom||UAA
ENSGALG00000010177	1152.06975352182	2169.26707816888	-0.91298	0.0038364	0.019476	ZFC3H1	HAT||TPR-like_helical_dom||TPR-contain_dom||Putative_zinc-finger_domain
ENSGALG00000010178	1251.98388251379	273.634295769794	2.1939	4.7618e-10	1.4037e-08	PUM3	Pumilio_RNA-bd_rpt||ARM-like||CPL_dom||ARM-type_fold||PUM-HD
ENSGALG00000010180	8.71199028147367	187.894493525783	-4.4308	9.9384e-09	2.232e-07	GLIS3	Znf_C2H2||Znf_C2H2/integrase_DNA-bd||Znf_C2H2-like
ENSGALG00000010182	640.356967132107	142.607817718483	2.1668	2.815e-10	8.5981e-09	SLC29A1	Eqnu_transpt||MFS_dom||ENT1
ENSGALG00000010187	8.53698678736667	176.906786378488	-4.3731	1.4448e-05	0.0001619	SLC1A1	Na-dicarboxylate_symporter||Na-dicarboxylate_symporter_CS
ENSGALG00000010189	738.521922868205	384.890290870917	0.94019	0.0045038	0.022336	-	-
ENSGALG00000010192	217.168670108461	638.23067366167	-1.5553	3.9843e-06	5.2031e-05	FBXO33	F-box_dom||L_dom-like
ENSGALG00000010195	244.538442357188	32.1319090587854	2.928	6.9902e-13	3.1959e-11	PLK4	Prot_kinase_dom||POLO_box_duplicated_dom||Tyr_kinase_AS||Kinase-like_dom||Protein_kinase_ATP_BS
ENSGALG00000010200	20.2341771877268	180.590893039982	-3.1579	1.8131e-10	5.6738e-09	TRHDE	Peptidase_M1||Peptidase_M1_N||TRH-DE||ERAP1-like_C_dom
ENSGALG00000010202	54.936678839466	158.265973104336	-1.5265	0.00014173	0.0012042	ENTPD5	GDA1_CD39_NTPase
ENSGALG00000010203	38.0872690990132	162.764477878228	-2.0954	5.6656e-07	9.0538e-06	-	HECT_dom||APC_su10/DOC_dom||Galactose-bd-like
ENSGALG00000010207	7.84896254204153	49.220524078843	-2.6487	0.01133	0.04731	LARP1B	DM15||Lupus_La_RNA-bd||WHTH_DNA-bd_dom
ENSGALG00000010226	590.199857480163	204.629175870958	1.5282	5.1604e-06	6.5499e-05	-	Endouclease3_FeS-loop_motif||Endouclease-III_FeS-bd_BS||DNA_glycosylase||NUDIX_hydrolase_dom-like||HTH_base_excis_C||MutY_C
ENSGALG00000010230	14.0923703792981	48.7098916805321	-1.7893	0.0030179	0.016005	TESK2	Prot_kinase_dom||Ser-Thr/Tyr_kinase_cat_dom||Tyr_kinase_AS||Kinase-like_dom||Protein_kinase_ATP_BS
ENSGALG00000010233	5.85804507280583	2405.63068907178	-8.6818	5.7984e-59	2.0987e-55	SYNDIG1L	CD225/Dispanin_fam
ENSGALG00000010237	5035.67110165769	384466.59244042	-6.2545	1.9088e-38	1.3817e-35	NPC2	ML_dom||Ig_E-set
ENSGALG00000010238	7185.70150042648	3036.71863919149	1.2426	5.4783e-05	0.00052783	-	NAP_family
ENSGALG00000010242	102.177030140841	683.734552834379	-2.7424	2.2213e-05	0.00023636	VWA5B1	VWF_A||VIT
ENSGALG00000010253	520.183930022976	266.858215359586	0.96295	0.0040243	0.020235	ZDHHC17	Znf_DHHC_palmitoyltrfase||Ankyrin_rpt||Ankyrin_rpt-contain_dom||ZDHHC17
ENSGALG00000010255	7010.51710942689	1437.47873159049	2.286	6.3001e-13	2.8993e-11	-	-||TPR-like_helical_dom||TPR-contain_dom||Tetratricopeptide_SHNi-TPR_dom||TPR_repeat
ENSGALG00000010258	102.352134337834	10185.8606436362	-6.6369	2.1887e-66	1.5844e-62	LTBP2	EGF-type_Asp/Asn_hydroxyl_site||EGF-like_dom||EGF-like_Ca-bd_dom||Growth_fac_rcpt_||EGF-like_CS||TB_dom||EGF_Ca-bd_CS||cEGF
ENSGALG00000010268	1391.46693097004	717.477064233982	0.9556	0.010959	0.04605	-	PARM1
ENSGALG00000010270	243.665978462359	452.428907696243	-0.89279	0.007054	0.032109	AREL1	HECT_dom||Ig-like_fold||Ig_E-set||Filamin/ABP280_repeat-like
ENSGALG00000010273	621.369011408197	1261.08613072121	-1.0211	0.0077448	0.034722	PPP2CB	Calcineurin-like_PHP_apaH||Ser/Thr-sp_prot-phosphatase||Metallo-depent_PP-like
ENSGALG00000010282	206.933249581717	411.141756391452	-0.99047	0.003129	0.016497	TMEM63B	RSN1_7TM||Nucleotide-bd_a/b_plait||PHM7_cyt||Csc1_N
ENSGALG00000010286	904.984255381413	2475.58965814802	-1.4518	3.753e-06	4.9367e-05	DLST	Biotin_lipoyl||2-oxoacid_DH_actylTfrase||2-oxoA_DH_lipoyl-BS||SucB||Single_hybrid_motif||CAT-like_dom
ENSGALG00000010290	607.874074697425	2283.69412588045	-1.9095	1.2668e-09	3.409e-08	VEGFA	PDGF/VEGF_dom||PD_growth_factor_CS||VEGF_C||Cystine-knot_cytokine
ENSGALG00000010302	220.087103102016	546.909676572479	-1.3132	9.641e-05	0.00086162	SLC33A1	AmpG_permease/AT-1||MFS_dom||Acetyl-CoA_trnpstr_1
ENSGALG00000010303	110.637328806688	1369.75355250117	-3.63	2.021e-13	9.8409e-12	-	Epox_hydrolase-like||Epoxide_hydro_N||Epoxide_hydrolase||AB_hydrolase
ENSGALG00000010312	62.0725394161133	0.354502358989534	7.452	6.3289e-08	1.2461e-06	PLCH1	C2_dom||PLipase_C_PInositol-sp_X_dom||PI-PLC_fam||PLipase_C_Pinositol-sp_Y||PH_domain||EF_hand_dom||EF-hand-dom_pair||PH_dom-like||PLC_EF-hand-like||PLC-like_Pdiesterase_TIM-brl||EF_Hand_1_Ca_BS||PLC-eta1
ENSGALG00000010315	9.49938240568544	317.476506053837	-5.0627	4.7149e-29	1.4422e-26	-	TF_GTP-bd_dom||Transl_B-barrel||Transl_elong_EF1A/Init_IF2_C||P-loop_NTPase
ENSGALG00000010317	395.476004583711	823.315659073902	-1.0579	0.00061368	0.0041805	POLH	UmuC||DNA_pol_eta/kappa||DNA_pol_Y-fam_little_finger
ENSGALG00000010318	3993.40265715641	6842.2335593678	-0.77685	0.011442	0.047703	TMED10	GOLD_dom||TMP21-related
ENSGALG00000010320	18.3248352685433	0	Inf	7.7328e-06	9.3713e-05	PAWR	Par-4
ENSGALG00000010322	293.881342973051	565.502591177054	-0.9443	0.0056361	0.026783	JDP2	AP-1||bZIP||JDP2
ENSGALG00000010337	394.911071404793	46.8175406147725	3.0764	0.0021223	0.011962	GPR149	GPCR_Rhodpsn_7TM
ENSGALG00000010349	905.666623483457	500.645896746449	0.85519	0.0079116	0.035317	POLR1C	DNA-dir_RNA_pol_30-40kDasu_CS||RBP11-like_dimer||DNA-dir_RNA_pol_insert||DNA-dir_RNA_pol_RpoA/D/Rpb3
ENSGALG00000010350	29.1175923569634	68.9513634786339	-1.2437	0.011671	0.04847	GPATCH2L	Gpatch2
ENSGALG00000010351	171.158642307934	362.061444100736	-1.0809	0.0021767	0.012234	POMGNT1	Glyco_trans_13||Nucleotide-diphossugar_trans
ENSGALG00000010356	380.298257504738	93.0724431213531	2.0307	1.0661e-08	2.3843e-07	RAD54L	SNF2_N||Helicase_C||Helicase_ATP-bd||P-loop_NTPase
ENSGALG00000010364	181.60658194533	660.922843638541	-1.8637	4.5323e-05	0.00044619	-	AB_hydrolase_3||Arylacetamide_deacetylase||AB_hydrolase||Lipase_GDXG_put_SER_AS
ENSGALG00000010370	2294.63980381447	482.961295444389	2.2483	5.0016e-08	9.9926e-07	MED12L	Mediator_Med12||Mediator_Med12_catenin-bd||Mediator_Med12_LCEWAV
ENSGALG00000010371	460.921761202957	2437.69188871033	-2.4029	1.2291e-13	6.2514e-12	FAM13A	RhoGAP_dom||Rho_GTPase_activation_prot||-
ENSGALG00000010375	702.372761121964	12.0444918734004	5.8658	4.9405e-24	9.2494e-22	SLC30A2	Cation_efflux||Cation_efflux_TMD||Cation_efflux_CTD
ENSGALG00000010391	14.6822623407001	1.0563804678408	3.7969	0.002876	0.015435	MMRN1	EGF-like_dom||C1q_dom||Tumour_necrosis_fac-like_dom||EMI_domain||EGF-like_CS||MMRN1
ENSGALG00000010397	14.249572386017	0	Inf	9.5393e-05	0.00085429	GRID2	Iontro_rcpt||Iono_rcpt_met||ANF_lig-bd_rcpt||Glu/Gly-bd||Peripla_BP_I
ENSGALG00000010412	16.1814109739033	273.951213217904	-4.0815	6.7258e-06	8.3038e-05	WWTR1	WW_dom
ENSGALG00000010433	1426.46652998384	688.435181245645	1.0511	0.0006674	0.0044817	FAAH	Amidase||Amidase_CS||Amidase_dom||FAAH
ENSGALG00000010456	90.6006060302071	6.26668370917919	3.8537	1.1744e-08	2.6026e-07	-	Kelch-typ_b-propeller
ENSGALG00000010473	76.8246256157485	17.1846577399891	2.1604	0.00029939	0.002295	PDZK1IP1	PDZK-int_prot1||PDZK1IP1/SMIM24
ENSGALG00000010476	486.439430958102	930.368205376515	-0.93554	0.0035685	0.018329	BNIP3	BNIP3
ENSGALG00000010478	306.622074652312	54.8565957704489	2.4827	8.4375e-11	2.7848e-09	STIL	Sil
ENSGALG00000010497	128.89822524101	855.281304515526	-2.7302	2.7831e-07	4.816e-06	SLC29A4	Eqnu_transpt||MFS_dom||ENT4
ENSGALG00000010500	48.4945535615434	0.354502358989534	7.0959	5.1306e-12	2.0444e-10	NKX6-2	HTH_motif||Homeobox_dom||Homeodomain-like||Homeobox_CS||Homeobox_metazoa
ENSGALG00000010533	67.3243371994176	897.30672857479	-3.7364	1.2442e-15	8.066e-14	ELAVL4	RRM_dom||Hud_Sxl_RNA||ELAD_HUD_SF||Nucleotide-bd_a/b_plait
ENSGALG00000010535	46.1833013025917	5.77077788416201	3.0005	0.00029395	0.0022589	SGMS2	Sphingomyelin_synth-like_dom
ENSGALG00000010536	300.112596705382	659.641956912159	-1.1362	0.0069221	0.031623	FAF1	UBX_dom||UAS||Thioredoxin-like_fold||Ubiquitin-rel_dom||FAF1
ENSGALG00000010537	89.0056681244613	37.2618845215639	1.2562	0.0061978	0.028909	CDKN2C	Ankyrin_rpt||Ankyrin_rpt-contain_dom
ENSGALG00000010538	622.124909797536	269.61866864826	1.2063	0.00081614	0.0053225	TTC27	TPR-like_helical_dom||TPR-contain_dom||TPR_repeat
ENSGALG00000010554	5.6996074711234	631.900700644871	-6.7927	4.016e-06	5.235e-05	-	TPR-like_helical_dom
ENSGALG00000010555	422.808279491796	234.919627437946	0.84784	0.01166	0.048435	OSBPL9	Oxysterol-bd||PH_domain||PH_dom-like||Oxysterol-bd_CS
ENSGALG00000010562	55.0218421544158	20.4419195443745	1.4285	0.0078349	0.035047	CEP128	CEP128
ENSGALG00000010576	1221.44987139366	2847.50039122047	-1.2211	0.00013851	0.0011801	GTF2A1	TFIIA_asu/bsu||TFIIA_a-hlx||TFIIA_b-brl||TFIIA_asu_N
ENSGALG00000010579	131.687179109158	426.222059521551	-1.6945	1.8e-06	2.5416e-05	STON2	SHD||Stonin||Stonin2_N||MHD||STON2
ENSGALG00000010581	109.527057475609	562.43077200365	-2.3604	1.2318e-11	4.6201e-10	SEL1L	FN_type2_col-bd||Sel1-like||TPR-like_helical_dom||Kringle-like
ENSGALG00000010588	45.1899978908114	0.669641864482349	6.0765	0.00037304	0.0027754	-	Homeobox_dom||Homeodomain-like||Homeobox_CS
ENSGALG00000010592	368.897010859525	923.232791521704	-1.3235	6.5897e-05	0.00061979	TET2	2OGFeDO_noxygenase_dom
ENSGALG00000010593	153.214776731184	4581.28615518141	-4.9021	7.1351e-28	1.8669e-25	GALC	Glyco_hydro_59||Glyco_hydro_catalytic_dom||Glycoside_hydrolase_SF
ENSGALG00000010594	61.223716240618	156.98190751869	-1.3584	0.00087227	0.0056448	FEZ2	FEZ||FEZ_2
ENSGALG00000010607	33.3985010114116	145.823500894317	-2.1264	4.8949e-07	7.9489e-06	SPATA7	SPATA7
ENSGALG00000010612	85.2035684956259	196.272355041067	-1.2039	0.0056291	0.026769	PRKD3	Prot_kinase_dom||PH_domain||PE/DAG-bd||Ser/Thr_kinase_AS||Kinase-like_dom||PH_dom-like||Protein_Kinase_C_mu-related||Protein_kinase_ATP_BS||DAG/PE-bd
ENSGALG00000010613	532.80726345453	2483.67549013441	-2.2208	6.2326e-12	2.4565e-10	ZFYVE9	Znf_FYVE||Znf_FYVE_PHD||Znf_RING/FYVE/PHD||Znf_FYVE-rel||DUF3480||SARA_Smad-bd
ENSGALG00000010614	331.026882866458	1116.02072058254	-1.7533	4.9661e-06	6.3255e-05	SLC25A4	Mit_carrier||Aden_trnslctor||Mitochondrial_sb/sol_carrier||Mt_carrier_dom
ENSGALG00000010619	255.976802246341	617.98962290892	-1.2716	0.00010902	0.00095896	CC2D1B	C2_dom||DM14
ENSGALG00000010628	277.131832142778	586.927593690769	-1.0826	0.00098781	0.0062855	ACSL1	AMP-dep_Synth/Lig||AMP-binding_CS
ENSGALG00000010629	99.0001416154303	685.557933332374	-2.7918	1.7735e-15	1.1361e-13	ZCCHC11	Znf_CCHC||PAP_assoc||Polymerase_NTP_transf_dom
ENSGALG00000010636	106.963948829473	26.2088712916102	2.029	1.0135e-05	0.00011949	PRIMPOL	-
ENSGALG00000010638	172.936857495445	337.847289203699	-0.96613	0.0060939	0.028491	CASP3	Pept_C14_p20||Pept_C14_p10||Caspase_3||Pept_C14A||Caspase_his_AS||Caspase-like_dom||Caspase_cys_AS
ENSGALG00000010646	25.6440829883956	4.14679616436978	2.6286	0.0018891	0.010848	STOX2	Storkhead-box_winged-helix
ENSGALG00000010647	611.070869681619	323.82346523189	0.91613	0.0058286	0.027511	ECHDC2	Crotonase_core_superfam||Crontonase_C||Enoyl-CoA_hyd/isom_CS||ClpP/crotonase-like_dom
ENSGALG00000010657	28.9388820779659	0	Inf	0.00098769	0.0062855	-	VWF_A||Kunitz_BPTI||Collagen||Prtase_inh_Kunz-CS
ENSGALG00000010663	132.262582673869	401.266600700794	-1.6012	4.5277e-06	5.832e-05	TTC8	TPR-like_helical_dom||TPR-contain_dom||TPR_repeat
ENSGALG00000010664	41.1799918644521	284.721348264125	-2.7895	2.0687e-12	8.7574e-11	KIF26B	Kinesin_motor_dom||P-loop_NTPase||Kinesin-like_fam
ENSGALG00000010665	166.30327269243	388.015876909732	-1.2223	0.0003809	0.0028232	FOXN3	Fork_head_dom||WHTH_DNA-bd_dom||TF_fork_head_CS_1||TF_fork_head_CS_2||-
ENSGALG00000010674	396.72217113741	72.5533476318649	2.451	2.0479e-11	7.4249e-10	DCTD	CMP_dCMP_Zn-bd||dCMP_deaminase-rel||APOBEC/CMP_deaminase_Zn-bd||Cytidine_deaminase-like
ENSGALG00000010680	445.673622599541	58.5072494322825	2.9293	1.3948e-13	7.0282e-12	TTC7B	TPR-like_helical_dom||TPR-contain_dom||TPR_2||TPR_repeat
ENSGALG00000010694	442.169443875231	245.238237327473	0.85042	0.011463	0.047753	SECISBP2	Ribosomal_L7Ae/L30e/S12e/Gad45||L30e-like
ENSGALG00000010697	359.915170415058	75.3284834744506	2.2564	5.5829e-10	1.6318e-08	SEMA4D	Semap_dom||Plexin_repeat||Ig_sub||Ig-like_dom||Immunoglobulin||Ig-like_fold||WD40/YVTN_repeat-like_dom||Plexin-like_fold||Semaphorin
ENSGALG00000010700	257.710801928546	96.8451518290536	1.412	7.5301e-05	0.00069632	RPA3	NA-bd_OB-fold||Rfa2
ENSGALG00000010702	244.071504042685	438.962894314556	-0.8468	0.012122	0.049935	ADSS	Adenylosuccinate_synthetase||Adenylosuccin_syn_GTP-bd||P-loop_NTPase||AdSS_2_vert||Adenylosuccin_syn_Lys_AS
ENSGALG00000010713	609.811953923029	180.315152117063	1.7578	4.6956e-06	6.0198e-05	SDCCAG8	SDCCAG8
ENSGALG00000010718	1.76746105137211	153.553703424306	-6.4409	4.3256e-16	3.0205e-14	THSD7A	TSP1_rpt
ENSGALG00000010721	82.9417026055333	920.052330791366	-3.4715	6.183e-07	9.7584e-06	GLIS1	Znf_C2H2||Znf_C2H2/integrase_DNA-bd||Znf_C2H2-like
ENSGALG00000010741	3869.86040170127	340.261462091343	3.5076	1.4154e-25	3.0739e-23	MAP1LC3C	Atg8-like||MAP1A/MAP1B_LC3C||Ubiquitin-rel_dom
ENSGALG00000010743	1463.55691733885	255.696874637296	2.517	2.1299e-09	5.5102e-08	LRRC42	Leu-rich_rpt||L_dom-like
ENSGALG00000010745	3525.41127126483	1397.49218516759	1.335	2.4404e-05	0.00025715	HMGB2	HMG_box_dom||HMG_boxA_CS||HMGB2
ENSGALG00000010747	2.73690402093964	28.6082652962734	-3.3858	0.0062682	0.029168	FBLN5	EGF-type_Asp/Asn_hydroxyl_site||EGF-like_dom||EGF-like_Ca-bd_dom||Growth_fac_rcpt_||EGF-like_CS||EGF_Ca-bd_CS||cEGF
ENSGALG00000010748	358.849791677294	21.9870792281047	4.0287	2.6198e-22	3.9677e-20	EXO1	XPG/Rad2||XPG_DNA_repair_N||XPG-I_dom||HhH2||XPG_CS||5-3_exonuclease_C||PIN_domain-like||Exo1
ENSGALG00000010764	62.1247998276462	224.850415500194	-1.8557	9.341e-07	1.4058e-05	FBXO8	Sec7_dom||F-box_dom||Sec7_alpha_orthog
ENSGALG00000010768	135.772655937977	317.615878112642	-1.2261	0.00047377	0.0033844	PIGM	Mannosyltransferase_DXD
ENSGALG00000010785	41.8526949708698	255.992988077531	-2.6127	1.6228e-05	0.0001792	ACOT11	START_lipid-bd_dom||Thioestr_dom||START-like_dom||HotDog_dom||HOTDOG_ACOT
ENSGALG00000010795	15.71090321161	54.4358785027047	-1.7928	0.0013808	0.0083461	ISPD	IspD||ISPD_synthase_CS||Nucleotide-diphossugar_trans
ENSGALG00000010798	395.744481855845	11638.0983021446	-4.8781	1.0124e-12	4.5033e-11	DHCR24	Oxid_FAD_bind_N||FAD-bd_2||CO_DH_flavot_FAD-bd_sub2
ENSGALG00000010801	2.80784445484537	301.35188733787	-6.7458	2.5658e-35	1.506e-32	TMEM61	TMEM61
ENSGALG00000010804	208.630292071923	396.936910480609	-0.92796	0.0055212	0.026393	ANKMY2	Ankyrin_rpt||Znf_MYND||Ankyrin_rpt-contain_dom
ENSGALG00000010806	1289.93360085977	2277.81765044669	-0.82036	0.0070336	0.03203	RIN3	RA_dom||SH2||VPS9
ENSGALG00000010812	43.5764165969072	2.44215365943002	4.1573	0.00066449	0.0044663	RYR2	RIH_dom||B30.2/SPRY||EF_hand_dom||Ryanodine_rcpt||SPRY_dom||Ion_trans_dom||Ryanrecept_TM4-6||EF-hand-dom_pair||ConA-like_dom||Ryan_recept||RIH_assoc-dom||Ins145_P3_rcpt||Ryanodine_recept-rel||MIR_motif
ENSGALG00000010820	75.9535712871971	22.1191843293314	1.7798	0.00034805	0.0026154	CHGA	Chromogranin_AB||Granin||Chromogranin_CS
ENSGALG00000010825	23.4522240871062	1.06893528546137	4.4555	2.217e-05	0.00023625	AGR2	Thioredoxin-like_fold
ENSGALG00000010836	38.5554246913724	364.526730659251	-3.241	6.5787e-17	5.2719e-15	AHR	PAS||PAC||bHLH_dom||PAS_fold_3||PAS_fold||AHR
ENSGALG00000010837	83.7268707383575	179.012263775981	-1.0963	0.0055583	0.02653	ASB5	SOCS_box||Ankyrin_rpt||Ankyrin_rpt-contain_dom
ENSGALG00000010840	65.0662605211979	186.85936318856	-1.522	9.3449e-05	0.00083965	SNX13	Phox||Phox_assoc||Sorting_nexin_C||RGS
ENSGALG00000010847	164.958845717465	374.848561272522	-1.1842	0.00066125	0.0044501	VEGFC	PDGF/VEGF_dom||CXCXC_repeat||PD_growth_factor_CS||Cystine-knot_cytokine
ENSGALG00000010858	61.1375553706905	21.4552073508609	1.5107	0.0055826	0.026593	LRP2	LDLR_classB_rpt||EGF-type_Asp/Asn_hydroxyl_site||EGF-like_dom||EGF-like_Ca-bd_dom||LDrepeatLR_classA_rpt||Growth_fac_rcpt_||6-blade_b-propeller_TolB-like||EGF-like_CS||EGF_Ca-bd_CS||LDLR_class-A_CS||cEGF
ENSGALG00000010866	36.5704563155221	1.45567388881982	4.6509	6.7222e-07	1.0488e-05	AREG	EGF-like_dom||EGF-like_CS||EGF_rcpt_ligand
ENSGALG00000010870	913.656532693943	2847.8265122006	-1.6401	8.0994e-05	0.00074248	JUN	Leuzip_Jun||bZIP||JNK||TF_DNA-bd||C_Jun/v-Jun
ENSGALG00000010896	34.441236584819	106.360272332855	-1.6268	0.00027824	0.0021542	TMEM161B	Transmembrane_161A/B
ENSGALG00000010900	616.70335340637	109.097306096618	2.499	1.0458e-12	4.6162e-11	SPC25	Spc25
ENSGALG00000010925	1798.19997795369	1002.36019461685	0.84315	0.0046163	0.0228	FAM126A	Hyccin
ENSGALG00000010926	12.7032155825743	0	Inf	0.00023421	0.0018458	SPP1	Osteopontin||Osteopontin_CS
ENSGALG00000010934	50.1000991077747	8.44391713359864	2.5688	4.3342e-05	0.00043039	-	PDZ||L27_dom||L27_2
ENSGALG00000010935	25.2940760001816	0.709004717979068	5.1569	9.9975e-06	0.00011825	PTPRQ	PTPase_domain||TYR_PHOSPHATASE_dom||Tyr_Pase_cat||FN3_dom||Ig-like_fold||Tyr_Pase_AS||Prot-tyrosine_phosphatase-like||PTPRQ
ENSGALG00000010942	202.089805628645	101.890640369758	0.98798	0.00554	0.02646	NUPL2	Znf_CCCH
ENSGALG00000010943	0	51.2062310958212	-Inf	5.6035e-10	1.6334e-08	SCN1A	IQ_motif_EF-hand-BS||Na_channel_asu||Ion_trans_dom||Na_channel_a1su||Na_trans_assoc||Na_trans_cytopl||Channel_four-helix_dom
ENSGALG00000010950	5.78945680883422	572.54062907942	-6.6278	8.8872e-05	0.00080363	PPP4R4	ARM-like||ARM-type_fold||HEAT_type_2
ENSGALG00000010953	96.0043430146117	722.234949537355	-2.9113	1.725e-06	2.4486e-05	KANK4	Ankyrin_rpt||Ankyrin_rpt-contain_dom||KN_motif
ENSGALG00000010961	42.9130855360116	8.95237777623638	2.2611	0.00050086	0.0035453	IGF2BP3	RRM_dom||KH_dom||KH_dom_type_1||Nucleotide-bd_a/b_plait
ENSGALG00000010963	76.4028088171977	23.6307423746453	1.693	0.00066611	0.0044759	-	-
ENSGALG00000010974	16.7939277825546	0.334820932241174	5.6484	0.0031959	0.016773	GSC	Homeobox_dom||Homeodomain-like||Homeobox_CS
ENSGALG00000010975	31.5138797523184	337.319909476557	-3.4201	1.7459e-17	1.5476e-15	TMTC2	TPR-like_helical_dom||TPR-contain_dom||DUF1736||TPR_repeat
ENSGALG00000010980	15.695453894156	0	Inf	3.7534e-05	0.00037772	STK31	Prot_kinase_dom||Tudor||Kinase-like_dom||Staphylococal_nuclease_OB-fold
ENSGALG00000010986	10.1141232057243	0.367057176610096	4.7842	0.0051642	0.025017	GNG4	Gprotein-gamma||G-protein_gamma-like_dom
ENSGALG00000010992	10.7052507620899	70.6582300489336	-2.7225	0.0018553	0.010699	SLC6A15	Na/ntran_symport||Na/ntran_symport_orphan
ENSGALG00000010995	226.772975792225	70.8471030553587	1.6785	9.4935e-06	0.00011291	ITGB3BP	CENP-R
ENSGALG00000010997	580.979065548814	173.924101257893	1.74	2.2127e-07	3.9323e-06	DFNA5	Gasdermin
ENSGALG00000010998	54.8965180204753	118.441429639354	-1.1094	0.0077996	0.034903	EFCAB7	EF_hand_dom||EF-hand-dom_pair||EF_Hand_1_Ca_BS
ENSGALG00000010999	105.437608346253	236.247914401475	-1.1639	0.0018629	0.010728	DICER1	RNase_III_dom||Helicase_C||PAZ_dom||Dicer_dimerisation_dom||DEAD/DEAH_box_helicase_dom||Helicase_ATP-bd||dsRBD_dom||P-loop_NTPase
ENSGALG00000011000	1518.12656561722	436.613118889952	1.7979	1.8571e-08	3.9853e-07	TARBP1	SpoU_MeTrfase||Prob_MeTrfase_TARBP1||tRNA_m1G_MTases_N||Alpha/beta_knot_MTases
ENSGALG00000011007	43.0185215282765	6.89696272016482	2.6409	7.5033e-05	0.00069429	OSBPL3	Oxysterol-bd||PH_domain||PH_dom-like||Oxysterol-bd_CS
ENSGALG00000011008	495.352500008729	1141.47168333143	-1.2044	0.00015144	0.0012733	-	Prot_kinase_dom||Ser-Thr/Tyr_kinase_cat_dom||SH3_domain||Ser/Thr_kinase_AS||Kinase-like_dom||MLK1/MLK2/MLK4||Protein_kinase_ATP_BS
ENSGALG00000011013	181.128816308666	347.942287441552	-0.94183	0.0084567	0.037306	PCNX2	-
ENSGALG00000011015	289.071195617589	144.946381003503	0.99591	0.0033439	0.017384	NTPCR	AAA+_ATPase||Nuc-triphosphatase_THEP1||P-loop_NTPase
ENSGALG00000011024	976.996326520444	410.262869209706	1.2518	8.4261e-05	0.00076854	CACHD1	VWF_A||VWA_N||Sensor-like
ENSGALG00000011031	314.161209342238	844.858942806244	-1.4272	1.2005e-05	0.00013772	JAK1	FERM_domain||Prot_kinase_dom||SH2||Ser-Thr/Tyr_kinase_cat_dom||Tyr_kinase_AS||Kinase-like_dom||PH_dom-like||Tyr_kinase_non-rcpt_Jak/Tyk2||Protein_kinase_ATP_BS||FERM_central||Band_41_domain||Tyr_kinase_cat_dom||Tyr_kinase_non-rcpt_Jak1
ENSGALG00000011041	710.495665504059	279.727890510694	1.3448	6.0301e-05	0.00057538	DNAJC6	C2_dom||DnaJ_domain||Tensin_C2-dom||Prot-tyrosine_phosphatase-like||Tensin_lipid_phosphatase_dom
ENSGALG00000011046	299.905129397085	94.1992499511494	1.6707	0.0011269	0.0070299	SNX10	Phox
ENSGALG00000011047	793.955358716326	1859.12254603047	-1.2275	6.601e-05	0.00062058	LEPROT	VPS55
ENSGALG00000011052	20.6420274623267	0.334820932241174	5.9461	1.1296e-05	0.00013056	SLC38A11	AA_transpt_TM
ENSGALG00000011079	708.774222820731	2661.74341793615	-1.909	1.3882e-09	3.6992e-08	GLRX5	Glutaredoxin||Monothiol_GRX-rel||Thioredoxin-like_fold
ENSGALG00000011086	972.017718945146	121.123534247004	3.0045	6.1295e-13	2.8383e-11	ACTA1	Actin||Actin_CS||Actin/actin-like_CS
ENSGALG00000011093	15.8302965692723	1.04382565022024	3.9227	0.0012746	0.0077995	AK7	Adenylat/UMP-CMP_kin||Dpy-30_motif||NAD(P)-bd_dom||P-loop_NTPase
ENSGALG00000011096	203.038948445237	98.8904098490117	1.0379	0.0045923	0.022697	ABCB10	ABC_transporter-like||AAA+_ATPase||ABC1_TM_dom||ABC_transporter_CS||P-loop_NTPase||ABCB10
ENSGALG00000011113	31.2147877192344	0.70187810885127	5.4749	1.7934e-07	3.2429e-06	SGIP1	Muniscin_C||MHD
ENSGALG00000011116	282.757030435091	91.4881049519586	1.6279	1.3021e-05	0.00014806	VRK1	Prot_kinase_dom||Kinase-like_dom||Protein_kinase_ATP_BS
ENSGALG00000011117	35.1824089352154	0.367057176610096	6.5827	1.3734e-08	3.0127e-07	AGT	Serpin_fam||Angiotensinogen||Serpin_CS||Serpin_dom
ENSGALG00000011121	447.862781827205	813.213536588302	-0.86058	0.0079429	0.035413	SLC35D1	Sugar_P_trans_dom
ENSGALG00000011124	1407.46477242513	665.575622915583	1.0804	0.00068065	0.0045609	ARHGAP24	RhoGAP_dom||PH_domain||Rho_GTPase_activation_prot||PH_dom-like
ENSGALG00000011139	12.8782190766813	125.254956766895	-3.2819	7.4974e-09	1.7303e-07	-	CCDC85
ENSGALG00000011153	2.00154342682851	42.4239558802608	-4.4057	0.0005597	0.003876	LY75	FN_type2_col-bd||Ricin_B_lectin||C-type_lectin||Kringle-like||C-type_lectin-like||C-type_lectin_fold||C-type_lectin_CS
ENSGALG00000011164	4.19699925156911	31.5821504844968	-2.9117	0.00019744	0.001591	CHN2	RhoGAP_dom||SH2||PE/DAG-bd||Rho_GTPase_activation_prot||CHN1/CHN2||DAG/PE-bd
ENSGALG00000011169	300.584193566985	99.4536259316152	1.5957	1.0673e-05	0.00012434	PDCD2	Znf_MYND||PDCD2_C
ENSGALG00000011172	89.4557841894465	819.593366811104	-3.1957	5.0493e-09	1.2077e-07	-	IQ_motif_EF-hand-BS||FERM_domain||MyTH4_dom||Myosin_head_motor_dom||PH_domain||PH_dom-like||FERM/acyl-CoA-bd_prot_3-hlx||FERM_central||Band_41_domain||P-loop_NTPase||MYO10_CC
ENSGALG00000011176	275.573659579547	45.0373848362771	2.6132	1.2363e-11	4.629e-10	SCRN1	Peptidase_C69
ENSGALG00000011189	62.4498572743376	19.747168044651	1.6611	0.0015436	0.0091589	TCTE3	Tctex
ENSGALG00000011190	2005.67650519213	484.70564823512	2.0489	1.3789e-10	4.4103e-09	-	PLAC_motif_containing
ENSGALG00000011205	64.8095532984922	3.90495415737764	4.0528	7.0042e-10	2.0041e-08	SMOC2	Thyroglobulin_1||EF_hand_dom||Kazal_dom||EF-hand-dom_pair||EF_Hand_1_Ca_BS||SPARC/Testican_Ca-bd-dom
ENSGALG00000011207	91.1441591978008	1.0635070769686	6.4212	4.9429e-18	4.627e-16	DUSP6	Dual-sp_phosphatase_cat-dom||TYR_PHOSPHATASE_dom||Rhodanese-like_dom||MKP||TYR_PHOSPHATASE_DUAL_dom||DUSP||Prot-tyrosine_phosphatase-like
ENSGALG00000011211	69.965488582029	165.564627026987	-1.2427	0.0014009	0.0084442	HACL1	TPP_enzyme-bd_C||Thiamin_PyroP_enz_cen_dom||Thiamin_PyroP_enz_TPP-bd_dom||DHS-like_NAD/FAD-binding_dom||THDP-binding
ENSGALG00000011220	461.591435010227	2479.2905064159	-2.4252	2.4057e-14	1.3328e-12	SLC25A29	Mit_carrier||Mitochondrial_sb/sol_carrier||Mt_carrier_dom
ENSGALG00000011224	13.8429577063806	64.6668936560942	-2.2239	3.3547e-05	0.00034086	SLC4A3	Anion_exchange||Anion_exchange_3||HCO3_transpt_euk||HCO3_transpt_C||Band3_cytoplasmic_dom||PTrfase/Anion_transptr||Anion_exchange_CS
ENSGALG00000011225	17.5197698354899	161.8240059249	-3.2074	2.3692e-09	6.0891e-08	SLC25A47	Mitochondrial_sb/sol_carrier||Mt_carrier_dom
ENSGALG00000011228	209.94245663847	409.812085091885	-0.96497	0.0043886	0.021829	WARS	WHEP-TRS_dom||aa-tRNA-synth_I_CS||aa-tRNA-synth_Ic||Trp-tRNA-ligase||S15_NS1_RNA-bd||Rossmann-like_a/b/a_fold
ENSGALG00000011234	622.819606647677	4033.72686796487	-2.6952	4.8104e-09	1.1569e-07	INHA	TGF-b_C||Inhibin_asu||TGF-beta-rel||Inhibin_asu_subgr||TGFb_CS||Cystine-knot_cytokine
ENSGALG00000011242	892.32700309195	2825.49243855841	-1.6629	2.675e-08	5.5538e-07	OBSL1	Ig_sub2||Ig_sub||FN3_dom||Ig-like_dom||Ig_I-set||Ig-like_fold
ENSGALG00000011243	86.5343764503313	5.12072111735942	4.0789	0.00022922	0.0018148	DAZL	RRM_dom||Nucleotide-bd_a/b_plait
ENSGALG00000011251	48.2995245886607	133.089782058754	-1.4623	0.00052173	0.0036628	TBC1D5	Rab-GTPase-TBC_dom
ENSGALG00000011252	96.6437769990802	0.354502358989534	8.0907	1.4787e-20	1.8246e-18	-	RhoGAP_dom||Rho_GTPase_activation_prot
ENSGALG00000011275	332.539183557299	46.3500008778161	2.8429	1.4904e-13	7.4579e-12	DEPDC1	RhoGAP_dom||DEP_dom||Rho_GTPase_activation_prot||WHTH_DNA-bd_dom
ENSGALG00000011278	87.8564074594792	521.453620983064	-2.5693	5.2411e-10	1.534e-08	KAT2B	GNAT_dom||Bromodomain||PCAF_N||Acyl_CoA_acyltransferase||Hist_acetylase_PCAF||Bromodomain_CS
ENSGALG00000011281	226.179496065925	43.2384420314228	2.3871	2.1313e-09	5.5102e-08	SGOL1	Shugoshin_C
ENSGALG00000011283	3.01473498028439	24.5904141093793	-3.028	0.00076443	0.0050399	ZNF385D	Znf_U1||Znf_C2H2||Znf_C2H2-like
ENSGALG00000011284	42.8388228528548	98.6784063048814	-1.2038	0.0075806	0.034042	LRRC7	PDZ||Leu-rich_rpt||Leu-rich_rpt_typical-subtyp||L_dom-like
ENSGALG00000011289	322.463848238501	91.5879297894345	1.8159	4.8974e-07	7.9489e-06	NKIRAS1	Small_GTPase||Small_GTP-bd_dom||Small_GTPase_Ras||P-loop_NTPase
ENSGALG00000011290	5670.82813484469	14234.6695728667	-1.3278	1.309e-05	0.0001486	RPL15	Ribosomal_L15e||Ribosomal_L23/L15e_core_dom||Ribosomal_L15e_CS||Rbsml_L15e_core_dom
ENSGALG00000011291	260.46893038901	522.822996639497	-1.0052	0.0022876	0.012748	NR1D2	Nucl_hrmn_rcpt_lig-bd||Znf_hrmn_rcpt||Nuclear_hrmn_rcpt||Znf_NHR/GATA||Retinoic_acid_rcpt
ENSGALG00000011296	18.1262276893165	3.08498748803621	2.5547	0.008232	0.03644	FRMD1	FERM_domain||PH_dom-like||FERM/acyl-CoA-bd_prot_3-hlx||FERM_N||FERM_PH-like_C||FERM_central||Band_41_domain||Ubiquitin-rel_dom
ENSGALG00000011306	59.307436831625	14.8341176117607	1.9993	0.00035517	0.0026597	DES	IF||Intermed_filament_DNA-bd||Intermediate_filament_CS||DES
ENSGALG00000011314	0	7.4771187897368	-Inf	0.0067938	0.031134	LRRC3B	LRRNT||Leu-rich_rpt||Leu-rich_rpt_typical-subtyp||L_dom-like
ENSGALG00000011319	11.6498540515742	144.847046101675	-3.6361	0.0081767	0.036254	ADGRL3	GPS||GPCR_2_secretin-like||Lectin_gal-bd_dom||GPCR_2_extracellular_dom||Olfac-like_dom||GPCR_2_latrophilin_rcpt_C||GPCR_2_latrophilin||Latrophilin-3||GPCR_2-like||GPCR_2_secretin-like_CS||GAIN_dom_N
ENSGALG00000011320	23.242981391733	3.87814612150148	2.5834	0.0025743	0.014075	-	TEX28/TMCC
ENSGALG00000011325	991.380595085924	570.424816206905	0.7974	0.0099747	0.042684	NDUFA12	NDUFA12
ENSGALG00000011329	250.659866626862	912.300683111241	-1.8638	0.00039014	0.002878	AFDN	RA_dom||FHA_dom||PDZ||Dilute_dom||SMAD_FHA_domain||Ubiquitin-rel_dom
ENSGALG00000011335	548.931746270043	296.884996814553	0.88672	0.0081631	0.036216	-	-
ENSGALG00000011349	171.573539933782	2.36342795243658	6.1818	3.9412e-24	7.5079e-22	-	Homeobox_dom||Homeodomain-like||Homeobox_CS||Homeobox_metazoa
ENSGALG00000011355	86.403112381559	1.70634090557479	5.6621	8.1131e-08	1.562e-06	Wnt10a	Wnt||Wnt10||Wnt_CS
ENSGALG00000011356	61.5937487076077	14.2665163598093	2.1102	0.00089063	0.005753	-	DUF4590
ENSGALG00000011357	281.777098845031	535.390491360997	-0.92604	0.0040748	0.020446	VEZT	Vezatin||Myosin-bd
ENSGALG00000011358	3738.40922458751	73.4771496434409	5.669	1.7647e-18	1.7109e-16	WNT6	Wnt||Wnt6||Wnt_CS
ENSGALG00000011360	56.7478884747265	13.0221466342478	2.1236	0.00027585	0.002138	PRKAG3	CBS_dom
ENSGALG00000011369	45.5412496325425	0	Inf	3.3496e-06	4.4655e-05	LHX8	Homeobox_dom||Znf_LIM||Homeodomain-like||Homeobox_CS
ENSGALG00000011373	207.287100691922	529.858114663175	-1.354	4.351e-05	0.00043127	TECPR2	Beta-propeller_rpt_TECPR||WD40/YVTN_repeat-like_dom||WD40_repeat_dom||TECPR2
ENSGALG00000011376	224.37249633225	3424.23378598461	-3.9318	1.5163e-20	1.8604e-18	ANKRD9	Ankyrin_rpt||Ankyrin_rpt-contain_dom
ENSGALG00000011384	133.230076326249	623.999124334325	-2.2276	1.8762e-10	5.8543e-09	RCOR1	ELM2_dom||SANT/Myb||Homeodomain-like||SANT_dom
ENSGALG00000011388	1562.00894762715	735.557852968552	1.0865	0.00051132	0.0036018	RABGGTB	PFTB_repeat||Terpenoid_cyclase/PrenylTrfase||Ptb1
ENSGALG00000011391	101.51100816714	1.39120140008198	6.1892	2.2641e-12	9.4922e-11	AMN	AMN
ENSGALG00000011392	445.718607134923	168.01626341905	1.4075	0.01061	0.044879	MSH4	DNA_mismatch_repair_MutS_C||DNA_mismatch_repair_MutS_core||DNA_mmatch_repair_MutS_con_dom||DNA_mismatch_repair_MutS_clamp||DNA_mismatch_repair_MutS||P-loop_NTPase
ENSGALG00000011395	819.951599415894	2940.54408402083	-1.8425	2.3394e-09	6.0196e-08	SARAF	SARAF
ENSGALG00000011409	1289.98406681286	643.283996689157	1.0038	0.0014155	0.0085131	SNRPF	LSM_dom_euk/arc||LSM_dom||Lsm6/sSmF
ENSGALG00000011413	31.7007539575353	0.367057176610096	6.4324	2.3119e-08	4.8511e-07	-	Cyt_P450||Cyt_P450_E_grp-I||Cyt_P450_E_grp-I_CYP2J-like||Cyt_P450_CS
ENSGALG00000011428	317.268978572384	834.086550326966	-1.3945	1.7208e-05	0.00018893	AZI2	TBD
ENSGALG00000011432	343.248113628618	788.161126221517	-1.1992	0.00017841	0.0014615	CDC42BPB	CRIB_dom||Prot_kinase_dom||AGC-kinase_C||CNH_dom||PH_domain||PE/DAG-bd||Ser/Thr_kinase_AS||Kinase-like_dom||PH_dom-like||Myotonic_dystrophy_kinase_coil||Protein_kinase_ATP_BS||KELK||MRCK_beta
ENSGALG00000011446	1.95544267300604	15.7435700760125	-3.0092	0.0045818	0.022656	TNFAIP2	Sec6
ENSGALG00000011465	1309.19794098601	4254.41920787817	-1.7003	0.00022214	0.0017646	STT3B	Oligo_trans_STT3
ENSGALG00000011468	1543.32031233761	3233.78138095571	-1.0672	0.00039001	0.002878	IGFBP5	Thyroglobulin_1||IGFBP-like||Growth_fac_rcpt_||IGFBP1-6||IGFBP-5||Insulin_GF-bd_Cys-rich_CS||IGFBP_1-6_chordata
ENSGALG00000011472	5042.20160958965	9522.32874800437	-0.91726	0.0019362	0.011071	RPL37A	Ribosomal_L37ae||Ribosomal_L37ae/L37e||Ribosomal_zn-bd
ENSGALG00000011474	187.613015088553	36.7924537258352	2.3503	1.617e-08	3.4977e-07	-	Oxysterol-bd
ENSGALG00000011476	1265.52066495589	420.286921349803	1.5903	8.5523e-07	1.3034e-05	SEPT11	Septin||P-loop_NTPase||G_SEPTIN_dom
ENSGALG00000011484	21.6044322391991	0.334820932241174	6.0118	0.00060873	0.0041532	CMTM8	Marvel||MAL
ENSGALG00000011490	70.5966579373923	25.027135305701	1.4961	0.0027271	0.014762	CMTM6	Marvel
ENSGALG00000011491	1951.1692123752	751.608271495324	1.3763	8.0344e-06	9.6989e-05	DYNC1LI1	Dynein1_light_intermed_chain||Dynein_light_int_chain||P-loop_NTPase
ENSGALG00000011497	347.622102325696	186.325363575025	0.8997	0.0089475	0.03916	PECR	SDR_fam||NAD(P)-bd_dom
ENSGALG00000011511	5470.36926173399	863.045491845303	2.6641	2.7384e-06	3.7076e-05	CKB	ATP-guanido_PTrfase||Gln_synth/guanido_kin_cat_dom||ATP-guanido_PTrfase_N||ATP-guanido_PTrfase_cat||ATP-guanido_PTrfase_AS
ENSGALG00000011514	2121.46447979654	4389.068240322	-1.0489	0.00064393	0.0043497	SLC25A3	Mitochondrial_sb/sol_carrier||Mt_carrier_dom||-
ENSGALG00000011557	64.2752714735349	196.654934500912	-1.6133	2.7445e-05	0.00028587	UHRF1BP1L	UHRF1BP1-like||VPS13_N
ENSGALG00000011560	10.7596344621246	67.5490689840474	-2.6503	2.5373e-06	3.4567e-05	PACRG	Parkin_co-regulated_protein
ENSGALG00000011562	11.9406631384458	42.8174880861594	-1.8423	0.0095691	0.041306	PARK2	Ubiquitin_dom||IBR_dom||Parkin||Ubiquitin-rel_dom||E3_UB_ligase_RBR
ENSGALG00000011571	207.172622279657	56.695138106319	1.8695	0.0092309	0.040142	AGPAT4	Plipid/glycerol_acylTrfase||Acyltransf_C
ENSGALG00000011572	76.659406178464	323.071122884732	-2.0753	2.8028e-07	4.8462e-06	ASPG	Ankyrin_rpt||AsnASEI||Asparaginase/glutaminase||Ankyrin_rpt-contain_dom||Asparaginase/glutaminase_AS1||L-asparaginase_C||L-asparaginase_N||Asparaginase/glutaminase_AS2
ENSGALG00000011577	16.5892612485032	1.790494821061	3.2118	0.002595	0.014178	CNTNAP5	FA58C||EGF-like_dom||Laminin_G||Fibrinogen_a/b/g_C_dom||Galactose-bd-like||ConA-like_dom||Caspr5
ENSGALG00000011592	110.956016031344	524.367628297122	-2.2406	2.2652e-10	6.9976e-09	MRAS	Small_GTPase||Small_GTP-bd_dom||Small_GTPase_Ras||P-loop_NTPase
ENSGALG00000011608	92.3478584729354	5489.73440186562	-5.8935	3.8941e-06	5.1007e-05	INF2	WH2_dom||Formin_homology_1||FH3_dom||GTPase-bd||GBD/FH3_dom||FH2_Formin||ARM-type_fold||Inf2
ENSGALG00000011620	189.435143672713	455.146793988287	-1.2646	0.00022413	0.001779	AKT1	Prot_kinase_dom||AGC-kinase_C||PH_domain||Ser/Thr_kinase_AS||Kinase-like_dom||PH_dom-like||Protein_kinase_ATP_BS||Pkinase_C
ENSGALG00000011624	90.7481704757572	18.7499281861239	2.275	3.1405e-06	4.2068e-05	PNLDC1	RNase_CAF1||RNaseH-like_dom
ENSGALG00000011626	381.347875616633	159.316110711753	1.2592	0.00025575	0.0019964	-	Membrane_insert_OXA1/ALB3/YidC
ENSGALG00000011635	32.6548666296418	0	Inf	1.8855e-09	4.9098e-08	TFCP2L1	CP2||SAM/pointed
ENSGALG00000011639	578.376181017062	1666.38301979408	-1.5266	3.0997e-06	4.1605e-05	-	CEP170_C
ENSGALG00000011659	1961.31734629849	5831.72228632139	-1.5721	2.4495e-05	0.00025786	ACAT2	Thiolase||Thiolase-like||Thiolase_AS||Thiolase_CS||Thiolase_N||Thiolase_C
ENSGALG00000011663	103.283768658345	3765.93160932464	-5.1883	1.3484e-12	5.8802e-11	FNDC1	FN3_dom||Ig-like_fold
ENSGALG00000011664	57.836614940517	12.4027240402477	2.2213	0.0054453	0.026117	RASSF6	RA_dom||SARAH_dom||Ubiquitin-rel_dom
ENSGALG00000011680	65.76603645764	766.979563270078	-3.5438	1.8741e-12	7.9802e-11	EPHA5	Prot_kinase_dom||Ephrin_rcpt_lig-bd_dom||Ser-Thr/Tyr_kinase_cat_dom||Tyr_kinase_rcpt_V_CS||SAM||FN3_dom||Tyr_kinase_AS||Galactose-bd-like||Growth_fac_rcpt_||Kinase-like_dom||Tyr-kin_ephrin_A/B_rcpt-like||SAM/pointed||Ig-like_fold||Tyr_kinase_ephrin_rcpt||Protein_kinase_ATP_BS||Tyr_kinase_cat_dom||Eph_TM
ENSGALG00000011681	149.918320918	14.180427366169	3.4022	8.1468e-13	3.7013e-11	DEPDC7	DEP_dom||WHTH_DNA-bd_dom
ENSGALG00000011683	224.508931703513	91.5661206263948	1.2939	0.00039966	0.0029301	CENPC	RmlC_Cupin||RmlC-like_jellyroll||Mif2/CENP-C_cupin||CENP_C_N_dom||CENP-C/Mif2/cnp3
ENSGALG00000011690	357.36641278731	69.4417887854716	2.3635	3.3489e-10	1.0101e-08	-	Clathrin-bd
ENSGALG00000011724	845.565360236913	412.23933017157	1.0364	0.00099568	0.0063262	WDR91	WD40_repeat||WD40/YVTN_repeat-like_dom||WD40_repeat_dom||Apc4_WD40_dom
ENSGALG00000011738	588.812890081816	10.4599693361735	5.8149	1.4325e-30	5.0998e-28	ARHGDIB	Rho_GDI||Ig_E-set||RhoGDI_domain
ENSGALG00000011740	37.315454470802	5.2639193130907	2.8256	0.0045959	0.02271	MGP	GLA_domain||MGP
ENSGALG00000011792	96.477440986825	30.9485710013097	1.6403	0.00026508	0.0020604	-	SEA_dom||Trypsin_dom||Peptidase_S1A||Peptidase_S1_PA||Pept_S1A_HAT/DESC1||TRYPSIN_HIS||TRYPSIN_SER
ENSGALG00000011809	13.6312529796341	0	Inf	0.00051595	0.0036262	-	Iontro_rcpt||Iono_rcpt_met||Solute-binding_3/MltF_N||NMDAR2_C
ENSGALG00000011812	213.76931356161	653.25102982083	-1.6116	1.7935e-06	2.5358e-05	-	Sulfotransferase_dom||P-loop_NTPase
ENSGALG00000011816	352.104931650069	173.298121738872	1.0227	0.0033444	0.017384	ENGASE	C1q_dom||Glyco_hydro_85||Tumour_necrosis_fac-like_dom||ENGase
ENSGALG00000011823	24.7126043220919	265.814213631839	-3.4271	7.522e-06	9.1413e-05	FAT4	EGF-type_Asp/Asn_hydroxyl_site||EGF-like_dom||Laminin_G||EGF-like_Ca-bd_dom||Cadherin||Growth_fac_rcpt_||EGF-like_CS||ConA-like_dom||Cadherin-like||EGF_Ca-bd_CS||Cadherin_CS
ENSGALG00000011831	479.119670524064	1112.42845368456	-1.2153	0.00013909	0.0011845	ANKRD50	Ankyrin_rpt||Ankyrin_rpt-contain_dom
ENSGALG00000011838	17.428675744262	68.0736215940262	-1.9656	0.00010618	0.00093891	GUCY2C	Prot_kinase_dom||A/G_cyclase||Ser-Thr/Tyr_kinase_cat_dom||ANF_lig-bd_rcpt||Kinase-like_dom||A/G_cyclase_CS||Peripla_BP_I||Nucleotide_cyclase
ENSGALG00000011847	141.535195570994	674.189692558164	-2.252	3.9551e-08	8.0199e-07	TTC26	TPR-like_helical_dom||TPR-contain_dom||TPR_repeat||TTC26
ENSGALG00000011856	768.646464693932	294.614181413081	1.3835	0.000714	0.0047477	FMC1	-
ENSGALG00000011858	24.0800620346649	0.734114353220192	5.0357	5.9972e-06	7.4809e-05	-	PAS||PAS-assoc_C||PAC||K_chnl_volt-dep_EAG/ELK/ERG||K_chnl_volt-dep_EAG||Ion_trans_dom
ENSGALG00000011865	110.453840960598	1224.26309675138	-3.4704	4.5555e-14	2.4071e-12	-	CH-domain||SMTN
ENSGALG00000011878	1107.72361739649	560.102013806166	0.98384	0.0015629	0.0092561	TCF20	Znf_PHD
ENSGALG00000011881	815.327054077675	193.44543358551	2.0755	5.9088e-10	1.7087e-08	CCNA2	Cyclin_C-dom||Cyclin_N||Cyclin-like||Cyclin_A2_chordates||Cyclin-A_N
ENSGALG00000011885	1264.01018584263	610.690135392348	1.0495	0.00078676	0.0051557	ANXA5	Annexin||AnnexinV||Annexins_V||Annexin_repeat_CS||Annexin_repeat
ENSGALG00000011889	170.254959352432	400.433894846	-1.2339	0.00054232	0.0037846	PRKCH	C2_dom||Prot_kinase_dom||AGC-kinase_C||PE/DAG-bd||Ser/Thr_kinase_AS||Kinase-like_dom||Prot_kin_PKC_delta||Protein_kinase_ATP_BS||Pkinase_C||DAG/PE-bd
ENSGALG00000011898	56.2620778906329	180.749010467144	-1.6838	0.00048131	0.0034271	FAM109B	PH_domain||PH_dom-like
ENSGALG00000011900	1299.38797993283	2254.03699481607	-0.79468	0.0074013	0.03334	NAGA	Glyco_hydro_27/36_CS||Glyco_hydro_27||Glyco_hydro_b||Aldolase_TIM||Glycoside_hydrolase_SF
ENSGALG00000011910	542.001302583885	275.828050497211	0.97453	0.0036551	0.018703	MNAT1	Znf_RING||UIM_dom||MAT1/Tfb3||Znf_RING/FYVE/PHD||Cdk-activating_kinase_MAT1_cen||Znf_RING_CS
ENSGALG00000011914	641.768472143084	76.6789566269885	3.0652	1.4538e-11	5.3862e-10	CENPM	Centromere_Cenp-M
ENSGALG00000011930	18.0788913405305	2.08052469131269	3.1193	0.0024145	0.013308	OVST	Macroglobln_a2||A2M_N||Terpenoid_cyclase/PrenylTrfase||A-macroglobulin_rcpt-bd||A2M_N_2||A2M_comp||Ig_E-set||MacrogloblnA2_thiol-ester-bond||MacrogloblnA2_CS
ENSGALG00000011934	286.056314141651	513.895673827435	-0.84518	0.012062	0.049755	DESI1	PPPDE_dom
ENSGALG00000011947	532.182601260569	170.196323960633	1.6447	1.2587e-06	1.837e-05	POLR3H	RNAP_E/RPC8||RNA_pol_Rpb7_N||NA-bd_OB-fold||RNA_pol_III_Rbc25
ENSGALG00000011967	1580.5540361255	269.576371696846	2.5517	6.4828e-15	3.8891e-13	MAD2L1	HORMA_dom||Mad2
ENSGALG00000011982	188.940098338994	1228.99673850427	-2.7015	0.00037021	0.0027571	PDE5	PDEase_catalytic_dom||GAF||HD/PDEase_dom||PDEase||PDEase_CS||GAF_dom-like
ENSGALG00000011994	119.199969740452	10.2378087559297	3.5414	3.3813e-12	1.3803e-10	SYNPO2	PDZ
ENSGALG00000012000	593.619569090107	272.473765895121	1.1234	0.00075301	0.004969	METTL14	MT-A70-like||SAM-dependent_MTases
ENSGALG00000012006	25.1027721292966	81.4310184961714	-1.6977	0.00050745	0.0035783	RTN1	Reticulon
ENSGALG00000012007	3163.36438234417	1269.08175826052	1.3177	1.5373e-05	0.00017104	ST13	STI1_HS-bd||TPR-like_helical_dom||TPR-contain_dom||TPR_repeat
ENSGALG00000012011	323.624055286841	609.567986138496	-0.91347	0.0062083	0.028948	L3HYPDH	Pro_racemase_fam
ENSGALG00000012018	22.8432950433525	1.75825857669207	3.6996	0.0089681	0.039224	UGT8	UDP_glucos_trans
ENSGALG00000012020	26.040190730432	216.616585774562	-3.0563	2.5293e-05	0.00026508	KIAA1549L	DUF3827
ENSGALG00000012045	55.2795377735455	4.14136795587702	3.7386	6.937e-06	8.5162e-05	SLC12A8	AA-permease/SLC12A_dom
ENSGALG00000012048	523.840524426092	251.815708740494	1.0568	0.0014464	0.0086655	LARP7	RRM_dom||Lupus_La||Lupus_La_RNA-bd||WHTH_DNA-bd_dom||Nucleotide-bd_a/b_plait||La_RRM
ENSGALG00000012055	69.0608172301032	202.427647463228	-1.5515	8.0134e-05	0.00073585	-	TGFB_receptor||Prot_kinase_dom||Ser/Thr_kinase_AS||Kinase-like_dom||Transforming_GF_b_rcpt_2_ecto||Transform_growth_fac-b_typ-2||Protein_kinase_ATP_BS
ENSGALG00000012068	126.148233231105	15.5735638444051	3.0179	1.0608e-09	2.9131e-08	-	Znf_GRF||P-loop_NTPase
ENSGALG00000012089	534.584260966451	168.629415713854	1.6646	0.00034102	0.0025733	C14orf37	DUF4696
ENSGALG00000012094	30.1472216242974	2.73761173817447	3.461	4.1843e-05	0.0004167	SLC35F4	SLC35_F1/F2/F6||Solute_c_fam_35_mem_F3/F4
ENSGALG00000012100	44.7172661371305	3.03306981691893	3.882	2.2555e-07	3.9987e-06	CFAP221	-
ENSGALG00000012109	353.331145952217	808.429960571633	-1.1941	0.0035417	0.018232	EIF3M	PCI_dom||ARM-like||WHTH_DNA-bd_dom||ARM-type_fold||eIF3m
ENSGALG00000012112	1347.58645328	2471.97949228219	-0.87529	0.0042679	0.021283	DBI	Acyl-CoA-binding_protein||FERM/acyl-CoA-bd_prot_3-hlx||Acyl-CoA-binding_prot_CS
ENSGALG00000012115	1148.51708496542	14.6997444257923	6.2878	1.312e-50	2.3744e-47	WT1	Wilms_tumour_N||Znf_C2H2||Znf_C2H2/integrase_DNA-bd||Znf_C2H2-like||Wilms_tumour
ENSGALG00000012121	334.237937324706	687.575964632485	-1.0406	0.0015538	0.0092071	RCN1	EF_hand_dom||EF-hand-dom_pair||EF_Hand_1_Ca_BS||Rcn1
ENSGALG00000012136	169.714005553312	492.150987348439	-1.536	8.7408e-06	0.00010482	MPPED2	Calcineurin-like_PHP_apaH||Calcineurin-like_Pesterase||Metallo-depent_PP-like
ENSGALG00000012145	14.9636810649425	0	Inf	9.3204e-05	0.00083814	TBPL2	TBP||Beta2_adaptin/TBP_C_dom||TBP_CS
ENSGALG00000012148	63.687731682067	157.963388416463	-1.3105	0.0010297	0.006507	ATG14	UV_resistance/autophagy_Atg14
ENSGALG00000012150	761.526584109502	1417.24818866721	-0.89613	0.0039301	0.019869	TAB1	PPM-type_phosphatase_dom||PP2C
ENSGALG00000012155	9.4768948955363	0.354502358989534	4.7405	0.0068793	0.031485	EGF	LDLR_classB_rpt||EGF-type_Asp/Asn_hydroxyl_site||EGF-like_dom||EGF-like_Ca-bd_dom||Growth_fac_rcpt_||6-blade_b-propeller_TolB-like||EGF-like_CS||Pro-epidermal_GF||EGF_Ca-bd_CS||GFP-like
ENSGALG00000012156	527.223617230379	2310.0563007646	-2.1314	5.4007e-06	6.819e-05	DPP10	Peptidase_S9||Peptidase_S9B_N||AB_hydrolase
ENSGALG00000012160	243.918017979411	103.154446554244	1.2416	0.00068645	0.0045862	KIF18A	Kinesin_motor_dom||Kinesin_motor_CS||P-loop_NTPase||Kinesin-like_fam
ENSGALG00000012163	69.7525574188725	1.08861671220973	6.0017	2.7143e-14	1.4885e-12	BDNF	Nerve_growth_factor-rel||Nerve_growth_factor_CS||Nerve_growth_factor-like||Brain-der_neurotrophic_factor||Cystine-knot_cytokine
ENSGALG00000012166	130.14772316131	442.479518448694	-1.7655	4.9779e-07	8.0614e-06	SLC35F5	EamA_dom
ENSGALG00000012171	112.143332543922	1224.55133661469	-3.4488	3.1994e-23	5.5144e-21	GPR39	GPCR_Rhodpsn||GPCR_Rhodpsn_7TM
ENSGALG00000012172	6622.81833044558	16504.8110303389	-1.3174	2.3662e-05	0.00025042	RPL3	Ribosomal_L3||Transl_B-barrel||Ribosomal_L3_CS
ENSGALG00000012176	10.7052507620899	164.656077253429	-3.9431	1.2174e-16	9.3095e-15	LYPD1	-
ENSGALG00000012186	53.6539301143241	119.53373214004	-1.1557	0.0047082	0.02318	CASP6	Pept_C14_p20||Pept_C14_p10||Pept_C14A||Caspase-like_dom||Caspase_cys_AS||Pept_C14A_CASP1-typ
ENSGALG00000012187	87.1696188091176	328.316971132946	-1.9132	1.5001e-07	2.7423e-06	-	GlyclTrfase_18||DUF4525
ENSGALG00000012196	62.5395784335019	2.40821901442606	4.6987	4.7308e-11	1.6129e-09	MCUB	Coiled-coil-dom_prot_109_C
ENSGALG00000012199	103.54125371315	35.315400009632	1.5518	0.0055241	0.026401	WDHD1	WD40_repeat||HMG_box_dom||TIF_beta_prop-like||WD40/YVTN_repeat-like_dom||WD40_repeat_dom||WD40_repeat_CS||Mcl1_mid
ENSGALG00000012208	271.998604133473	747.679550174264	-1.4588	0.011938	0.049355	GMFB	ADF-H||GMF||ADF-H/Gelsolin-like_dom
ENSGALG00000012211	66.7579394616959	1198.51429587806	-4.1662	1.076e-30	3.8945e-28	PDLIM5	PDZ||Znf_LIM||DUF4749
ENSGALG00000012214	585.083689719158	1010.94454977089	-0.78899	0.0093896	0.040701	RAB3GAP1	Rab3-GAP_cat_su
ENSGALG00000012216	569.576785112143	1406.26297421785	-1.3039	3.2248e-05	0.00032988	BMPR1B	TGFB_receptor||Activin_recp||Prot_kinase_dom||Ser-Thr/Tyr_kinase_cat_dom||GS_dom||Ser/Thr_kinase_AS||Kinase-like_dom||Protein_kinase_ATP_BS
ENSGALG00000012218	1158.75061865271	47.6301963071538	4.6045	8.6819e-15	5.0821e-13	CBY1	Homeodomain-like||Chibby_fam
ENSGALG00000012219	215.634897738352	1215.00087184598	-2.4943	2.0805e-10	6.4545e-09	UNC5C	Death_domain||TSP1_rpt||ZU5_dom||Ig_sub2||Ig_sub||Ig-like_dom||DEATH-like_dom||Ig_I-set||Ig-like_fold
ENSGALG00000012220	691.288142481577	158.699655583367	2.123	5.1403e-06	6.532e-05	CDKN3	TYR_PHOSPHATASE_dom||Tyr_Pase_cat||CDK_inhib_3||CDKN3||Prot-tyrosine_phosphatase-like
ENSGALG00000012222	1281.2740079704	449.850236533944	1.5101	2.0243e-06	2.8215e-05	RAP1GDS1	Armadillo||ARM-like||ARM-type_fold
ENSGALG00000012223	102.082513097477	36.0405930240207	1.502	0.0032614	0.017048	ZRANB3	SNF2_N||Helicase_C||Znf_RanBP2||Helicase_ATP-bd||P-loop_NTPase
ENSGALG00000012228	26.3003483809352	680.587335864955	-4.6936	2.7161e-07	4.7225e-06	MDGA2	MAM_dom||Ig_sub2||Ig_sub||FN3_dom||Ig-like_dom||Ig_I-set||ConA-like_dom||Ig-like_fold
ENSGALG00000012241	653.279722139859	297.136329844483	1.1366	0.00073493	0.004866	KLHDC1	Kelch-typ_b-propeller
ENSGALG00000012245	3189.4151249271	1192.92843280526	1.4188	3.5582e-06	4.7115e-05	ADH5	ADH_SF_Zn-type||ADH_Zn_CS||GroES-like||ADH_C||ADH_N||ADH_3||NAD(P)-bd_dom||PKS_ER
ENSGALG00000012246	3316.00977770764	1040.45104689505	1.6722	8.3498e-08	1.6005e-06	R3HDM1	R3H_dom||SUZ
ENSGALG00000012254	31.5080771545867	5.12072111735942	2.6213	0.00051398	0.0036159	KCNJ4	K_chnl_inward-rec_Kir2.3||K_chnl_inward-rec_Kir_cyto||K_chnl_inward-rec_Kir_N||Ig_E-set||K_chnl_inward-rec_Kir
ENSGALG00000012256	505.045429032732	2028.38654476356	-2.0058	7.3418e-10	2.0897e-08	UTRN	Znf_ZZ||WW_dom||Actinin_actin-bd_CS||CH-domain||Spectrin_repeat||EF-hand-dom_pair||EF-hand_dom_typ1||EF-hand_dom_typ2||Spectrin/alpha-actinin
ENSGALG00000012259	356.948979902863	993.221877932108	-1.4764	2.875e-05	0.0002976	UBXN4	UBX_dom||Thioredoxin-like_fold||Ubiquitin-rel_dom
ENSGALG00000012273	842.580553812219	1561.19634575392	-0.88977	0.0056115	0.026719	SOS2	DH-domain||Ras-like_Gua-exchang_fac_N||PH_domain||RASGEF_cat_dom||Histone_H2A/H2B/H3||Histone-fold||PH_dom-like||Ras_G-nucl-exch_fac_CS||Ras_GEF_dom
ENSGALG00000012282	83.3910866311876	225.221665188015	-1.4334	0.00012389	0.0010707	L2HGDH	FAD-dep_OxRdtase||FAD/NAD-binding_dom
ENSGALG00000012285	55.045318060989	6.97738682779329	2.9799	1.8832e-06	2.6436e-05	BAIAP2L2	SH3_domain||I-BAR_dom||IRSp53/IRTKS/Pinkbar||Pinkbar
ENSGALG00000012300	533.62300024021	75.2248407903532	2.8265	1.3687e-06	1.9869e-05	RAB32	Small_GTPase||Small_GTP-bd_dom||P-loop_NTPase
ENSGALG00000012304	148.302359978501	298.03522316926	-1.0069	0.004204	0.021017	NFKB1	NFkB/Dor||Death_domain||Ankyrin_rpt||IPT||p53-like_TF_DNA-bd||DEATH-like_dom||RHD_DNA_bind_dom||Ig-like_fold||Ig_E-set||Ankyrin_rpt-contain_dom||RHD_CS||NF-kB_p105||RHD_dimer
ENSGALG00000012308	97.1169024469543	528.988757800988	-2.4454	8.6152e-12	3.2882e-10	MANBA	Glyco_hydro_2_Ig-like||Glyco_hydro_2_cat||Galactose-bd-like||Glyco_hydro_catalytic_dom||Glyco_hydro_2/20_Ig-like||Glycoside_hydrolase_SF
ENSGALG00000012317	72.7852220650915	0	Inf	1.5377e-10	4.8751e-09	-	IQ_motif_EF-hand-BS||Globin||Peptidase_C2_calpain_cat||Globin-like||Globin/Proto
ENSGALG00000012319	56.6214660829226	225.003234415629	-1.9905	3.0264e-07	5.1802e-06	-	Cation/H_exchanger||NHA2
ENSGALG00000012350	287.54491920304	129.088303536102	1.1554	0.0014075	0.0084755	TDRD7	Tudor||OST-HTH/LOTUS_dom
ENSGALG00000012374	52.0636965484465	16.7337796544805	1.6375	0.0039514	0.019947	FRMD6	FERM_domain||PH_dom-like||FERM/acyl-CoA-bd_prot_3-hlx||FERM_N||FERM_PH-like_C||FERM_central||Band_41_domain||Ubiquitin-rel_dom
ENSGALG00000012378	860.815603811723	444.146092242507	0.95467	0.0027395	0.014811	KATNA1	AAA+_ATPase||ATPase_AAA_core||ATPase_AAA_CS||Vps4_C||P-loop_NTPase||KATNA1
ENSGALG00000012386	378.60780500065	713.599577454469	-0.91441	0.0054375	0.02609	LATS1	Prot_kinase_dom||Ser/Thr_kinase_AS||Kinase-like_dom||LATS1/Warts||UBA-like||UBA
ENSGALG00000012394	788.677513051228	14863.0982886017	-4.2362	4.3156e-23	7.2796e-21	NID2	LDLR_classB_rpt||EGF-type_Asp/Asn_hydroxyl_site||Thyroglobulin_1||EGF-like_dom||EGF-like_Ca-bd_dom||NIDO_dom||G2_nidogen/fibulin_G2F||GFP||Growth_fac_rcpt_||6-blade_b-propeller_TolB-like||EGF-like_CS||EGF_Ca-bd_CS||GFP-like||EGF_dom
ENSGALG00000012404	537.620421792032	981.037261567082	-0.86772	0.0091537	0.03987	ERO1L	Ero1
ENSGALG00000012414	495.665512772996	1030.69360037753	-1.0562	0.00078582	0.0051511	GNPNAT1	GNAT_dom||Acyl_CoA_acyltransferase
ENSGALG00000012420	99.9588304488585	3.88357432999425	4.6859	7.3568e-15	4.3652e-13	LGALS1	Galectin_CRD||ConA-like_dom
ENSGALG00000012426	409.990393208535	1780.29940504976	-2.1185	0.0001845	0.0015057	DDHD1	DDHD_dom
ENSGALG00000012444	218.61416708096	600.79135666048	-1.4585	1.6046e-05	0.00017779	ACVR2A	TGFB_receptor||Activin_recp||Prot_kinase_dom||Ser/Thr_kinase_AS||Kinase-like_dom
ENSGALG00000012448	249.096202733111	131.701881130874	0.91943	0.0084413	0.037245	ORC4	AAA+_ATPase||ORC4||P-loop_NTPase||ORC4_C||ATPase_AAA_core
ENSGALG00000012452	542.751151574687	302.471892274821	0.84349	0.011849	0.049081	-	SANT/Myb||Homeodomain-like||SANTA||Myb-like_dom
ENSGALG00000012462	46.2801888329977	149.052308571878	-1.6874	6.7743e-05	0.00063495	KIF5C	Kinesin_motor_dom||Kinesin_motor_CS||P-loop_NTPase||Kinesin-like_fam
ENSGALG00000012466	3585.85656358683	1217.9364731554	1.5579	4.4292e-07	7.276e-06	FKBP3	PPIase_FKBP_dom||PPIase_FKBP
ENSGALG00000012470	6.80029619235599	496.784064637624	-6.1909	0.00025197	0.0019698	LYPD6	LYPD6
ENSGALG00000012473	466.517085891	995.593462726229	-1.0936	0.00067428	0.0045223	MMADHC	MMADHC
ENSGALG00000012480	2249.26973124049	340.994343108661	2.7216	8.1354e-17	6.4013e-15	NMI	Nmi/IFP35_dom||Nmi/IFP35_N
ENSGALG00000012488	532.757080538731	1271.60590237007	-1.2551	8.6269e-05	0.00078429	TST	Thiosulphate_STrfase_CS||Rhodanese-like_dom
ENSGALG00000012505	73.3348341875099	10.1590830489363	2.8517	0.0029113	0.015561	LRFN5	Leu-rich_rpt||Leu-rich_rpt_typical-subtyp||Ig_sub2||Ig_sub||FN3_dom||Ig-like_dom||Ig_I-set||Ig-like_fold||Lrfn5||L_dom-like
ENSGALG00000012513	77.5826110571089	202.030814785128	-1.3808	0.00041249	0.0030051	STAM2	SH3_domain||VHS_dom||UIM_dom||ENTH_VHS
ENSGALG00000012538	31.5423163558529	1.72602233232315	4.1918	0.0012188	0.0075217	NR4A2	Nucl_hrmn_rcpt_lig-bd||Znf_hrmn_rcpt||Nuclear_hrmn_rcpt||Nuc_orph_rcpt||NURR_rcpt||Znf_NHR/GATA
ENSGALG00000012546	1359.66977480303	414.082605109082	1.7153	0.00061981	0.0042156	MCM5	MCM_dom||MCM5||NA-bd_OB-fold||MCM_CS||P-loop_NTPase||MCM_N||MCM
ENSGALG00000012556	506.885083949939	274.871398537778	0.8829	0.010188	0.0434	HMGXB4	DUF4171
ENSGALG00000012559	98.53917071142	194.13292641796	-0.97828	0.010458	0.044392	LARGE	Glyco_trans_8||Nucleotide-diphossugar_trans
ENSGALG00000012570	2616.13520672078	1209.70464383068	1.1128	0.00037196	0.0027683	TANC1	Ankyrin_rpt||TPR-like_helical_dom||TPR-contain_dom||TPR_repeat||Ankyrin_rpt-contain_dom
ENSGALG00000012585	2615.95669709329	4434.74241586874	-0.76151	0.012127	0.049945	-	Ubiquitin_dom||STI1_HS-bd||UBA-like||Ubiquilin||UBA||Ubiquitin-rel_dom
ENSGALG00000012591	1979.19774019536	917.421151176949	1.1093	0.00048235	0.0034322	-	KH_dom||KH_dom_type_1||ROK_N||hnRNP_K
ENSGALG00000012594	44.6489159131447	208.488595566092	-2.2233	1.8976e-08	4.0602e-07	NTRK2	LRRNT||Cys-rich_flank_reg_C||Prot_kinase_dom||Ser-Thr/Tyr_kinase_cat_dom||Leu-rich_rpt||Tyr_kinase_rcpt_2_CS||Ig_sub2||Ig_sub||Ig-like_dom||Tyr_kinase_AS||Kinase-like_dom||Ig_I-set||Ig-like_fold||Protein_kinase_ATP_BS||Tyr_kin_neurotrophic_rcpt_2||Tyr_kinase_cat_dom||Tyr_kinase_NGF_rcpt||NTRK_C2||L_dom-like
ENSGALG00000012601	13.0330780720197	0.334820932241174	5.2826	0.00083722	0.0054388	-	GOLM1/CASC4||GOLM1||HP0062-like
ENSGALG00000012607	986.948296098634	246.967323454479	1.9987	3.8362e-09	9.4671e-08	ZCCHC6	Znf_CCHC||PAP_assoc
ENSGALG00000012618	206.399123410967	55.3686458724939	1.8983	1.1614e-06	1.7076e-05	FANCC	Fanconi
ENSGALG00000012619	699.599302761772	184.846707787255	1.9202	9.16e-09	2.083e-07	PRDM4	SET_dom||Znf_C2H2||Znf_C2H2/integrase_DNA-bd||Znf_C2H2-like||PRDM4
ENSGALG00000012655	712.463637741485	313.216760550264	1.1857	0.0001826	0.0014925	POLR3B	DNA-dir_RNA_pol_su2_6||RNA_pol_bsu_CS||RNA_pol_Rpb2_7||RNA_pol_Rpb2_2||RNA_pol_bsu_protrusion||RNA_pol_Rpb2_3||RNA_pol_Rpb2_4||RNA_pol_Rpb2_5||RNA_pol_RPB2_OB-fold||DNA-dir_RNA_pol_su2
ENSGALG00000012658	190.147961805354	363.396194021597	-0.93442	0.0040273	0.020241	Tcp11	Tcp11
ENSGALG00000012659	1164.17069380011	2144.99222130022	-0.88167	0.0042449	0.021188	CKAP4	Ckap4
ENSGALG00000012662	33.4292806263266	153.292083661497	-2.1971	2.6138e-07	4.5667e-06	NUAK1	Prot_kinase_dom||Ser/Thr_kinase_AS||Kinase-like_dom||Protein_kinase_ATP_BS
ENSGALG00000012687	301.093269493326	159.070635225972	0.92054	0.0074216	0.033411	TPMT	TPMT||Thiopurine_S-MeTrfase||SAM-dependent_MTases
ENSGALG00000012689	657.292162763135	349.870070604509	0.90972	0.0054269	0.026063	KIF13A	FHA_dom||CAP-Gly_domain||Kinesin_motor_dom||SMAD_FHA_domain||Kinesin_motor_CS||Kinesin-like_KIF1-typ||Kinesin-like||P-loop_NTPase||Kinesin-like_fam||Kinesin_assoc||KIF13A
ENSGALG00000012694	470.406701004719	237.080050572162	0.98853	0.0028835	0.01547	C12orf45	DUF4598
ENSGALG00000012695	1072.14957613647	520.816697214771	1.0417	0.001155	0.0071771	NOL7	NOL7_C
ENSGALG00000012699	61.556059078544	160.323034251355	-1.381	0.00068644	0.0045862	MCUR1	MCUR1||DUF1640
ENSGALG00000012700	6.72108197079156	65.9665255443564	-3.295	1.6628e-05	0.00018284	RNF182	Znf_RING||Znf_RING/FYVE/PHD||Znf_RING_CS
ENSGALG00000012704	2534.39932655528	6501.0349528721	-1.359	0.0020577	0.011646	MYLIP	FERM_domain||Ez/rad/moesin-like||Znf_RING||PH_dom-like||Znf_RING/FYVE/PHD||FERM/acyl-CoA-bd_prot_3-hlx||FERM_N||FERM_PH-like_C||FERM_central||Band_41_domain||Ubiquitin-rel_dom
ENSGALG00000012705	79.8301075705037	211.339847734037	-1.4046	0.00029768	0.0022845	GMPR	IMP_DH_GMPRt||GMPR||Aldolase_TIM||IMP_DH/GMP_Rdtase_CS
ENSGALG00000012709	177.423329536037	624.05884527943	-1.8145	1.1277e-05	0.00013055	ATXN1	Ataxin_AXH_dom||Capicua_tscrpt_rep_mod
ENSGALG00000012721	1364.92233285559	395.73587009392	1.7862	2.173e-08	4.5816e-07	C2H6orf52	Nucleotide-bd_a/b_plait||RRM_dom
ENSGALG00000012731	331.17482264789	158.532302752775	1.0628	0.0025799	0.014102	TBC1D7	Rab-GTPase-TBC_dom
ENSGALG00000012735	469.436013240431	7.87631588164721	5.8973	1.8506e-14	1.0358e-12	EDN1	Endothln-like_toxin||Endothelin_toxin_CS||Bibrotoxin/Sarafotoxin-D
ENSGALG00000012747	108.122480837092	375.115994560098	-1.7947	0.0023522	0.013018	NEDD9	SH3_domain||Serine_rich||CAS_DUF3513
ENSGALG00000012756	58.9363152653255	8.61043023486741	2.775	3.7147e-06	4.8952e-05	PARPBP	P-loop_NTPase
ENSGALG00000012759	432.697912131669	178.676303475527	1.276	0.00013417	0.0011467	NUP37	WD40_repeat||WD40/YVTN_repeat-like_dom||WD40_repeat_dom||WD40_repeat_CS
ENSGALG00000012762	42.7605878691609	0	Inf	1.968e-08	4.2026e-07	-	-
ENSGALG00000012763	932.245132408055	2495.14585719853	-1.4203	3.8259e-06	5.0235e-05	GNPTAB	Notch_dom||EF_hand_dom||DMAP1-bd||EF_Hand_1_Ca_BS||Stealth_CR2||Stealth_CR4||Stealth_CR3||Stealth_CR1
ENSGALG00000012773	187.645158476978	71.2998281802577	1.396	0.00028264	0.0021828	GCNT2	Glyco_trans_14||N-AclacN_B-1_3-N-AclacNTrfase
ENSGALG00000012782	1284.35660829268	545.686808080761	1.2349	9.8489e-05	0.00087875	BLOC1S5	Bloc1s5
ENSGALG00000012787	63.5360942330938	1.70634090557479	5.2186	0.00010443	0.00092526	BMP6	TGF-b_N||TGF-b_C||TGF-beta-rel||TGFb_CS||Cystine-knot_cytokine
ENSGALG00000012792	124.214088224848	1179.30410299639	-3.247	4.0704e-08	8.223e-07	HIPK2	Prot_kinase_dom||Ser/Thr_kinase_AS||Kinase-like_dom||Protein_kinase_ATP_BS
ENSGALG00000012796	76.5303477839721	288.106941342498	-1.9125	6.5093e-05	0.00061355	KIAA1549	DUF3827
ENSGALG00000012801	19.414898032183	2.80921083604012	2.7889	0.003983	0.02006	LY86	ML_dom||Ig_E-set
ENSGALG00000012808	230.210744848917	571.491387078556	-1.3118	8.4884e-05	0.00077357	-	Chromo/shadow_dom||Crotonase_core_superfam||Chromodomain-like||Chromodomain_CS||Chromo_domain||ClpP/crotonase-like_dom
ENSGALG00000012816	171.930575956138	945.14198692704	-2.4587	2.5001e-07	4.3856e-06	SLC22A23	MFS_sugar_transport_like||Sugar_transporter_CS||MFS_dom
ENSGALG00000012821	1614.30625847764	293.123339336878	2.4613	7.9345e-05	0.0007289	TUBB2B	Tubulin||Beta_tubulin||Tubulin_FtsZ_GTPase||Tub_FtsZ_C||Beta-tubulin_BS||Tubulin_CS||Tubulin/FtsZ_2-layer-sand-dom||Tubulin_C
ENSGALG00000012827	135.156935900067	277.127979662984	-1.0359	0.0032618	0.017048	RIPK1	Death_domain||Prot_kinase_dom||Ser-Thr/Tyr_kinase_cat_dom||Ser/Thr_kinase_AS||Kinase-like_dom||DEATH-like_dom||RHIM_dom
ENSGALG00000012834	1422.74402708234	6.74470283715164	7.7207	1.2012e-10	3.8647e-09	AKR1D1	Aldo/ket_red/Kv-b||Aldo/ket_reductase_CS||Aldo/keto_reductase||NADP_OxRdtase_dom
ENSGALG00000012836	1705.68509670059	230.338317562004	2.8885	9.6069e-18	8.8031e-16	PRC1	MAP65_Ase1_PRC1||PRC1||-
ENSGALG00000012847	22.5016808627902	4.16647759111814	2.4331	0.00562	0.026742	-	AA/rel_permease1||AA-permease/SLC12A_dom
ENSGALG00000012850	120.119998865499	44.2855241344626	1.4396	0.00054768	0.0038167	RAB19	Small_GTPase||Small_GTP-bd_dom||P-loop_NTPase
ENSGALG00000012865	46.0296779022168	113.116863974452	-1.2972	0.0034173	0.017691	BRAF	Prot_kinase_dom||Ser-Thr/Tyr_kinase_cat_dom||PE/DAG-bd||RBD_dom||Ser/Thr_kinase_AS||Kinase-like_dom||Protein_kinase_ATP_BS||DAG/PE-bd||Ubiquitin-rel_dom
ENSGALG00000012875	56.681533360696	2.00892559344705	4.8184	1.2175e-08	2.6925e-07	WEE2	Prot_kinase_dom||Ser/Thr_kinase_AS||Kinase-like_dom||Wee1-like_protein_kinase||Protein_kinase_ATP_BS
ENSGALG00000012876	773.102468469226	442.208529069407	0.80593	0.010952	0.046032	SSBP1	Primosome_PriB/ssb||ssDNA-bd||NA-bd_OB-fold
ENSGALG00000012877	65.230500720612	286.684808492103	-2.1358	9.5487e-09	2.1534e-07	CREB3L2	bZIP||BBF2H7
ENSGALG00000012885	20.9081250476616	130.931486660829	-2.6467	0.0035185	0.018124	BCL2	Bcl2-like||Bcl2_BH4||Bcl2/BclX||Apop_reg_Bcl2||Bcl2_BH1_motif_CS||Bcl2_BH2_motif_CS||Bcl2_BH3_motif_CS||Bcl2_BH4_motif_CS||Blc2_fam
ENSGALG00000012888	806.307194378622	1528.41142730138	-0.92263	0.0022448	0.012539	PHLPP1	Leu-rich_rpt||PH_domain||PPM-type_phosphatase_dom||Leu-rich_rpt_typical-subtyp||PH_dom-like||L_dom-like
ENSGALG00000012934	31.0636355087866	1.39120140008198	4.4808	1.8154e-05	0.00019792	BICD1	Bicaudal-D_microtubule-assoc
ENSGALG00000012941	17.7301199472801	0.70187810885127	4.6588	0.00018051	0.0014765	CDH12	Cadherin_cytoplasmic-dom||Cadherin||Cadherin-like||Cadherin_CS||Catenin_binding_dom
ENSGALG00000012946	2656.2877472424	1056.60947669466	1.33	1.4002e-05	0.00015755	FAM60A	FAM60A
ENSGALG00000012947	1690.08769155258	317.253767499182	2.4134	3.6099e-08	7.3404e-07	-	C1q_dom||Tumour_necrosis_fac-like_dom||Caprin-1_C||Caprin
ENSGALG00000012958	48.5431163467393	17.8563310116941	1.4428	0.010832	0.045634	-	Znf_C2H2||Znf_C2H2/integrase_DNA-bd||Znf_C2H2-like
ENSGALG00000012969	94.2688880145646	12.9075512040963	2.8686	2.0761e-08	4.4158e-07	-	Helicase-like_DEXD_c2||Helic_SF1/SF2_ATP-bd_DinG/Rad3||P-loop_NTPase
ENSGALG00000012973	1.20117317508981	195.372008283479	-7.3456	3.8575e-31	1.4444e-28	ESR1	Nucl_hrmn_rcpt_lig-bd||Oestr_rcpt||Znf_hrmn_rcpt||Nuclear_hrmn_rcpt||Znf_NHR/GATA||Oest_rcpt/oest-rel_rcp||Oestrogen-typ_rcpt_final_C_dom
ENSGALG00000012974	750.518287330898	414.486208673711	0.85656	0.0075196	0.033803	WASH1	WH2_dom||WASH1_WAHD||WASH1
ENSGALG00000012975	20.860779540322	4.45650746136983	2.2268	0.012084	0.049805	IQSEC3	IQ_motif_EF-hand-BS||Sec7_dom||PH_domain||PH_dom-like||Sec7_alpha_orthog
ENSGALG00000012978	66.0263131281361	155.316619576942	-1.2341	0.003849	0.019528	CDYL2	Chromo/shadow_dom||Crotonase_core_superfam||Chromodomain-like||Chromodomain_CS||Chromo_domain||ClpP/crotonase-like_dom
ENSGALG00000012984	75.3820846739677	0	Inf	1.4651e-05	0.00016393	-	IQ_motif_EF-hand-BS||Myosin_head_motor_dom||P-loop_NTPase
ENSGALG00000012987	233.044435697376	21.3138038848332	3.4507	5.5896e-16	3.8173e-14	CCDC77	-
ENSGALG00000012992	3468.30051757223	1178.10623123023	1.5578	5.9657e-07	9.4567e-06	WNK1	Prot_kinase_dom||Ser/Thr_kinase_AS||Kinase-like_dom||Kinase_OSR1/WNK_CCT||-
ENSGALG00000013001	145.18716802002	18.5585421271331	2.9678	7.9668e-11	2.6374e-09	CTNND2	Armadillo||ARM-like||ARM-type_fold||Plakophilin/d_Catenin
ENSGALG00000013002	1695.77093533252	589.045106170083	1.5255	1.1765e-06	1.7264e-05	DAP1	DAP1/DAPL1
ENSGALG00000013005	350.224447504273	155.117826211922	1.1749	0.00061816	0.004207	SNRNP48	TRM13/UPF0224_CHHC_Znf_dom||Snrnp48||-
ENSGALG00000013018	117.286069977054	58.0881342361046	1.0137	0.011178	0.046791	TPRKB	CGI121/TPRKB
ENSGALG00000013022	1040.3548548405	292.813914872181	1.829	2.957e-08	6.0928e-07	CACNA1C	VDCCAlpha1||VDCC_L_a1su||VDCC_L_a1csu||Ion_trans_dom||VDCC_a1su_IQ||Channel_four-helix_dom||GPHH_dom||CAC1F_C
ENSGALG00000013026	44.4714320705571	141.28832003564	-1.6677	6.3259e-05	0.00059939	CECR5	HAD-SF_hydro_IIA_CECR5||HAD-SF_hydro_IIA||HAD-like_dom||CECR5
ENSGALG00000013057	83.8934997419201	35.4495365180814	1.2428	0.0049661	0.024241	-	Peptidase_C19_UCH||USP_CS||USP_dom
ENSGALG00000013064	376.602426610384	204.977217633995	0.87758	0.0081918	0.036299	NSUN2	MeTrfase_RsmB/NOP2||RCMT||RCMT_NCL1||SAM-dependent_MTases
ENSGALG00000013081	407.276287169488	2135.0766559429	-2.3902	1.9342e-13	9.4607e-12	VWC2	VWF_dom
ENSGALG00000013085	0.29673986314984	31.1575107507576	-6.7142	4.6547e-05	0.00045637	PTPRO	PTPase_domain||TYR_PHOSPHATASE_dom||Tyr_Pase_cat||FN3_dom||Ig-like_fold||Tyr_Pase_AS||Prot-tyrosine_phosphatase-like
ENSGALG00000013091	75.1933526958956	180.737391707915	-1.2652	0.0010455	0.0065984	-	PTB/PI_dom||PH_dom-like||PTB||EPS8
ENSGALG00000013097	100.172795801207	0	Inf	3.6961e-10	1.1102e-08	SLC15A5	POT_fam||MFS_dom
ENSGALG00000013112	350.633258699637	51.4762465327369	2.768	3.0406e-13	1.4577e-11	RERGL	Small_GTPase||Small_GTPase_Ras||P-loop_NTPase
ENSGALG00000013117	52.5840301665601	10.6068973397625	2.3096	8.0442e-05	0.00073774	PIK3C2G	C2_dom||PI3K_Ras-bd_dom||PI3/4_kinase_cat_dom||PInositide-3_kin_accessory_dom||Phox||PI3K_C2_dom||Kinase-like_dom||PI_Kinase||ARM-type_fold||PI3/4_kinase_CS||Ubiquitin-rel_dom
ENSGALG00000013124	67.5938119853251	8.66777611447745	2.9632	4.1495e-06	5.3993e-05	FHOD3	DAD_dom||GBD/FH3_dom||FH2_Formin||ARM-type_fold||FHOD3
ENSGALG00000013138	36.7620165435001	153.940205350145	-2.0661	0.00014693	0.001242	TMEM245	AI-2E-like
ENSGALG00000013143	40.6266821156967	6.11272542553098	2.7325	0.00010836	0.00095429	PDE3A	PDEase_catalytic_dom||HD/PDEase_dom||PDEase_CS
ENSGALG00000013183	40.1799066170697	10.8019168775425	1.8952	0.00232	0.012886	TERT	RT_dom||Telomerase_RT||Telomerase_RBD
ENSGALG00000013193	21.7060149509197	0	Inf	9.2893e-07	1.399e-05	IRX2	Homeobox_dom||Iroquois_homeo||Homeobox_KN_domain||Homeodomain-like||Homeobox_CS
ENSGALG00000013207	569.840978775325	62.6007625314876	3.1863	6.796e-15	4.0641e-13	CTNNAL1	Alpha_catenin||Vinculin/catenin||CTNNAL1
ENSGALG00000013208	2075.95135629579	440.663721540732	2.236	4.5989e-10	1.3588e-08	-	Kinesin_motor_dom||Kinesin_motor_CS||P-loop_NTPase||Kinesin-like_fam||CENP-E
ENSGALG00000013209	152.463774572401	71.3973432749903	1.0945	0.0043368	0.021582	SLC39A6	ZIP
ENSGALG00000013210	212.261854506534	475.323137936161	-1.1631	0.00052486	0.0036828	C2CD5	C2_dom
ENSGALG00000013211	42.8636625329381	1090.94191634757	-4.6697	8.8112e-09	2.0121e-07	Sial-T2	Glyco_trans_29||Sialyl_trans
ENSGALG00000013225	448.374941962811	155.909663470722	1.524	0.00016796	0.0013896	VAT1L	ADH_SF_Zn-type||Quin_OxRdtase/zeta-crystal_CS||GroES-like||ADH_N||NAD(P)-bd_dom||PKS_ER
ENSGALG00000013229	213.344028018155	905.077527500655	-2.0849	5.7877e-06	7.257e-05	CMAS	Cytidylyl_trans||HAD-like_dom||Nucleotide-diphossugar_trans
ENSGALG00000013235	693.862408514332	1328.4046308508	-0.93697	0.0030074	0.015965	PDK1	HATPase_C||His_kinase_dom||BCDHK/PDK_N
ENSGALG00000013244	173.07790562104	1040.10985933454	-2.5872	4.5213e-14	2.3949e-12	ABCC9	Sulphorea_rcpt||ABCC9||ABC_transporter-like||AAA+_ATPase||ABC1_TM_dom||ABC_transporter_CS||P-loop_NTPase
ENSGALG00000013268	15.6174661090015	2.43502705030222	2.6812	0.012032	0.049669	-	AAA+_ATPase||Dynein_heavy_dom||ATPase_dyneun-rel_AAA||Dynein_heavy_dom-1||Dynein_heavy_dom-2||Dynein_heavy_chain_D4_dom||Dynein_HC_stalk||DHC_fam||P-loop_NTPase
ENSGALG00000013287	23.352847049666	3.43948984702574	2.7633	0.0019039	0.010912	C4orf47	DUF4586
ENSGALG00000013304	1.25789988650509	15.6506874798321	-3.6371	0.0018634	0.010728	SLC5A12	Na/solute_symporter
ENSGALG00000013311	16.8659847914309	127.622684211296	-2.9197	0.00036343	0.0027132	ANO3	Anoctamin||Anoctamin-3||Anoct_dimer
ENSGALG00000013342	26.8285804096214	1.0563804678408	4.6666	0.010563	0.04475	GBX2	Homeobox_dom||Homeodomain-like||Homeobox_CS||Homeobox_metazoa||GBX-2
ENSGALG00000013371	0.645511256400315	15.3158665475909	-4.5684	0.00050642	0.0035731	S1PR4	GPCR_Rhodpsn||S1P_rcpt||EDG6_rcpt||GPCR_Rhodpsn_7TM
ENSGALG00000013377	146.002831935005	579.277743810255	-1.9883	5.1016e-09	1.2188e-07	LMBRD2	LMBR1-like_membr_prot
ENSGALG00000013409	24035.7601798804	218449.334224343	-3.184	1.2329e-17	1.1064e-15	-	Pept_cys_AS||Peptidase_C1A_C||Peptidase_C1A||Prot_inhib_I29||Pept_his_AS||Pept_asp_AS
ENSGALG00000013420	261.774954012688	42.8264974637546	2.6118	3.9869e-07	6.6145e-06	FOXM1	Fork_head_dom||WHTH_DNA-bd_dom||TF_fork_head_CS_1||TF_fork_head_CS_2
ENSGALG00000013422	45.7139009567154	12.7409417737589	1.8432	0.0032631	0.017051	RHNO1	RHNO1
ENSGALG00000013427	3.2405344095285	252.982123391611	-6.2867	1.0375e-31	4.1725e-29	-	SH3_domain||SH3_2||ArgBP2
ENSGALG00000013494	100.22382977633	42.4880430527243	1.2381	0.0046944	0.023123	CENPN	Chl4/mis15/CENP-N||CENP-N
ENSGALG00000013546	21.9176006576734	4.5460895853488	2.2694	0.0098449	0.042228	-	Trypsin_dom||Peptidase_S1A||Peptidase_S1_PA||TRYPSIN_HIS||TRYPSIN_SER
ENSGALG00000013568	22.7061001983021	64.9991575163878	-1.5173	0.0099894	0.042716	NR4A3	Nucl_hrmn_rcpt_lig-bd||Znf_hrmn_rcpt||Nuclear_hrmn_rcpt||Nuc_orph_rcpt||NOR1_rcpt||Znf_NHR/GATA
ENSGALG00000013579	1148.13299395001	4071.59046399702	-1.8263	3.2742e-09	8.183e-08	FAT1	EGF-type_Asp/Asn_hydroxyl_site||EGF-like_dom||Laminin_G||EGF-like_Ca-bd_dom||Cadherin||EGF-like_CS||ConA-like_dom||Cadherin-like||EGF_Ca-bd_CS||Cadherin_CS
ENSGALG00000013583	245.350756547262	625.471710977818	-1.3501	3.5738e-05	0.00036166	FAM114A1	DUF719
ENSGALG00000013594	208.181905601247	76.4366412649582	1.4455	0.00012595	0.0010871	PARD6G	PB1_dom||PDZ
ENSGALG00000013600	17.0858534443969	0	Inf	0.0056168	0.026733	-	TFIIE_asu||Znf_RING/FYVE/PHD||TFIIE/TFIIEa_HTH||TFIIE_asu_C||TFIIEa/SarR/Rpc3_HTH_dom
ENSGALG00000013607	439.121137623136	83.0621708444732	2.4024	2.8525e-09	7.1949e-08	-	F-box_dom
ENSGALG00000013615	80.3654693362173	156.959572690925	-0.96575	0.012047	0.049718	-	MTUS1
ENSGALG00000013616	47.280512120366	0.669641864482349	6.1417	5.8605e-10	1.697e-08	OPRM1	Mu_opioid_rcpt||GPCR_Rhodpsn||Opioid_rcpt||GPCR_Rhodpsn_7TM
ENSGALG00000013617	235.339616419779	1133.92677263877	-2.2685	9.916e-13	4.4219e-11	PDGFRL	Ig_sub2||Ig_sub||Ig-like_dom||Ig-like_fold
ENSGALG00000013626	727.887090749689	321.212716909184	1.1802	0.0077889	0.034889	GMNN	Geminin/Multicilin||Geminin
ENSGALG00000013627	42.3563253594587	3.4591712737741	3.6141	9.9924e-07	1.4935e-05	SLC7A2	AA/rel_permease1||Cat_AA_permease||CAT_C
ENSGALG00000013628	1889.06879553436	3348.24218561564	-0.82573	0.0058813	0.02767	C6orf62	DUF4566
ENSGALG00000013640	1486.51601789256	258.021264452519	2.5264	0.0013751	0.0083163	MBP	Myelin_BP
ENSGALG00000013642	17.7585382337074	65.558792429889	-1.8843	0.0030691	0.016237	-	-
ENSGALG00000013655	18.1474796045021	64.9175606728492	-1.8388	0.0004397	0.0031745	-	-
ENSGALG00000013660	889.991158433862	1840.27401171059	-1.0481	0.0006592	0.004439	ZNF516	Znf_C2H2||Znf_C2H2/integrase_DNA-bd||Znf_C2H2-like
ENSGALG00000013663	48.08424125557	0.354502358989534	7.0836	3.3568e-05	0.00034086	FGF20	Fibroblast_GF_fam||Cytokine_IL1-like||IL-1_fam/FGF_fam||FGF20
ENSGALG00000013688	321.83000628744	94.9111258056737	1.7616	7.9927e-07	1.2267e-05	UROS	4pyrrol_synth_uPrphyn_synth
[truncated: 3,274 more rows]
