# Supplementary material for: Transcriptome Analysis of Granulosa Cells Reveals Regulatory Mechanisms Related to Chicken Follicle Development
Source: Animals (Basel). 2023 Dec 20;14(1):20. doi: 10.3390/ani14010020 (PMC10777934; doi:10.3390/ani14010020)
Supplement: Supplementary file 1 [file animals-14-00020-s001.zip › animals-2723743-supplementary/Supplementary File(s)/Supplementary Table S2 HLPHGC_vs_HLPOGC_diff.GO.csv]

ONTOLOGY	ID	Description	GeneRatio	BgRatio	pvalue	p.adjust	qvalue	geneID	Count
BP	GO:0048869	cellular developmental process	145/476	469/1993	3.90437985783184e-05	0.0548641187590463	0.0514947116973667	TUBB3/NEFM/CSRP1/ACE/CDH1/CNTN2/GJC1/ETS1/STMN1/ZP3/TENM2/NEO1/SDF4/HS6ST1/NPM1/PIWIL1/FRZB/TMEM231/FN1/MAFB/KRT14/COL6A3/LHX3/SDC4/CCNB2/ALDH1A2/SOX9/TNR/DRAXIN/DISP3/EPHB2/PSAP/CDH4/SOX8/ARNTL/LHX1/IFNW1/BCL2L1/SMAD5/SEMA3A/RBP4A/THY1/BLNK/PXN/BCL6/CD3E/VAMP7/TESC/EPHB3/PDCD4/NEUROD1/CNTN1/TLL1/TGFB2/GREM1/COCH/MDGA1/VEGFA/SEMA4D/SPP1/ACTA1/DAZL/TGFBR2/EPHA5/MGP/BDNF/BMPR1B/UNC5C/TDRD7/CG-1B/NT…	145
BP	GO:0030154	cell differentiation	138/476	446/1993	6.35737181448972e-05	0.0548641187590463	0.0514947116973667	TUBB3/NEFM/CSRP1/ACE/CNTN2/GJC1/ETS1/STMN1/ZP3/TENM2/NEO1/SDF4/HS6ST1/PIWIL1/FRZB/TMEM231/MAFB/KRT14/COL6A3/LHX3/SDC4/CCNB2/ALDH1A2/SOX9/TNR/DRAXIN/DISP3/EPHB2/PSAP/SOX8/ARNTL/LHX1/IFNW1/BCL2L1/SMAD5/SEMA3A/RBP4A/THY1/BLNK/PXN/BCL6/CD3E/VAMP7/TESC/EPHB3/NEUROD1/CNTN1/TLL1/TGFB2/GREM1/COCH/MDGA1/VEGFA/SEMA4D/SPP1/ACTA1/DAZL/TGFBR2/EPHA5/MGP/BDNF/BMPR1B/UNC5C/TDRD7/CG-1B/NTRK2/TUBB2B/SINHCAF/CDH7/F…	138
BP	GO:0034508	centromere complex assembly	9/476	12/1993	0.000257498902190027	0.117842033072263	0.110604920960061	CENPP/ITGB3BP/CENPN/CENPK/CENPH/CENPS/CENPW/CENPT/CENPA	9
BP	GO:0050803	regulation of synapse structure or activity	11/476	17/1993	0.000384527782735582	0.117842033072263	0.110604920960061	PRNP/EPHB2/SEMA3A/EPHB3/SEMA4D/CDH2/EPHA7/CTNNA2/DBN1/AGRN/NTRK3	11
BP	GO:0050807	regulation of synapse organization	11/476	17/1993	0.000384527782735582	0.117842033072263	0.110604920960061	PRNP/EPHB2/SEMA3A/EPHB3/SEMA4D/CDH2/EPHA7/CTNNA2/DBN1/AGRN/NTRK3	11
BP	GO:0000902	cell morphogenesis	50/476	138/1993	0.000496763548969019	0.117842033072263	0.110604920960061	TUBB3/CDH1/TENM2/NEO1/FN1/COL6A3/LHX3/DRAXIN/EPHB2/CDH4/LHX1/SEMA3A/THY1/PXN/BCL6/VAMP7/EPHB3/TGFB2/GREM1/COCH/SEMA4D/EPHA5/BDNF/UNC5C/NTRK2/TUBB2B/CDH7/MSX1/CDH2/EPHA3/BVES/EPHA7/COL12A1/CNMD/PALM/CTNNA2/S100A10/GATA3/FGR/ISL2/DBN1/SDC3/SEMA3E/LHFPL5/CDH11/NTRK3/SEMA3C/CDH3/NTF3/FAM206A	50
BP	GO:0045596	negative regulation of cell differentiation	29/476	69/1993	0.000533534574689562	0.117842033072263	0.110604920960061	MAFB/SDC4/SOX9/DRAXIN/DISP3/ARNTL/SEMA3A/THY1/GREM1/SEMA4D/SINHCAF/FST/MSX1/EPHA7/PTHLH/INSIG1/SMAD6/HOXA5/CNTF/HOXA7/GATA3/RBPMS2/TGFB1/SOSTDC1/SEMA3E/AGRN/GPC1/SEMA3C/SOX3	29
BP	GO:0009888	tissue development	73/476	221/1993	0.000672584432626869	0.117842033072263	0.110604920960061	CSRP1/HBEGF/GJC1/NR5A2/TMEM231/KRT14/COL6A3/SDC4/CCNB2/ALDH1A2/SOX9/PSAP/SOX8/ARNTL/LHX1/SMAD5/SEMA3A/RARRES1/TGFB2/GREM1/COCH/VEGFA/SEMA4D/SPP1/ACTA1/TGFBR2/MGP/BMPR1B/UNC5C/TDRD7/CDH7/GATA6/MSX1/CDH2/MYH15/EPHA3/BVES/EPHA7/COL12A1/ETS2/CNMD/PTHLH/TRIM71/SMAD6/HOXA5/MAF/HOXA7/CTNNA2/TPT1/GATA3/BGLAP/CSRP2/COL2A1/CA2/TGFB1/PTK2/FGR/MYC/PHOSPHO1/INHBA/SDC3/BARX1/SEMA3E/LFNG/LHFPL5/NTRK3/GPC1/SEMA3…	73
BP	GO:0048468	cell development	84/476	262/1993	0.000754814924474774	0.117842033072263	0.110604920960061	TUBB3/NEFM/CSRP1/CNTN2/GJC1/STMN1/ZP3/TENM2/NEO1/HS6ST1/PIWIL1/COL6A3/LHX3/SOX9/TNR/DRAXIN/DISP3/EPHB2/ARNTL/LHX1/BCL2L1/SMAD5/SEMA3A/RBP4A/THY1/PXN/BCL6/VAMP7/EPHB3/NEUROD1/CNTN1/TGFB2/COCH/SEMA4D/ACTA1/DAZL/EPHA5/BDNF/BMPR1B/UNC5C/NTRK2/TUBB2B/FST/CDH2/MYH15/EPHA3/BVES/EPHA7/COL12A1/EFHC2/CNMD/PTHLH/SMAD6/HOXA5/PALM/CNTF/MAF/CTNNA2/NREP/C1H21ORF91/S100A10/GATA3/CSRP2/TGFB1/PTK2/ISL2/DBN1/TRIP13…	84
BP	GO:0050808	synapse organization	17/476	34/1993	0.000759124390983824	0.117842033072263	0.110604920960061	PRNP/CNTN2/SDK1/EPHB2/SEMA3A/NCAM1/EPHB3/SEMA4D/CDH2/EPHA7/PALM/CTNNA2/SDK2/DBN1/AGRN/PCLO/NTRK3	17
BP	GO:0045595	regulation of cell differentiation	63/476	186/1993	0.000778725345853321	0.117842033072263	0.110604920960061	MAFB/SDC4/SOX9/TNR/DRAXIN/DISP3/ARNTL/LHX1/SMAD5/SEMA3A/THY1/BCL6/VAMP7/TESC/EPHB3/NEUROD1/TGFB2/GREM1/SEMA4D/TGFBR2/BDNF/BMPR1B/NTRK2/TUBB2B/SINHCAF/FST/GATA6/MSX1/CDH2/EPHA3/EPHA7/EFHC2/PTHLH/INSIG1/SMAD6/HOXA5/PALM/RBM38/CNTF/MAF/HOXA7/NREP/C1H21ORF91/S100A10/GATA3/RBPMS2/TGFB1/DBN1/PTGS2/INHBA/SDC3/SOSTDC1/SOX14/SEMA3E/AGRN/NTRK3/GPC1/SEMA3C/IGF2BP1/MCRIP1/JUND/NTF3/SOX3	63
BP	GO:0048585	negative regulation of response to stimulus	48/476	134/1993	0.000870523334943261	0.117842033072263	0.110604920960061	PRNP/HSPA5/CISH/FRZB/ADA/TNFAIP8L1/SOX9/DRAXIN/RGS9BP/ARNTL/WFDC1/DKK3/BCL2L1/SEMA3A/THY1/BCL6/TAOK3/FBH1/PDCD4/TGFB2/GREM1/SEMA4D/DUSP4/TGFBR2/ANXA5/PARPBP/FST/CDH2/TXN/DNAJC3/CNMD/INSIG1/SMAD6/TIMP3/GATA3/COL2A1/RBPMS2/TGFB1/PTGS2/SOSTDC1/SEMA3E/LFNG/FABP7/KPTN/GPC1/SEMA3C/EYA1/APCDD1	48
BP	GO:0051960	regulation of nervous system development	36/476	94/1993	0.000988704602932898	0.117842033072263	0.110604920960061	SOX9/TNR/DRAXIN/DISP3/EPHB2/ARNTL/LHX1/SEMA3A/THY1/VAMP7/EPHB3/NEUROD1/SEMA4D/BDNF/NTRK2/TUBB2B/GBX2/FST/CDH2/EPHA7/EFHC2/SMAD6/PALM/CNTF/NREP/C1H21ORF91/TGFB1/DBN1/SOX14/SEMA3E/AGRN/NTRK3/SEMA3C/IGF2BP1/NTF3/SOX3	36
BP	GO:0008203	cholesterol metabolic process	10/476	16/1993	0.00107196449124796	0.117842033072263	0.110604920960061	CETP/STAR/DISP3/SORL1/HMGCS1/INSIG1/FDX1/INSIG2/FDPS/LCAT	10
BP	GO:0051093	negative regulation of developmental process	34/476	88/1993	0.00113944504987123	0.117842033072263	0.110604920960061	MAFB/SDC4/SOX9/DRAXIN/DISP3/ARNTL/SEMA3A/THY1/BCL6/GREM1/SEMA4D/SINHCAF/FST/MSX1/EPHA7/CNMD/PTHLH/INSIG1/SMAD6/HOXA5/CNTF/HOXA7/TPT1/GATA3/RBPMS2/TGFB1/NGFR/SOSTDC1/SEMA3E/LFNG/AGRN/GPC1/SEMA3C/SOX3	34
BP	GO:0034330	cell junction organization	18/476	38/1993	0.00120205199442543	0.117842033072263	0.110604920960061	CDH1/GJC1/CDH4/THY1/TGFB2/GREM1/VEGFA/TGFBR2/CDH7/CDH2/EPHA3/S100A10/CSK/TGFB1/PTK2/OCLN/CDH11/CDH3	18
BP	GO:0050767	regulation of neurogenesis	33/476	85/1993	0.00122086888905403	0.117842033072263	0.110604920960061	SOX9/TNR/DRAXIN/DISP3/ARNTL/SEMA3A/THY1/VAMP7/EPHB3/NEUROD1/SEMA4D/BDNF/NTRK2/TUBB2B/FST/CDH2/EPHA7/EFHC2/SMAD6/PALM/CNTF/NREP/C1H21ORF91/TGFB1/DBN1/SOX14/SEMA3E/AGRN/NTRK3/SEMA3C/IGF2BP1/NTF3/SOX3	33
BP	GO:0016125	sterol metabolic process	11/476	19/1993	0.00145553377661426	0.117842033072263	0.110604920960061	CETP/STAR/DISP3/SORL1/MSMO1/HMGCS1/INSIG1/FDX1/INSIG2/FDPS/LCAT	11
BP	GO:0009653	anatomical structure morphogenesis	101/476	331/1993	0.0014915685812766	0.117842033072263	0.110604920960061	TUBB3/CSRP1/CDH1/HBEGF/GJC1/ETS1/TENM2/NEO1/HS6ST1/TMEM231/FN1/MAFB/COL6A3/LHX3/SDC4/CHRNA7/CCNB2/ALDH1A2/SOX9/SDK1/DRAXIN/EPHB2/CDH4/SOX8/LHX1/BCL2L1/SEMA3A/THY1/PXN/BCL6/VAMP7/EPHB3/NEUROD1/TGFB2/GREM1/COCH/VEGFA/SEMA4D/ACTA1/TGFBR2/EPHA5/BDNF/BMPR1B/UNC5C/TDRD7/NTRK2/TUBB2B/CDH7/FST/GATA6/MSX1/CDH2/EPHA3/BVES/EPHA7/COL12A1/ETS2/CNMD/PTHLH/INSIG1/HOXA4/HOXA5/PALM/CNTF/HOXA7/CTNNA2/HOXA3/S100A10…	101
BP	GO:0032989	cellular component morphogenesis	55/476	162/1993	0.00161526124328469	0.117842033072263	0.110604920960061	TUBB3/CSRP1/CDH1/TENM2/NEO1/FN1/COL6A3/LHX3/DRAXIN/EPHB2/CDH4/LHX1/BCL2L1/SEMA3A/THY1/PXN/BCL6/VAMP7/EPHB3/TGFB2/GREM1/COCH/SEMA4D/ACTA1/EPHA5/BDNF/UNC5C/NTRK2/TUBB2B/CDH7/MSX1/CDH2/EPHA3/BVES/EPHA7/COL12A1/CNMD/PALM/CTNNA2/S100A10/GATA3/CSRP2/FGR/ISL2/DBN1/SDC3/SEMA3E/LHFPL5/CDH11/NTRK3/SEMA3C/ACTN1/CDH3/NTF3/FAM206A	55
BP	GO:0022603	regulation of anatomical structure morphogenesis	38/476	103/1993	0.00163700588514863	0.117842033072263	0.110604920960061	ETS1/FN1/CHRNA7/SOX9/DRAXIN/LHX1/SEMA3A/THY1/VAMP7/EPHB3/NEUROD1/GREM1/VEGFA/SEMA4D/NTRK2/TUBB2B/FST/GATA6/MSX1/CDH2/BVES/EPHA7/CNMD/PTHLH/HOXA5/PALM/CNTF/S100A10/GATA3/TGFB1/FGR/DBN1/SDC3/NGFR/SEMA3E/LFNG/NTRK3/SEMA3C	38
BP	GO:0010563	negative regulation of phosphorus metabolic process	20/476	45/1993	0.00174269926923114	0.117842033072263	0.110604920960061	PRNP/RIMBP2/CTDSPL/THY1/TAOK3/MASTL/TESC/PDCD4/GPR50/TGFB2/GREM1/SEMA4D/DUSP4/DNAJC3/SMAD6/TIMP3/TGFB1/PTK2/NTRK3/PKIA	20
BP	GO:0045936	negative regulation of phosphate metabolic process	20/476	45/1993	0.00174269926923114	0.117842033072263	0.110604920960061	PRNP/RIMBP2/CTDSPL/THY1/TAOK3/MASTL/TESC/PDCD4/GPR50/TGFB2/GREM1/SEMA4D/DUSP4/DNAJC3/SMAD6/TIMP3/TGFB1/PTK2/NTRK3/PKIA	20
BP	GO:0009719	response to endogenous stimulus	60/476	181/1993	0.00192549942093417	0.117842033072263	0.110604920960061	PRNP/ZP3/NEO1/VTG2/PKM/NR5A2/CISH/TSHB/PRLR/SOX9/DISP3/SLC2A1/ARNTL/PIK3AP1/CHRNA4/BCL2L1/SMAD5/PXN/TRH/LHCGR/CAPN2/TGFB2/GREM1/TGFBR2/ANXA5/BDNF/BMPR1B/NTRK2/ESR1/GHR/GATA6/MSX1/FGFR3/TRIM71/SMAD6/TIMP2/NREP/TIMP3/GATA3/BGLAP/RAD51/COL2A1/CA2/RBPMS2/TGFB1/VDR/TLDC1/SMAD3/NGFR/SOSTDC1/FGFRL1/EGFR/NOS2/AGRN/NTRK3/GPC1/RXRG/JUND/PCK2/NTF3	60
BP	GO:0007155	cell adhesion	51/476	149/1993	0.00196121882093693	0.117842033072263	0.110604920960061	PRNP/CDH1/CNTN2/TENM2/NEO1/STK10/FN1/COL6A3/SOX9/SDK1/TNR/CDH4/THY1/PXN/BCL6/NCAM1/HSPD1/EPHB3/EPCAM/PSEN1/CNTN1/TGFB2/GREM1/PPP1CB/VEGFA/SPP1/CG-1B/CDH7/CDH2/EPHA3/BVES/EPHA7/COL12A1/CNTN5/SMAD6/HOXA7/CTNNA2/S100A10/GATA3/TGFB1/PTK2/SDK2/SDC3/FGFRL1/CCN3/AGRN/CDH11/TNC/LSAMP/TECTA/CDH3	51
BP	GO:0022610	biological adhesion	51/476	149/1993	0.00196121882093693	0.117842033072263	0.110604920960061	PRNP/CDH1/CNTN2/TENM2/NEO1/STK10/FN1/COL6A3/SOX9/SDK1/TNR/CDH4/THY1/PXN/BCL6/NCAM1/HSPD1/EPHB3/EPCAM/PSEN1/CNTN1/TGFB2/GREM1/PPP1CB/VEGFA/SPP1/CG-1B/CDH7/CDH2/EPHA3/BVES/EPHA7/COL12A1/CNTN5/SMAD6/HOXA7/CTNNA2/S100A10/GATA3/TGFB1/PTK2/SDK2/SDC3/FGFRL1/CCN3/AGRN/CDH11/TNC/LSAMP/TECTA/CDH3	51
BP	GO:0045664	regulation of neuron differentiation	29/476	74/1993	0.0020318664952131	0.117842033072263	0.110604920960061	SOX9/DRAXIN/DISP3/SEMA3A/THY1/VAMP7/EPHB3/NEUROD1/SEMA4D/BDNF/NTRK2/TUBB2B/FST/CDH2/EPHA7/EFHC2/SMAD6/PALM/CNTF/NREP/C1H21ORF91/DBN1/SEMA3E/AGRN/NTRK3/SEMA3C/IGF2BP1/NTF3/SOX3	29
BP	GO:0045665	negative regulation of neuron differentiation	13/476	25/1993	0.00204094873120768	0.117842033072263	0.110604920960061	SOX9/DRAXIN/DISP3/SEMA3A/THY1/SEMA4D/FST/EPHA7/CNTF/SEMA3E/AGRN/SEMA3C/SOX3	13
BP	GO:0031345	negative regulation of cell projection organization	10/476	17/1993	0.00205401693197993	0.117842033072263	0.110604920960061	PRNP/DRAXIN/SEMA3A/THY1/SEMA4D/FST/EPHA7/SEMA3E/AGRN/SEMA3C	10
BP	GO:1902652	secondary alcohol metabolic process	10/476	17/1993	0.00205401693197993	0.117842033072263	0.110604920960061	CETP/STAR/DISP3/SORL1/HMGCS1/INSIG1/FDX1/INSIG2/FDPS/LCAT	10
BP	GO:0071495	cellular response to endogenous stimulus	52/476	153/1993	0.00211651391960611	0.117842033072263	0.110604920960061	PRNP/NEO1/PKM/NR5A2/CISH/TSHB/PRLR/SOX9/ARNTL/PIK3AP1/CHRNA4/BCL2L1/SMAD5/PXN/TRH/LHCGR/CAPN2/TGFB2/GREM1/TGFBR2/ANXA5/BDNF/BMPR1B/NTRK2/ESR1/GHR/GATA6/MSX1/FGFR3/TRIM71/SMAD6/NREP/GATA3/BGLAP/RAD51/COL2A1/CA2/RBPMS2/TGFB1/VDR/SMAD3/NGFR/SOSTDC1/FGFRL1/EGFR/AGRN/NTRK3/GPC1/RXRG/JUND/PCK2/NTF3	52
BP	GO:0050793	regulation of developmental process	78/476	248/1993	0.00224461465920437	0.121068903180836	0.113633617122221	ETS1/FN1/MAFB/SDC4/CHRNA7/SOX9/TNR/DRAXIN/DISP3/EPHB2/ARNTL/LHX1/SMAD5/SEMA3A/THY1/BCL6/VAMP7/TESC/EPHB3/NEUROD1/TGFB2/GREM1/VEGFA/SEMA4D/TGFBR2/BDNF/BMPR1B/NTRK2/TUBB2B/SINHCAF/GBX2/FST/GATA6/MSX1/CDH2/EPHA3/BVES/EPHA7/EFHC2/CNMD/PTHLH/INSIG1/SMAD6/HOXA5/PALM/RBM38/CNTF/MAF/HOXA7/NANOG/NREP/C1H21ORF91/S100A10/TPT1/GATA3/BGLAP/RBPMS2/TGFB1/FGR/DBN1/PTGS2/PHOSPHO1/INHBA/SDC3/NGFR/SOSTDC1/SOX14/SEM…	78
BP	GO:0010769	regulation of cell morphogenesis involved in differentiation	16/476	34/1993	0.00244832261499457	0.123494563972906	0.115910309175034	DRAXIN/SEMA3A/THY1/VAMP7/EPHB3/SEMA4D/NTRK2/TUBB2B/CDH2/EPHA7/S100A10/DBN1/SDC3/SEMA3E/NTRK3/SEMA3C	16
BP	GO:0065004	protein-DNA complex assembly	19/476	43/1993	0.00246098565746721	0.123494563972906	0.115910309175034	SOX9/CENPP/DR1/ITGB3BP/CENPN/CENPK/CENPH/CHAF1B/CENPS/CENPW/CENPT/RAD51/HIST1H110/HIST1H101/HIST1H103/CENPA/TAF1B/RAD52/HIST1H2B7	19
BP	GO:0031175	neuron projection development	42/476	119/1993	0.00256094452032409	0.123494563972906	0.115910309175034	TUBB3/NEFM/CNTN2/STMN1/TENM2/NEO1/LHX3/DRAXIN/EPHB2/LHX1/SEMA3A/THY1/VAMP7/EPHB3/CNTN1/SEMA4D/EPHA5/BDNF/UNC5C/NTRK2/TUBB2B/FST/CDH2/EPHA3/EPHA7/EFHC2/PALM/CNTF/CTNNA2/NREP/C1H21ORF91/GATA3/ISL2/DBN1/SEMA3E/LHFPL5/AGRN/NTRK3/SEMA3C/IGF2BP1/NTF3/FAM206A	42
BP	GO:0051383	kinetochore organization	7/476	10/1993	0.00257578464833409	0.123494563972906	0.115910309175034	CENPN/CENPK/CENPH/CENPS/CENPW/CENPT/CENPA	7
BP	GO:0010977	negative regulation of neuron projection development	9/476	15/1993	0.00289083811642056	0.132695697474982	0.124546367270841	DRAXIN/SEMA3A/THY1/SEMA4D/FST/EPHA7/SEMA3E/AGRN/SEMA3C	9
BP	GO:0048513	animal organ development	107/476	360/1993	0.00292145799771108	0.132695697474982	0.124546367270841	ACE/GJC1/HS6ST1/TMEM231/MAFB/COL6A3/LHX3/SDC4/CCNB2/ALDH1A2/SOX9/SDK1/DRAXIN/PSAP/SOX8/ARNTL/LHX1/COL9A3/IFNW1/BCL2L1/SMAD5/BSX/SEMA3A/RBP4A/THY1/BLNK/BCL6/CD3E/TESC/NEUROD1/RARRES1/TGFB2/GREM1/COCH/VEGFA/LRP8/SEMA4D/SPP1/ACTA1/TGFBR2/EPHA5/MGP/BMPR1B/UNC5C/TDRD7/CG-1B/NTRK2/GBX2/CDH7/FST/GATA6/MSX1/CDH2/MYH15/EPHA3/BVES/EPHA7/COL12A1/ETS2/CNMD/PTHLH/INSIG1/HOXA4/SMAD6/HOXA5/CNTF/MAF/HOXA7/CTNNA2…	107
BP	GO:0001933	negative regulation of protein phosphorylation	14/476	29/1993	0.00339243069397904	0.150136804559175	0.140916351903745	PRNP/CTDSPL/THY1/TAOK3/TESC/PDCD4/GREM1/DUSP4/DNAJC3/TIMP3/TGFB1/PTK2/NTRK3/PKIA	14
BP	GO:2000026	regulation of multicellular organismal development	64/476	201/1993	0.0041660013778938	0.175635074437869	0.164848679368104	ETS1/MAFB/SDC4/CHRNA7/SOX9/TNR/DRAXIN/DISP3/EPHB2/ARNTL/LHX1/SEMA3A/THY1/BCL6/VAMP7/TESC/EPHB3/NEUROD1/TGFB2/GREM1/VEGFA/SEMA4D/TGFBR2/BDNF/BMPR1B/NTRK2/TUBB2B/GBX2/FST/GATA6/MSX1/CDH2/EPHA3/EPHA7/EFHC2/CNMD/PTHLH/SMAD6/HOXA5/PALM/CNTF/MAF/HOXA7/NREP/C1H21ORF91/GATA3/BGLAP/TGFB1/DBN1/PHOSPHO1/INHBA/NGFR/SOSTDC1/SOX14/SEMA3E/LFNG/AGRN/NTRK3/GPC1/SEMA3C/IGF2BP1/MCRIP1/NTF3/SOX3	64
BP	GO:0048666	neuron development	46/476	136/1993	0.00425855588743876	0.175635074437869	0.164848679368104	TUBB3/NEFM/CNTN2/STMN1/TENM2/NEO1/HS6ST1/LHX3/DRAXIN/EPHB2/LHX1/SEMA3A/THY1/VAMP7/EPHB3/NEUROD1/CNTN1/TGFB2/SEMA4D/EPHA5/BDNF/UNC5C/NTRK2/TUBB2B/FST/CDH2/EPHA3/EPHA7/EFHC2/PALM/CNTF/CTNNA2/NREP/C1H21ORF91/GATA3/PTK2/ISL2/DBN1/SEMA3E/LHFPL5/AGRN/NTRK3/SEMA3C/IGF2BP1/NTF3/FAM206A	46
BP	GO:0060284	regulation of cell development	36/476	101/1993	0.00427385465028418	0.175635074437869	0.164848679368104	SOX9/TNR/DRAXIN/DISP3/ARNTL/SEMA3A/THY1/VAMP7/EPHB3/NEUROD1/SEMA4D/BDNF/NTRK2/TUBB2B/FST/CDH2/EPHA7/EFHC2/PTHLH/SMAD6/PALM/CNTF/NREP/C1H21ORF91/S100A10/TGFB1/DBN1/SDC3/SOX14/SEMA3E/AGRN/NTRK3/SEMA3C/IGF2BP1/NTF3/SOX3	36
BP	GO:0071824	protein-DNA complex subunit organization	20/476	48/1993	0.00440654962714085	0.176876852475468	0.166014195255074	PIWIL1/SOX9/CENPP/DR1/ITGB3BP/CENPN/CENPK/CENPH/CHAF1B/CENPS/CENPW/CENPT/RAD51/HIST1H110/HIST1H101/HIST1H103/CENPA/TAF1B/RAD52/HIST1H2B7	20
BP	GO:0030308	negative regulation of cell growth	12/476	24/1993	0.00461719732773816	0.18112005881082	0.169996810703087	DRAXIN/SEMA3A/BCL6/TGFB2/SEMA4D/MSX1/EPHA7/PTHLH/TGFB1/INHBA/SEMA3E/SEMA3C	12
BP	GO:0034332	adherens junction organization	13/476	27/1993	0.00486773476975368	0.183546913644448	0.172274623466979	CDH1/CDH4/THY1/GREM1/VEGFA/CDH7/CDH2/EPHA3/S100A10/CSK/PTK2/CDH11/CDH3	13
BP	GO:0048762	mesenchymal cell differentiation	16/476	36/1993	0.00499409499634057	0.183546913644448	0.172274623466979	CCNB2/SOX9/SEMA3A/TGFB2/GREM1/VEGFA/SEMA4D/TGFBR2/MSX1/EPHA3/BVES/CTNNA2/TGFB1/SEMA3E/SEMA3C/MCRIP1	16
BP	GO:0050768	negative regulation of neurogenesis	14/476	30/1993	0.00499809092774569	0.183546913644448	0.172274623466979	SOX9/DRAXIN/DISP3/SEMA3A/THY1/SEMA4D/FST/EPHA7/SMAD6/CNTF/SEMA3E/AGRN/SEMA3C/SOX3	14
BP	GO:0007416	synapse assembly	10/476	19/1993	0.00608562296913698	0.21311459602863	0.200026445866964	SDK1/EPHB2/EPHB3/SEMA4D/CDH2/EPHA7/SDK2/AGRN/PCLO/NTRK3	10
BP	GO:0000904	cell morphogenesis involved in differentiation	36/476	103/1993	0.0061736557366347	0.21311459602863	0.200026445866964	TUBB3/TENM2/NEO1/COL6A3/LHX3/DRAXIN/EPHB2/LHX1/SEMA3A/THY1/PXN/VAMP7/EPHB3/COCH/SEMA4D/EPHA5/UNC5C/NTRK2/TUBB2B/CDH2/EPHA3/BVES/EPHA7/COL12A1/CNMD/CTNNA2/S100A10/GATA3/ISL2/DBN1/SDC3/SEMA3E/LHFPL5/NTRK3/SEMA3C/FAM206A	36
BP	GO:0051241	negative regulation of multicellular organismal process	36/476	103/1993	0.0061736557366347	0.21311459602863	0.200026445866964	PRNP/MAFB/SDC4/CHRNA7/SOX9/DRAXIN/DISP3/ARNTL/SEMA3A/THY1/BCL6/TGFB2/GREM1/HPGDS/SEMA4D/TGFBR2/ANXA5/FST/GATA6/EPHA7/CNMD/PTHLH/SMAD6/HOXA5/CNTF/HOXA7/GATA3/TGFB1/NGFR/SOSTDC1/SEMA3E/LFNG/AGRN/GPC1/SEMA3C/SOX3	36
BP	GO:0045216	cell-cell junction organization	11/476	22/1993	0.00665700046124292	0.222069881367603	0.208431754238423	CDH1/GJC1/CDH4/TGFB2/TGFBR2/CDH7/CDH2/TGFB1/OCLN/CDH11/CDH3	11
BP	GO:0010721	negative regulation of cell development	15/476	34/1993	0.00707370567295482	0.222069881367603	0.208431754238423	SOX9/DRAXIN/DISP3/SEMA3A/THY1/SEMA4D/FST/EPHA7/PTHLH/SMAD6/CNTF/SEMA3E/AGRN/SEMA3C/SOX3	15
BP	GO:0042326	negative regulation of phosphorylation	15/476	34/1993	0.00707370567295482	0.222069881367603	0.208431754238423	PRNP/CTDSPL/THY1/TAOK3/TESC/PDCD4/GPR50/GREM1/DUSP4/DNAJC3/TIMP3/TGFB1/PTK2/NTRK3/PKIA	15
BP	GO:0048705	skeletal system morphogenesis	21/476	53/1993	0.0071527361550517	0.222069881367603	0.208431754238423	COL6A3/SOX9/LHX1/GREM1/COCH/BMPR1B/CDH7/MSX1/CDH2/COL12A1/PTHLH/INSIG1/HOXA4/HOXA5/HOXA7/HOXA3/HOXA6/COL2A1/FGR/SDC3/HOXA2	21
BP	GO:0051961	negative regulation of nervous system development	14/476	31/1993	0.00716472903647821	0.222069881367603	0.208431754238423	SOX9/DRAXIN/DISP3/SEMA3A/THY1/SEMA4D/FST/EPHA7/SMAD6/CNTF/SEMA3E/AGRN/SEMA3C/SOX3	14
BP	GO:0048523	negative regulation of cellular process	134/476	475/1993	0.00720504829466153	0.222069881367603	0.208431754238423	PRNP/HSPA5/GSN/TENM2/NPM1/CISH/RIMBP2/PIWIL1/FRZB/E2F1/KHDRBS1/MAFB/COL6A3/LHX3/SDC4/ADA/TNFAIP8L1/SOX9/DRAXIN/DISP3/RGS9BP/ARNTL/LHX1/WFDC1/DKK3/CTDSPL/IFNW1/DR1/PGP/RPS13/BCL2L1/SMAD5/SEMA3A/THY1/BCL6/TAOK3/MASTL/HSPD1/FBH1/TESC/TRH/PDCD4/GPR50/TGFB2/GREM1/DTL/HPGDS/SEMA4D/DAZL/DUSP4/DYNC1LI1/ANXA5/BDNF/BMPR1B/NTRK2/PARPBP/TUBB2B/WEE2/SINHCAF/BASP1/CACNA1C/CDH7/GAPDH/TENT5C/TGIF1/FST/GATA6/MSX1…	134
BP	GO:0006814	sodium ion transport	8/476	14/1993	0.00750331507871724	0.227205646067824	0.213252112763543	ATP1B3/TESC/SLC38A2/ATP1B4/SLC24A2/ATP1B1/TGFB1/ATP1A1	8
BP	GO:0051239	regulation of multicellular organismal process	82/476	274/1993	0.00802426819041167	0.238791153390527	0.224126111525291	PRNP/HBEGF/GJC1/ETS1/MAFB/SDC4/CHRNA7/SOX9/TNR/DRAXIN/DISP3/EPHB2/ARNTL/LHX1/SMAD5/SEMA3A/THY1/BCL6/VAMP7/IL18/HSPD1/TESC/EPHB3/NEUROD1/TGFB2/GREM1/VEGFA/HPGDS/SEMA4D/SPP1/TGFBR2/ANXA5/BDNF/BMPR1B/NTRK2/TUBB2B/CACNA1C/GBX2/GAPDH/FST/GATA6/MSX1/CDH2/EPHA3/BVES/EPHA7/EFHC2/CNMD/PTHLH/SMAD6/HOXA5/PALM/CNTF/MAF/HOXA7/NANOG/NREP/C1H21ORF91/GATA3/BGLAP/TGFB1/FGR/DBN1/PTGS2/PHOSPHO1/INHBA/NGFR/SOSTDC1/S…	82
BP	GO:0009968	negative regulation of signal transduction	34/476	98/1993	0.00876309476494116	0.253195125036543	0.237645482363383	PRNP/HSPA5/CISH/FRZB/ADA/TNFAIP8L1/SOX9/DRAXIN/RGS9BP/ARNTL/DKK3/BCL2L1/THY1/BCL6/TAOK3/PDCD4/GREM1/DUSP4/FST/CDH2/CNMD/INSIG1/SMAD6/TIMP3/GATA3/COL2A1/RBPMS2/PTGS2/SOSTDC1/LFNG/KPTN/GPC1/EYA1/APCDD1	34
BP	GO:0050714	positive regulation of protein secretion	9/476	17/1993	0.00880168453197716	0.253195125036543	0.237645482363383	RBP4A/IL18/TRH/TGFB2/TGFBR2/GAPDH/GATA3/TGFB1/FGR	9
BP	GO:0043009	chordate embryonic development	17/476	41/1993	0.00895307740409763	0.253328059007746	0.237770252371117	SOX9/LHX1/TGFB2/CDH7/CDH2/TRIM71/HOXA4/HOXA5/HOXA7/HOXA3/HOXA6/GATA3/COL2A1/TGFB1/LFNG/PTN/HOXA2	17
BP	GO:0010975	regulation of neuron projection development	21/476	54/1993	0.00916176355884062	0.255051675847724	0.239388015569706	DRAXIN/SEMA3A/THY1/VAMP7/EPHB3/SEMA4D/NTRK2/TUBB2B/FST/CDH2/EPHA7/EFHC2/PALM/CNTF/C1H21ORF91/DBN1/SEMA3E/AGRN/NTRK3/SEMA3C/IGF2BP1	21
BP	GO:0007160	cell-matrix adhesion	10/476	20/1993	0.00962269211925058	0.257263519626877	0.241464021897764	THY1/PXN/BCL6/GREM1/VEGFA/EPHA3/HOXA7/S100A10/PTK2/TECTA	10
BP	GO:0098609	cell-cell adhesion	26/476	71/1993	0.00978604827923903	0.257263519626877	0.241464021897764	PRNP/CDH1/CNTN2/TENM2/STK10/SOX9/SDK1/CDH4/THY1/NCAM1/HSPD1/EPHB3/EPCAM/CG-1B/CDH7/CDH2/BVES/EPHA7/CTNNA2/GATA3/TGFB1/SDK2/FGFRL1/AGRN/CDH11/CDH3	26
BP	GO:0031589	cell-substrate adhesion	14/476	32/1993	0.0100175060230017	0.257263519626877	0.241464021897764	THY1/PXN/BCL6/EPHB3/GREM1/VEGFA/EPHA3/BVES/SMAD6/HOXA7/S100A10/PTK2/SDC3/TECTA	14
BP	GO:0034329	cell junction assembly	14/476	32/1993	0.0100175060230017	0.257263519626877	0.241464021897764	CDH1/GJC1/CDH4/THY1/GREM1/VEGFA/CDH7/CDH2/EPHA3/S100A10/PTK2/OCLN/CDH11/CDH3	14
BP	GO:0051402	neuron apoptotic process	11/476	23/1993	0.0100716419369516	0.257263519626877	0.241464021897764	PRNP/DRAXIN/BCL2L1/TGFB2/BDNF/NTRK2/GAPDH/EPHA7/CNTF/NGFR/NTF3	11
BP	GO:0007399	nervous system development	78/476	261/1993	0.0101355268450913	0.257263519626877	0.241464021897764	TUBB3/NEFM/CNTN2/HBEGF/STMN1/TENM2/NEO1/HS6ST1/MAFB/LHX3/ALDH1A2/SOX9/SDK1/TNR/DRAXIN/DISP3/EPHB2/SOX8/ARNTL/LHX1/TMEM41B/BSX/SEMA3A/THY1/VAMP7/EPHB3/NEUROD1/GFRA1/CNTN1/TGFB2/MDGA1/LRP8/SEMA4D/EPHA5/BDNF/UNC5C/NTRK2/TUBB2B/GBX2/CDH7/FST/MSX1/CDH2/EPHA3/NRG1/EPHA7/EFHC2/TRIM71/SMAD6/PALM/CNTF/CTNNA2/NREP/C1H21ORF91/GATA3/COL2A1/TGFB1/PTK2/SDK2/CSPG5/ISL2/DBN1/NGFR/SOX14/SEMA3E/FABP7/LHFPL5/AGRN/P…	78
BP	GO:0009725	response to hormone	32/476	92/1993	0.0104250936820819	0.258362664439353	0.242495664189891	ZP3/VTG2/PKM/NR5A2/CISH/TSHB/PRLR/DISP3/SLC2A1/ARNTL/PIK3AP1/CHRNA4/TRH/LHCGR/TGFB2/TGFBR2/ANXA5/ESR1/GHR/GATA6/TIMP2/TIMP3/BGLAP/CA2/TGFB1/VDR/TLDC1/NOS2/AGRN/RXRG/JUND/PCK2	32
BP	GO:0010717	regulation of epithelial to mesenchymal transition	7/476	12/1993	0.0107775850751063	0.258362664439353	0.242495664189891	SOX9/TGFB2/GREM1/TGFBR2/EPHA3/TGFB1/MCRIP1	7
BP	GO:0048640	negative regulation of developmental growth	7/476	12/1993	0.0107775850751063	0.258362664439353	0.242495664189891	DRAXIN/SEMA3A/SEMA4D/EPHA7/PTHLH/SEMA3E/SEMA3C	7
BP	GO:1905475	regulation of protein localization to membrane	7/476	12/1993	0.0107775850751063	0.258362664439353	0.242495664189891	PRNP/SDC4/BCL2L1/VAMP7/CDH2/TGFB1/GPC1	7
BP	GO:0007411	axon guidance	18/476	45/1993	0.0111279528006414	0.259551980187932	0.243611939689716	TUBB3/TENM2/NEO1/LHX3/DRAXIN/EPHB2/LHX1/SEMA3A/EPHB3/SEMA4D/EPHA5/UNC5C/TUBB2B/EPHA3/EPHA7/GATA3/SEMA3E/SEMA3C	18
BP	GO:0097485	neuron projection guidance	18/476	45/1993	0.0111279528006414	0.259551980187932	0.243611939689716	TUBB3/TENM2/NEO1/LHX3/DRAXIN/EPHB2/LHX1/SEMA3A/EPHB3/SEMA4D/EPHA5/UNC5C/TUBB2B/EPHA3/EPHA7/GATA3/SEMA3E/SEMA3C	18
BP	GO:0042221	response to chemical	111/476	390/1993	0.0115698552003387	0.26352899971019	0.247344715834593	TUBB3/PRNP/HBEGF/HSPA5/CYP1A1/ZP3/TENM2/NEO1/VTG2/PKM/NR5A2/CISH/SELENOU/TSHB/CHRNB2/PRLR/LHX3/CHRNA7/SOX9/DRAXIN/DISP3/EPHB2/SLC2A1/ARNTL/LHX1/PIK3AP1/IFNW1/CYP2C23b/CHRNA4/BCL2L1/SMAD5/SEMA3A/RBP4A/PXN/PTPN1/HSPD1/TESC/TRH/EPHB3/LHCGR/CAPN2/TGFB2/PON2/GREM1/VEGFA/SEMA4D/HMGB2/TGFBR2/EPHA5/ANXA5/BDNF/BMPR1B/UNC5C/NTRK2/TUBB2B/ESR1/GAPDH/GHR/GATA6/MSX1/GLDC/EPHA3/EPHA7/TXN/FGFR3/DNAJC3/CNMD/INSIG…	111
BP	GO:0051216	cartilage development	21/476	55/1993	0.0116038261749562	0.26352899971019	0.247344715834593	COL6A3/SOX9/SMAD5/TGFB2/GREM1/COCH/MGP/BMPR1B/CDH7/MSX1/CDH2/COL12A1/CNMD/PTHLH/SMAD6/HOXA5/MAF/COL2A1/TGFB1/SDC3/PTN	21
BP	GO:0030030	cell projection organization	46/476	143/1993	0.0120855900059169	0.267432414746314	0.251008407815196	TUBB3/PRNP/NEFM/CNTN2/GSN/STMN1/TENM2/NEO1/TMEM231/LHX3/DRAXIN/EPHB2/LHX1/SEMA3A/THY1/VAMP7/CEP41/EPHB3/CNTN1/SEMA4D/EPHA5/BDNF/UNC5C/NTRK2/TUBB2B/FST/CDH2/EPHA3/EPHA7/EFHC2/PALM/CNTF/CTNNA2/NREP/C1H21ORF91/GATA3/ISL2/DBN1/SEMA3E/LHFPL5/AGRN/NTRK3/SEMA3C/IGF2BP1/NTF3/FAM206A	46
BP	GO:0120036	plasma membrane bounded cell projection organization	46/476	143/1993	0.0120855900059169	0.267432414746314	0.251008407815196	TUBB3/PRNP/NEFM/CNTN2/GSN/STMN1/TENM2/NEO1/TMEM231/LHX3/DRAXIN/EPHB2/LHX1/SEMA3A/THY1/VAMP7/CEP41/EPHB3/CNTN1/SEMA4D/EPHA5/BDNF/UNC5C/NTRK2/TUBB2B/FST/CDH2/EPHA3/EPHA7/EFHC2/PALM/CNTF/CTNNA2/NREP/C1H21ORF91/GATA3/ISL2/DBN1/SEMA3E/LHFPL5/AGRN/NTRK3/SEMA3C/IGF2BP1/NTF3/FAM206A	46
BP	GO:0022604	regulation of cell morphogenesis	20/476	52/1993	0.012474563960024	0.270176288700075	0.253583770390569	FN1/DRAXIN/SEMA3A/THY1/VAMP7/EPHB3/SEMA4D/NTRK2/TUBB2B/CDH2/BVES/EPHA7/PALM/S100A10/FGR/DBN1/SDC3/SEMA3E/NTRK3/SEMA3C	20
BP	GO:0022008	neurogenesis	60/476	195/1993	0.0125226553279293	0.270176288700075	0.253583770390569	TUBB3/NEFM/CNTN2/STMN1/TENM2/NEO1/HS6ST1/LHX3/ALDH1A2/SOX9/TNR/DRAXIN/DISP3/EPHB2/SOX8/ARNTL/LHX1/SEMA3A/THY1/VAMP7/EPHB3/NEUROD1/CNTN1/TGFB2/MDGA1/SEMA4D/EPHA5/BDNF/UNC5C/NTRK2/TUBB2B/FST/CDH2/EPHA3/EPHA7/EFHC2/SMAD6/PALM/CNTF/CTNNA2/NREP/C1H21ORF91/GATA3/TGFB1/PTK2/SDK2/ISL2/DBN1/SOX14/SEMA3E/FABP7/LHFPL5/AGRN/NTRK3/SEMA3C/LMX1B/IGF2BP1/NTF3/FAM206A/SOX3	60
BP	GO:0060429	epithelium development	37/476	111/1993	0.0129910291262159	0.275539788571778	0.258617878033766	HBEGF/TMEM231/KRT14/SDC4/ALDH1A2/SOX9/PSAP/SOX8/ARNTL/LHX1/SMAD5/TGFB2/GREM1/TDRD7/CDH7/GATA6/CDH2/EPHA7/ETS2/CNMD/TRIM71/HOXA5/MAF/HOXA7/CTNNA2/GATA3/COL2A1/CA2/TGFB1/PTK2/MYC/LFNG/LHFPL5/NTRK3/PTN/LMX1B/PCK2	37
BP	GO:0043068	positive regulation of programmed cell death	15/476	36/1993	0.0131066088279797	0.275539788571778	0.258617878033766	PRNP/BCL6/HSPD1/TGFB2/ANXA5/GAPDH/FST/MSX1/EPHA7/HOXA5/TNFAIP8/TIMP3/INHBA/NGFR/NTRK3	15
BP	GO:0001501	skeletal system development	33/476	97/1993	0.013443341272639	0.275539788571778	0.258617878033766	COL6A3/SOX9/LHX1/SMAD5/TGFB2/GREM1/COCH/SEMA4D/MGP/BMPR1B/CDH7/MSX1/CDH2/COL12A1/CNMD/PTHLH/INSIG1/HOXA4/SMAD6/HOXA5/MAF/HOXA7/HOXA3/HOXA6/BGLAP/COL2A1/TGFB1/FGR/PHOSPHO1/SDC3/FGFRL1/PTN/HOXA2	33
BP	GO:0007167	enzyme linked receptor protein signaling pathway	43/476	133/1993	0.0137228818408349	0.275539788571778	0.258617878033766	HBEGF/NEO1/CISH/SOX9/EPHB2/SMAD5/BLNK/PXN/EPHB3/TGFB2/GREM1/VEGFA/TGFBR2/EPHA5/BDNF/BMPR1B/NTRK2/GHR/FST/MSX1/EPHA3/NRG1/EPHA7/FGFR3/CNMD/TRIM71/SMAD6/NREP/GATA3/RBPMS2/TGFB1/PTK2/FGR/INHBA/SMAD3/SOSTDC1/FGFRL1/EGFR/AGRN/NTRK3/GPC1/NTF3/INHA	43
BP	GO:0060485	mesenchyme development	18/476	46/1993	0.0143404887057183	0.275539788571778	0.258617878033766	CCNB2/SOX9/SEMA3A/TGFB2/GREM1/VEGFA/SEMA4D/TGFBR2/MSX1/EPHA3/BVES/HOXA5/CTNNA2/TGFB1/SEMA3E/SEMA3C/PTN/MCRIP1	18
BP	GO:0050770	regulation of axonogenesis	12/476	27/1993	0.0145389178502071	0.275539788571778	0.258617878033766	DRAXIN/SEMA3A/THY1/EPHB3/SEMA4D/NTRK2/TUBB2B/CDH2/EPHA7/SEMA3E/NTRK3/SEMA3C	12
BP	GO:0051222	positive regulation of protein transport	12/476	27/1993	0.0145389178502071	0.275539788571778	0.258617878033766	PRNP/OAZ1/SEC16B/RBP4A/IL18/TRH/TGFB2/TGFBR2/GAPDH/GATA3/TGFB1/FGR	12
BP	GO:1904951	positive regulation of establishment of protein localization	12/476	27/1993	0.0145389178502071	0.275539788571778	0.258617878033766	PRNP/OAZ1/SEC16B/RBP4A/IL18/TRH/TGFB2/TGFBR2/GAPDH/GATA3/TGFB1/FGR	12
BP	GO:0061448	connective tissue development	21/476	56/1993	0.0145403857692871	0.275539788571778	0.258617878033766	COL6A3/SOX9/SMAD5/TGFB2/GREM1/COCH/MGP/BMPR1B/CDH7/MSX1/CDH2/COL12A1/CNMD/PTHLH/SMAD6/HOXA5/MAF/COL2A1/TGFB1/SDC3/PTN	21
BP	GO:0000003	reproduction	32/476	94/1993	0.0146814962366375	0.275539788571778	0.258617878033766	ZP3/PIWIL1/LITAF/SOX9/PSAP/ARNTL/LHX1/COL9A3/BCL2L1/SMAD5/RBP4A/BCL6/CYP17A1/LHCGR/TGFB2/HPGDS/DAZL/TDRD7/WEE2/SPIN1Z/GATA6/MSX1/MRE11/CENPS/GATA3/RAD51/TGFB1/TRIP13/INHBA/LFNG/MOS/PCK2	32
BP	GO:0022414	reproductive process	32/476	94/1993	0.0146814962366375	0.275539788571778	0.258617878033766	ZP3/PIWIL1/LITAF/SOX9/PSAP/ARNTL/LHX1/COL9A3/BCL2L1/SMAD5/RBP4A/BCL6/CYP17A1/LHCGR/TGFB2/HPGDS/DAZL/TDRD7/WEE2/SPIN1Z/GATA6/MSX1/MRE11/CENPS/GATA3/RAD51/TGFB1/TRIP13/INHBA/LFNG/MOS/PCK2	32
BP	GO:0001837	epithelial to mesenchymal transition	11/476	24/1993	0.0146869412216707	0.275539788571778	0.258617878033766	CCNB2/SOX9/TGFB2/GREM1/VEGFA/TGFBR2/MSX1/EPHA3/BVES/TGFB1/MCRIP1	11
BP	GO:0051336	regulation of hydrolase activity	37/476	112/1993	0.015131913030481	0.280835289146346	0.263588162466443	NPM1/RIMBP2/ATP1B3/COL6A3/SDC4/RABGAP1L/WFDC1/THY1/BLNK/BCL6/MASTL/HSPD1/EPHB3/TGFB2/TBCK/SEMA4D/EPHA5/NTRK2/FBLN1/GAPDH/ATP1B1/EPHA3/BVES/EPHA7/FGFR3/BIRC2/TPM2/SMAD6/TIMP2/TNFAIP8/TIMP3/S100A10/SMAP2/PTGS2/NGFR/AGRN/NTRK3	37
BP	GO:0001838	embryonic epithelial tube formation	6/476	10/1993	0.0154907757933605	0.281442937045686	0.264158492476252	SOX9/GREM1/CDH7/CDH2/GATA3/TGFB1	6
BP	GO:0021915	neural tube development	6/476	10/1993	0.0154907757933605	0.281442937045686	0.264158492476252	TGFB2/CDH7/CDH2/TRIM71/TGFB1/PTN	6
BP	GO:0010648	negative regulation of cell communication	36/476	109/1993	0.0165359278246765	0.291308772220376	0.273418430473354	PRNP/HSPA5/CISH/FRZB/ADA/TNFAIP8L1/SOX9/DRAXIN/RGS9BP/ARNTL/DKK3/BCL2L1/THY1/BCL6/TAOK3/PDCD4/GREM1/DUSP4/ANXA5/FST/SLC24A2/CDH2/CNMD/INSIG1/SMAD6/TIMP3/GATA3/COL2A1/RBPMS2/PTGS2/SOSTDC1/LFNG/KPTN/GPC1/EYA1/APCDD1	36
BP	GO:0023057	negative regulation of signaling	36/476	109/1993	0.0165359278246765	0.291308772220376	0.273418430473354	PRNP/HSPA5/CISH/FRZB/ADA/TNFAIP8L1/SOX9/DRAXIN/RGS9BP/ARNTL/DKK3/BCL2L1/THY1/BCL6/TAOK3/PDCD4/GREM1/DUSP4/ANXA5/FST/SLC24A2/CDH2/CNMD/INSIG1/SMAD6/TIMP3/GATA3/COL2A1/RBPMS2/PTGS2/SOSTDC1/LFNG/KPTN/GPC1/EYA1/APCDD1	36
BP	GO:0009792	embryo development ending in birth or egg hatching	19/476	50/1993	0.0169326233610192	0.291308772220376	0.273418430473354	SOX9/LHX1/TGFB2/CDH7/CDH2/MYH15/TRIM71/HOXA4/HOXA5/HOXA7/HOXA3/HOXA6/GATA3/COL2A1/TGFB1/LFNG/PTN/HOXA2/PCK2	19
BP	GO:0010033	response to organic substance	79/476	270/1993	0.0170029466373481	0.291308772220376	0.273418430473354	PRNP/HSPA5/ZP3/NEO1/VTG2/PKM/NR5A2/CISH/TSHB/PRLR/SOX9/DISP3/SLC2A1/ARNTL/LHX1/PIK3AP1/IFNW1/CHRNA4/BCL2L1/SMAD5/RBP4A/PXN/PTPN1/HSPD1/TESC/TRH/LHCGR/CAPN2/TGFB2/GREM1/VEGFA/HMGB2/TGFBR2/ANXA5/BDNF/BMPR1B/NTRK2/ESR1/GAPDH/GHR/GATA6/MSX1/GLDC/FGFR3/DNAJC3/CNMD/INSIG1/TRIM71/RPLP0/SMAD6/CNTF/TIMP2/NREP/MT4L/TIMP3/GATA3/BGLAP/RAD51/COL2A1/CA2/RBPMS2/TGFB1/VDR/TLDC1/ISL2/ALB/SMAD3/NGFR/SOSTDC1/FGFRL1…	79
BP	GO:0031344	regulation of cell projection organization	24/476	67/1993	0.0172152345112852	0.291308772220376	0.273418430473354	PRNP/TENM2/DRAXIN/SEMA3A/THY1/VAMP7/EPHB3/SEMA4D/NTRK2/TUBB2B/FST/CDH2/EPHA7/EFHC2/PALM/CNTF/C1H21ORF91/DBN1/SEMA3E/AGRN/NTRK3/SEMA3C/IGF2BP1/FAM206A	24
BP	GO:0048568	embryonic organ development	24/476	67/1993	0.0172152345112852	0.291308772220376	0.273418430473354	ACE/MAFB/ALDH1A2/SOX9/LHX1/TGFB2/TGFBR2/FST/MSX1/INSIG1/HOXA4/HOXA5/HOXA7/HOXA3/HOXA6/GATA3/COL2A1/RBPMS2/TGFB1/LHFPL5/GLI3/NBL1/HOXA2/PCK2	24
BP	GO:0120035	regulation of plasma membrane bounded cell projection organization	24/476	67/1993	0.0172152345112852	0.291308772220376	0.273418430473354	PRNP/TENM2/DRAXIN/SEMA3A/THY1/VAMP7/EPHB3/SEMA4D/NTRK2/TUBB2B/FST/CDH2/EPHA7/EFHC2/PALM/CNTF/C1H21ORF91/DBN1/SEMA3E/AGRN/NTRK3/SEMA3C/IGF2BP1/FAM206A	24
BP	GO:0048667	cell morphogenesis involved in neuron differentiation	28/476	81/1993	0.0176030360266266	0.294979030892791	0.276863285078981	TUBB3/TENM2/NEO1/LHX3/DRAXIN/EPHB2/LHX1/SEMA3A/THY1/VAMP7/EPHB3/SEMA4D/EPHA5/UNC5C/NTRK2/TUBB2B/CDH2/EPHA3/EPHA7/CTNNA2/GATA3/ISL2/DBN1/SEMA3E/LHFPL5/NTRK3/SEMA3C/FAM206A	28
BP	GO:0030155	regulation of cell adhesion	21/476	57/1993	0.0180353515504595	0.298029834709105	0.279726727826623	PRNP/SOX9/THY1/BCL6/HSPD1/EPHB3/TGFB2/GREM1/PPP1CB/VEGFA/CG-1B/CDH7/CDH2/EPHA3/EPHA7/HOXA7/S100A10/GATA3/TGFB1/PTK2/SDC3	21
BP	GO:0001952	regulation of cell-matrix adhesion	7/476	13/1993	0.0186249622409288	0.298029834709105	0.279726727826623	BCL6/GREM1/VEGFA/EPHA3/HOXA7/S100A10/PTK2	7
BP	GO:0099173	postsynapse organization	7/476	13/1993	0.0186249622409288	0.298029834709105	0.279726727826623	PRNP/EPHB2/EPHB3/CDH2/EPHA7/DBN1/AGRN	7
BP	GO:0110110	positive regulation of animal organ morphogenesis	7/476	13/1993	0.0186249622409288	0.298029834709105	0.279726727826623	SOX9/LHX1/NEUROD1/GREM1/FST/GATA3/TGFB1	7
BP	GO:0048699	generation of neurons	58/476	191/1993	0.0186484485217748	0.298029834709105	0.279726727826623	TUBB3/NEFM/CNTN2/STMN1/TENM2/NEO1/HS6ST1/LHX3/ALDH1A2/SOX9/TNR/DRAXIN/DISP3/EPHB2/ARNTL/LHX1/SEMA3A/THY1/VAMP7/EPHB3/NEUROD1/CNTN1/TGFB2/MDGA1/SEMA4D/EPHA5/BDNF/UNC5C/NTRK2/TUBB2B/FST/CDH2/EPHA3/EPHA7/EFHC2/SMAD6/PALM/CNTF/CTNNA2/NREP/C1H21ORF91/GATA3/TGFB1/PTK2/SDK2/ISL2/DBN1/SOX14/SEMA3E/LHFPL5/AGRN/NTRK3/SEMA3C/LMX1B/IGF2BP1/NTF3/FAM206A/SOX3	58
BP	GO:0061564	axon development	27/476	78/1993	0.0192128769611574	0.304233262706034	0.285549180523624	TUBB3/NEFM/TENM2/NEO1/LHX3/DRAXIN/EPHB2/LHX1/SEMA3A/THY1/EPHB3/SEMA4D/EPHA5/UNC5C/NTRK2/TUBB2B/CDH2/EPHA3/EPHA7/CNTF/CTNNA2/NREP/GATA3/ISL2/SEMA3E/NTRK3/SEMA3C	27
BP	GO:0051674	localization of cell	42/476	132/1993	0.0196725226517795	0.308679764517922	0.289722606326207	HBEGF/ETS1/STK10/FN1/SDC4/SOX9/LHX1/SEMA3A/THY1/PXN/EPHB3/TGFB2/GREM1/MDGA1/VEGFA/SEMA4D/TGFBR2/ANXA5/NTRK2/TUBB2B/SINHCAF/CDH7/FST/CDH2/EPHA3/BVES/AvBD1/HOXA5/HOXA7/CTNNA2/GATA3/TGFB1/PTK2/FGR/TLDC1/SDC3/SOX14/SEMA3E/NTRK3/GPC1/SEMA3C/PTN	42
BP	GO:0008202	steroid metabolic process	12/476	28/1993	0.0200804172093783	0.309701011188196	0.290681134487183	CETP/STAR/DISP3/SORL1/CYP17A1/MSMO1/HMGCS1/INSIG1/FDX1/INSIG2/FDPS/LCAT	12
BP	GO:0050920	regulation of chemotaxis	8/476	16/1993	0.0203200447224701	0.309701011188196	0.290681134487183	SEMA3A/VEGFA/SEMA4D/TUBB2B/TGFB1/SEMA3E/NTRK3/SEMA3C	8
BP	GO:0018108	peptidyl-tyrosine phosphorylation	22/476	61/1993	0.0203726837508481	0.309701011188196	0.290681134487183	PRNP/HBEGF/SDC4/EPHB2/BTK/EPHB3/GREM1/VEGFA/EPHA5/NTRK2/WEE2/GHR/EPHA3/EPHA7/FGFR3/CNTF/CSK/TGFB1/PTK2/FGR/EGFR/NTRK3	22
BP	GO:0016477	cell migration	40/476	125/1993	0.0205178549655075	0.309701011188196	0.290681134487183	HBEGF/ETS1/STK10/FN1/SDC4/SOX9/LHX1/SEMA3A/THY1/PXN/EPHB3/TGFB2/GREM1/MDGA1/VEGFA/SEMA4D/TGFBR2/NTRK2/TUBB2B/SINHCAF/CDH7/CDH2/EPHA3/BVES/AvBD1/HOXA5/HOXA7/CTNNA2/GATA3/TGFB1/PTK2/FGR/TLDC1/SDC3/SOX14/SEMA3E/NTRK3/GPC1/SEMA3C/PTN	40
BP	GO:0032990	cell part morphogenesis	30/476	89/1993	0.0206347718926086	0.309701011188196	0.290681134487183	TUBB3/TENM2/NEO1/LHX3/DRAXIN/EPHB2/LHX1/BCL2L1/SEMA3A/THY1/VAMP7/EPHB3/SEMA4D/EPHA5/BDNF/UNC5C/NTRK2/TUBB2B/CDH2/EPHA3/EPHA7/CTNNA2/GATA3/ISL2/DBN1/SEMA3E/NTRK3/SEMA3C/NTF3/FAM206A	30
BP	GO:0050731	positive regulation of peptidyl-tyrosine phosphorylation	10/476	22/1993	0.0210996149432639	0.312274808370727	0.293096865330578	PRNP/HBEGF/SDC4/GREM1/VEGFA/GHR/FGFR3/CNTF/TGFB1/PTK2	10
BP	GO:0003006	developmental process involved in reproduction	19/476	51/1993	0.0211681069405417	0.312274808370727	0.293096865330578	ZP3/PIWIL1/SOX9/PSAP/LHX1/COL9A3/BCL2L1/SMAD5/RBP4A/CYP17A1/TGFB2/DAZL/GATA6/GATA3/TGFB1/TRIP13/INHBA/LFNG/PCK2	19
BP	GO:0010942	positive regulation of cell death	15/476	38/1993	0.0225337938886277	0.327062601510301	0.306976485774443	PRNP/BCL6/HSPD1/TGFB2/ANXA5/GAPDH/FST/MSX1/EPHA7/HOXA5/TNFAIP8/TIMP3/INHBA/NGFR/NTRK3	15
BP	GO:0048812	neuron projection morphogenesis	29/476	86/1993	0.0225495072883696	0.327062601510301	0.306976485774443	TUBB3/TENM2/NEO1/LHX3/DRAXIN/EPHB2/LHX1/SEMA3A/THY1/VAMP7/EPHB3/SEMA4D/EPHA5/BDNF/UNC5C/NTRK2/TUBB2B/CDH2/EPHA3/EPHA7/CTNNA2/GATA3/ISL2/DBN1/SEMA3E/NTRK3/SEMA3C/NTF3/FAM206A	29
BP	GO:0030182	neuron differentiation	53/476	174/1993	0.0227476280829561	0.327186717259852	0.307092979119907	TUBB3/NEFM/CNTN2/STMN1/TENM2/NEO1/HS6ST1/LHX3/ALDH1A2/SOX9/DRAXIN/DISP3/EPHB2/LHX1/SEMA3A/THY1/VAMP7/EPHB3/NEUROD1/CNTN1/TGFB2/SEMA4D/EPHA5/BDNF/UNC5C/NTRK2/TUBB2B/FST/CDH2/EPHA3/EPHA7/EFHC2/SMAD6/PALM/CNTF/CTNNA2/NREP/C1H21ORF91/GATA3/PTK2/SDK2/ISL2/DBN1/SEMA3E/LHFPL5/AGRN/NTRK3/SEMA3C/LMX1B/IGF2BP1/NTF3/FAM206A/SOX3	53
BP	GO:0043065	positive regulation of apoptotic process	14/476	35/1993	0.0240520639976516	0.343089772396253	0.322019369224757	PRNP/BCL6/HSPD1/TGFB2/ANXA5/GAPDH/MSX1/EPHA7/HOXA5/TNFAIP8/TIMP3/INHBA/NGFR/NTRK3	14
BP	GO:0018212	peptidyl-tyrosine modification	22/476	62/1993	0.0247372256890749	0.349970914256912	0.328477914887716	PRNP/HBEGF/SDC4/EPHB2/BTK/EPHB3/GREM1/VEGFA/EPHA5/NTRK2/WEE2/GHR/EPHA3/EPHA7/FGFR3/CNTF/CSK/TGFB1/PTK2/FGR/EGFR/NTRK3	22
BP	GO:0048583	regulation of response to stimulus	103/476	368/1993	0.0250957924694729	0.352157217904961	0.330529949597935	PRNP/HBEGF/HSPA5/NEO1/CISH/TSHB/FRZB/LITAF/KHDRBS1/CHRNA7/ADA/TNFAIP8L1/RALGPS2/SOX9/DRAXIN/RGS9BP/BTK/ARNTL/WFDC1/PIK3AP1/DKK3/IFNW1/CHRNA4/BCL2L1/SEMA3A/THY1/BLNK/BCL6/TAOK3/VAMP7/IL18/PTPN1/HSPD1/FBH1/TRH/PDCD4/PSEN1/TGFB2/GREM1/COCH/VEGFA/SEMA4D/HMGB2/SPP1/DUSP4/TGFBR2/ANXA5/BDNF/NTRK2/PARPBP/TUBB2B/GHR/FST/COLEC12/MSX1/CDH2/NRG1/EPHA7/TXN/FGFR3/NPAS2/DNAJC3/CNMD/PTHLH/INSIG1/SMAD6/CNTF/OGN/N…	103
BP	GO:0048858	cell projection morphogenesis	29/476	87/1993	0.0264355039513524	0.359509151814534	0.337430374240756	TUBB3/TENM2/NEO1/LHX3/DRAXIN/EPHB2/LHX1/SEMA3A/THY1/VAMP7/EPHB3/SEMA4D/EPHA5/BDNF/UNC5C/NTRK2/TUBB2B/CDH2/EPHA3/EPHA7/CTNNA2/GATA3/ISL2/DBN1/SEMA3E/NTRK3/SEMA3C/NTF3/FAM206A	29
BP	GO:0071363	cellular response to growth factor stimulus	29/476	87/1993	0.0264355039513524	0.359509151814534	0.337430374240756	NEO1/SOX9/SMAD5/PXN/TGFB2/GREM1/VEGFA/TGFBR2/BDNF/BMPR1B/NTRK2/GATA6/MSX1/FGFR3/CNMD/TRIM71/SMAD6/NREP/GATA3/COL2A1/RBPMS2/TGFB1/SMAD3/SOSTDC1/FGFRL1/EGFR/NTRK3/GPC1/NTF3	29
BP	GO:0120039	plasma membrane bounded cell projection morphogenesis	29/476	87/1993	0.0264355039513524	0.359509151814534	0.337430374240756	TUBB3/TENM2/NEO1/LHX3/DRAXIN/EPHB2/LHX1/SEMA3A/THY1/VAMP7/EPHB3/SEMA4D/EPHA5/BDNF/UNC5C/NTRK2/TUBB2B/CDH2/EPHA3/EPHA7/CTNNA2/GATA3/ISL2/DBN1/SEMA3E/NTRK3/SEMA3C/NTF3/FAM206A	29
BP	GO:0006066	alcohol metabolic process	16/476	42/1993	0.0267360236425182	0.359509151814534	0.337430374240756	CETP/GK5/STAR/ALDH1A2/DISP3/PGP/SORL1/RBP4A/HMGCS1/ALDH1A1/INSIG1/FDX1/INSIG2/FDPS/LCAT/PCK2	16
BP	GO:0016331	morphogenesis of embryonic epithelium	6/476	11/1993	0.0273155150383982	0.359509151814534	0.337430374240756	SOX9/GREM1/CDH7/CDH2/GATA3/TGFB1	6
BP	GO:0044331	cell-cell adhesion mediated by cadherin	6/476	11/1993	0.0273155150383982	0.359509151814534	0.337430374240756	CDH1/CDH4/CDH7/CDH2/CDH11/CDH3	6
BP	GO:0045444	fat cell differentiation	6/476	11/1993	0.0273155150383982	0.359509151814534	0.337430374240756	SDF4/ARNTL/INSIG1/GATA3/TGFB1/PTGS2	6
BP	GO:0045910	negative regulation of DNA recombination	6/476	11/1993	0.0273155150383982	0.359509151814534	0.337430374240756	BCL6/FBH1/PARPBP/HIST1H110/HIST1H101/HIST1H103	6
BP	GO:0048870	cell motility	41/476	131/1993	0.0277713701799064	0.359509151814534	0.337430374240756	HBEGF/ETS1/STK10/FN1/SDC4/SOX9/LHX1/SEMA3A/THY1/PXN/EPHB3/TGFB2/GREM1/MDGA1/VEGFA/SEMA4D/TGFBR2/ANXA5/NTRK2/TUBB2B/SINHCAF/CDH7/CDH2/EPHA3/BVES/AvBD1/HOXA5/HOXA7/CTNNA2/GATA3/TGFB1/PTK2/FGR/TLDC1/SDC3/SOX14/SEMA3E/NTRK3/GPC1/SEMA3C/PTN	41
BP	GO:0046777	protein autophosphorylation	11/476	26/1993	0.0284229006333287	0.359509151814534	0.337430374240756	STK10/BTK/TAOK3/EPHB3/GREM1/NTRK2/EPHA7/FGFR3/PTK2/FGR/MOS	11
BP	GO:0051962	positive regulation of nervous system development	18/476	49/1993	0.0284324236684601	0.359509151814534	0.337430374240756	EPHB2/LHX1/SEMA3A/VAMP7/EPHB3/NEUROD1/SEMA4D/NTRK2/TUBB2B/SMAD6/PALM/CNTF/C1H21ORF91/TGFB1/DBN1/AGRN/NTRK3/IGF2BP1	18
BP	GO:0040011	locomotion	50/476	165/1993	0.029275553200383	0.359509151814534	0.337430374240756	TUBB3/HBEGF/ETS1/TENM2/NEO1/STK10/FN1/LHX3/SDC4/SOX9/DRAXIN/EPHB2/LHX1/SEMA3A/THY1/PXN/EPHB3/TGFB2/GREM1/MDGA1/VEGFA/SEMA4D/TGFBR2/EPHA5/ANXA5/UNC5C/NTRK2/TUBB2B/SINHCAF/CDH7/CDH2/EPHA3/BVES/EPHA7/AvBD1/HOXA5/HOXA7/CTNNA2/GATA3/TGFB1/PTK2/FGR/TLDC1/SDC3/SOX14/SEMA3E/NTRK3/GPC1/SEMA3C/PTN	50
BP	GO:0040012	regulation of locomotion	26/476	77/1993	0.0294504667827183	0.359509151814534	0.337430374240756	HBEGF/ETS1/STK10/SOX9/SEMA3A/THY1/TGFB2/VEGFA/SEMA4D/TGFBR2/ANXA5/TUBB2B/SINHCAF/CDH2/BVES/HOXA7/GATA3/TGFB1/PTK2/FGR/TLDC1/SOX14/SEMA3E/NTRK3/SEMA3C/PTN	26
BP	GO:0051270	regulation of cellular component movement	26/476	77/1993	0.0294504667827183	0.359509151814534	0.337430374240756	HBEGF/ETS1/STK10/SOX9/SEMA3A/THY1/BCL6/TGFB2/VEGFA/SEMA4D/TGFBR2/ANXA5/TUBB2B/SINHCAF/CDH2/HOXA7/GATA3/TGFB1/PTK2/FGR/TLDC1/SOX14/SEMA3E/NTRK3/SEMA3C/PTN	26
BP	GO:0006813	potassium ion transport	10/476	23/1993	0.0295826711019657	0.359509151814534	0.337430374240756	PRNP/KCNT1/ATP1B3/KCNJ2/KCNJ12/ATP1B4/SLC24A2/ATP1B1/KCNG2/ATP1A1	10
BP	GO:0072659	protein localization to plasma membrane	10/476	23/1993	0.0295826711019657	0.359509151814534	0.337430374240756	PRNP/SDC4/BCL2L1/VAMP7/TESC/NSG1/CDH2/PALM/S100A10/TGFB1	10
BP	GO:0007166	cell surface receptor signaling pathway	80/476	280/1993	0.0296210224389137	0.359509151814534	0.337430374240756	PRNP/HBEGF/MIB2/NEO1/CISH/CHRNB2/FRZB/TMEM231/KHDRBS1/PRLR/CHRNA7/ADA/SOX9/DRAXIN/EPHB2/BTK/ARNTL/DKK3/IFNW1/BOK/CHRNA4/BCL2L1/SMAD5/SEMA3A/THY1/BLNK/PXN/CD3E/EPHB3/FZD1/PSEN1/TGFB2/GREM1/VEGFA/SEMA4D/TGFBR2/EPHA5/BDNF/BMPR1B/UNC5C/NTRK2/GHR/FST/MSX1/CDH2/EPHA3/NRG1/EPHA7/FGFR3/CNMD/P2RY6/TRIM71/SMAD6/CNTF/NREP/TIMP3/GATA3/COL2A1/RBPMS2/CSK/TGFB1/PTK2/FGR/INHBA/FZD7/SMAD3/SOSTDC1/FGFRL1/EGFR/SEMA…	80
BP	GO:0006928	movement of cell or subcellular component	55/476	184/1993	0.029693388198907	0.359509151814534	0.337430374240756	TUBB3/ARL8A/HBEGF/ETS1/TENM2/NEO1/STK10/FN1/LHX3/SDC4/SOX9/DRAXIN/EPHB2/LHX1/SEMA3A/THY1/PXN/BCL6/EPHB3/TGFB2/GREM1/ACTC1/MDGA1/VEGFA/SEMA4D/TGFBR2/DYNC1LI1/EPHA5/ANXA5/UNC5C/NTRK2/TUBB2B/SINHCAF/CDH7/CDH2/EPHA3/BVES/EPHA7/AvBD1/HOXA5/HOXA7/CTNNA2/GATA3/TGFB1/KIF18B/PTK2/FGR/TLDC1/SDC3/SOX14/SEMA3E/NTRK3/GPC1/SEMA3C/PTN	55
BP	GO:0072175	epithelial tube formation	7/476	14/1993	0.0297466094031404	0.359509151814534	0.337430374240756	SOX9/LHX1/GREM1/CDH7/CDH2/GATA3/TGFB1	7
BP	GO:0051129	negative regulation of cellular component organization	22/476	63/1993	0.0297855206891532	0.359509151814534	0.337430374240756	PRNP/GSN/DRAXIN/SEMA3A/THY1/SEMA4D/DYNC1LI1/TUBB2B/FST/EPHA7/RDX/INSIG1/HIST1H110/HIST1H101/TRIP13/KATNB1/HIST1H103/SEMA3E/AGRN/SEMA3C/MOS/CHEK1	22
BP	GO:0002793	positive regulation of peptide secretion	9/476	20/1993	0.0303755175396174	0.361261105197244	0.339074733730901	RBP4A/IL18/TRH/TGFB2/TGFBR2/GAPDH/GATA3/TGFB1/FGR	9
BP	GO:0000018	regulation of DNA recombination	8/476	17/1993	0.0305585871140195	0.361261105197244	0.339074733730901	BCL6/FBH1/PARPBP/HIST1H110/TGFB1/HIST1H101/HIST1H103/CHEK1	8
BP	GO:0007093	mitotic cell cycle checkpoint	8/476	17/1993	0.0305585871140195	0.361261105197244	0.339074733730901	BCL2L1/TAOK3/DYNC1LI1/WEE2/MRE11/DCLRE1B/TGFB1/TRIP13	8
BP	GO:0051223	regulation of protein transport	17/476	46/1993	0.0308711351096204	0.362473327885747	0.340212509371327	PRNP/OAZ1/SEC16B/ARNTL/RBP4A/VAMP7/IL18/TRH/TGFB2/TGFBR2/ANXA5/GAPDH/TXN/INSIG1/GATA3/TGFB1/FGR	17
BP	GO:0007423	sensory organ development	28/476	85/1993	0.0337054081113009	0.393077935135847	0.368937575272348	TMEM231/MAFB/LHX3/SOX9/SDK1/LHX1/RBP4A/THY1/NEUROD1/TGFB2/TGFBR2/TDRD7/FST/MSX1/INSIG1/CNTF/MAF/GATA3/COL2A1/TGFB1/SDK2/FABP7/LHFPL5/NTRK3/NBL1/MAB21L1/ACHE/SOX3	28
BP	GO:0032880	regulation of protein localization	26/476	78/1993	0.0345692616934987	0.398605478811367	0.374125652186799	PRNP/OAZ1/TMEM231/SDC4/SEC16B/ARNTL/BCL2L1/SEMA3A/RBP4A/VAMP7/IL18/TRH/TGFB2/TGFBR2/ANXA5/GAPDH/CDH2/TXN/CENPQ/INSIG1/GATA3/TGFB1/FGR/TLDC1/NGFR/GPC1	26
BP	GO:0009887	animal organ morphogenesis	44/476	144/1993	0.0346412640913703	0.398605478811367	0.374125652186799	MAFB/COL6A3/CCNB2/ALDH1A2/SOX9/SDK1/LHX1/THY1/NEUROD1/TGFB2/GREM1/COCH/TGFBR2/BMPR1B/TDRD7/CDH7/FST/GATA6/MSX1/CDH2/BVES/COL12A1/PTHLH/INSIG1/HOXA4/HOXA5/CNTF/HOXA7/CTNNA2/HOXA3/HOXA6/GATA3/COL2A1/RBPMS2/TGFB1/SDK2/FGR/SDC3/FGFRL1/LHFPL5/NBL1/HOXA2/ACHE/PCK2	44
BP	GO:0045926	negative regulation of growth	12/476	30/1993	0.0356312359585067	0.407281544797236	0.382268889091264	DRAXIN/SEMA3A/BCL6/TGFB2/SEMA4D/MSX1/EPHA7/PTHLH/TGFB1/INHBA/SEMA3E/SEMA3C	12
BP	GO:0007178	transmembrane receptor protein serine/threonine kinase signaling pathway	17/476	47/1993	0.0380301700596821	0.43184258896718	0.405321549320296	NEO1/SMAD5/PXN/TGFB2/GREM1/TGFBR2/BMPR1B/FST/MSX1/SMAD6/NREP/RBPMS2/TGFB1/INHBA/SMAD3/SOSTDC1/INHA	17
BP	GO:0071310	cellular response to organic substance	64/476	221/1993	0.0382953208249881	0.431860489862273	0.405338350855668	PRNP/HSPA5/NEO1/PKM/NR5A2/CISH/TSHB/PRLR/SOX9/ARNTL/PIK3AP1/IFNW1/CHRNA4/BCL2L1/SMAD5/PXN/PTPN1/HSPD1/TESC/TRH/LHCGR/CAPN2/TGFB2/GREM1/VEGFA/TGFBR2/ANXA5/BDNF/BMPR1B/NTRK2/ESR1/GAPDH/GHR/GATA6/MSX1/FGFR3/CNMD/INSIG1/TRIM71/RPLP0/SMAD6/CNTF/NREP/TIMP3/GATA3/BGLAP/RAD51/COL2A1/CA2/RBPMS2/TGFB1/VDR/SMAD3/NGFR/SOSTDC1/FGFRL1/EGFR/AGRN/NTRK3/GPC1/RXRG/JUND/PCK2/NTF3	64
BP	GO:0030334	regulation of cell migration	23/476	68/1993	0.0385321642171437	0.431860489862273	0.405338350855668	HBEGF/ETS1/STK10/SOX9/SEMA3A/THY1/TGFB2/VEGFA/SEMA4D/TGFBR2/SINHCAF/CDH2/HOXA7/GATA3/TGFB1/PTK2/FGR/TLDC1/SOX14/SEMA3E/NTRK3/SEMA3C/PTN	23
BP	GO:0031214	biomineral tissue development	10/476	24/1993	0.0402224781593193	0.442553017747875	0.41537421132767	SOX9/RARRES1/GREM1/SPP1/PTHLH/BGLAP/TGFB1/FGR/PHOSPHO1/PTN	10
BP	GO:0045930	negative regulation of mitotic cell cycle	10/476	24/1993	0.0402224781593193	0.442553017747875	0.41537421132767	CTDSPL/BCL2L1/TAOK3/DYNC1LI1/WEE2/MRE11/DCLRE1B/TGFB1/TRIP13/CHEK1	10
BP	GO:0070848	response to growth factor	29/476	90/1993	0.0412428839517279	0.442553017747875	0.41537421132767	NEO1/SOX9/SMAD5/PXN/TGFB2/GREM1/VEGFA/TGFBR2/BDNF/BMPR1B/NTRK2/GATA6/MSX1/FGFR3/CNMD/TRIM71/SMAD6/NREP/GATA3/COL2A1/RBPMS2/TGFB1/SMAD3/SOSTDC1/FGFRL1/EGFR/NTRK3/GPC1/NTF3	29
BP	GO:2000145	regulation of cell motility	24/476	72/1993	0.0413863103246194	0.442553017747875	0.41537421132767	HBEGF/ETS1/STK10/SOX9/SEMA3A/THY1/TGFB2/VEGFA/SEMA4D/TGFBR2/ANXA5/SINHCAF/CDH2/HOXA7/GATA3/TGFB1/PTK2/FGR/TLDC1/SOX14/SEMA3E/NTRK3/SEMA3C/PTN	24
BP	GO:0043523	regulation of neuron apoptotic process	9/476	21/1993	0.0422560630602988	0.442553017747875	0.41537421132767	PRNP/DRAXIN/BCL2L1/TGFB2/BDNF/NTRK2/EPHA7/CNTF/NTF3	9
BP	GO:0090087	regulation of peptide transport	18/476	51/1993	0.0423917637418613	0.442553017747875	0.41537421132767	PRNP/OAZ1/SEC16B/ARNTL/RBP4A/VAMP7/IL18/TRH/TGFB2/TGFBR2/ANXA5/GAPDH/TXN/INSIG1/GATA3/CA2/TGFB1/FGR	18
BP	GO:0072657	protein localization to membrane	13/476	34/1993	0.0425671406475156	0.442553017747875	0.41537421132767	PRNP/SDC4/PDZD11/BCL2L1/VAMP7/TESC/NSG1/CDH2/PALM/S100A10/TGFB1/AGRN/GPC1	13
BP	GO:0023051	regulation of signaling	87/476	312/1993	0.0430079608397273	0.442553017747875	0.41537421132767	PRNP/HBEGF/HSPA5/NEO1/CISH/TSHB/FRZB/LITAF/KHDRBS1/CHRNA7/ADA/TNFAIP8L1/RALGPS2/SOX9/DRAXIN/RGS9BP/ARNTL/PIK3AP1/DKK3/IFNW1/CHRNA4/BCL2L1/RBP4A/THY1/BLNK/BCL6/TAOK3/VAMP7/IL18/PTPN1/TRH/PDCD4/PSEN1/TGFB2/GREM1/VEGFA/SPP1/DUSP4/ANXA5/BDNF/NTRK2/TUBB2B/GHR/FST/NSG1/MSX1/SLC24A2/CDH2/BVES/NRG1/EPHA7/FGFR3/CNMD/PTHLH/INSIG1/SMAD6/CNTF/OGN/NREP/TIMP3/CRABP2/GATA3/COL2A1/CA2/RBPMS2/CSK/TGFB1/PTK2/FGR/D…	87
BP	GO:0032879	regulation of localization	60/476	207/1993	0.043503687039734	0.442553017747875	0.41537421132767	PRNP/OAZ1/HBEGF/ETS1/STK10/TMEM231/KHDRBS1/RAB5C/SDC4/KCNJ2/SOX9/SEC16B/KCNJ12/ARNTL/CHRNA4/BCL2L1/SEMA3A/RBP4A/THY1/BCL6/VAMP7/IL18/PTPN1/TESC/TRH/GPR50/TGFB2/GREM1/VEGFA/SEMA4D/TGFBR2/ANXA5/TUBB2B/SINHCAF/CACNA1C/GAPDH/FST/CDH2/BVES/TXN/CENPQ/INSIG1/HOXA7/GATA3/CA2/TGFB1/PTK2/KCNG2/FGR/TLDC1/DBN1/INHBA/NGFR/SOX14/SEMA3E/NTRK3/GPC1/SEMA3C/PTN/SYT1	60
BP	GO:0007043	cell-cell junction assembly	8/476	18/1993	0.0438417486904242	0.442553017747875	0.41537421132767	CDH1/GJC1/CDH4/CDH7/CDH2/OCLN/CDH11/CDH3	8
BP	GO:0048704	embryonic skeletal system morphogenesis	8/476	18/1993	0.0438417486904242	0.442553017747875	0.41537421132767	LHX1/HOXA4/HOXA5/HOXA7/HOXA3/HOXA6/COL2A1/HOXA2	8
BP	GO:0090090	negative regulation of canonical Wnt signaling pathway	8/476	18/1993	0.0438417486904242	0.442553017747875	0.41537421132767	FRZB/SOX9/DRAXIN/DKK3/GREM1/CDH2/SMAD6/SOSTDC1	8
BP	GO:0001755	neural crest cell migration	6/476	12/1993	0.0438534450016902	0.442553017747875	0.41537421132767	SOX9/SEMA3A/SEMA4D/CTNNA2/SEMA3E/SEMA3C	6
BP	GO:0007044	cell-substrate junction assembly	6/476	12/1993	0.0438534450016902	0.442553017747875	0.41537421132767	THY1/GREM1/VEGFA/EPHA3/S100A10/PTK2	6
BP	GO:0007045	cell-substrate adherens junction assembly	6/476	12/1993	0.0438534450016902	0.442553017747875	0.41537421132767	THY1/GREM1/VEGFA/EPHA3/S100A10/PTK2	6
BP	GO:0016339	calcium-dependent cell-cell adhesion via plasma membrane cell adhesion molecules	6/476	12/1993	0.0438534450016902	0.442553017747875	0.41537421132767	CDH1/CDH4/CDH7/CDH2/CDH11/CDH3	6
BP	GO:0048041	focal adhesion assembly	6/476	12/1993	0.0438534450016902	0.442553017747875	0.41537421132767	THY1/GREM1/VEGFA/EPHA3/S100A10/PTK2	6
BP	GO:0050790	regulation of catalytic activity	61/476	211/1993	0.0441014594742958	0.442553017747875	0.41537421132767	PRNP/OAZ1/NPM1/CISH/RIMBP2/ATP1B3/STK10/COL6A3/SDC4/CHRNA7/CCNB2/RABGAP1L/WFDC1/PIK3AP1/THY1/BLNK/BCL6/TAOK3/MASTL/HSPD1/TESC/EPHB3/PDCD4/DCUN1D1/LHCGR/PSEN1/TGFB2/GREM1/TBCK/SEMA4D/DUSP4/EPHA5/NTRK2/FBLN1/GAPDH/ATP1B1/EPHA3/BVES/EPHA7/FGFR3/DNAJC3/BIRC2/TPM2/SMAD6/PALM/TIMP2/TNFAIP8/TIMP3/S100A10/SMAP2/TGFB1/PTK2/FGR/PTGS2/CLPS/NGFR/NOS2/AGRN/NTRK3/MOS/PKIA	61
BP	GO:0035148	tube formation	7/476	15/1993	0.0445970149747139	0.44262951451899	0.41544601015108	SOX9/LHX1/GREM1/CDH7/CDH2/GATA3/TGFB1	7
BP	GO:0006468	protein phosphorylation	56/476	192/1993	0.0449892958784341	0.44262951451899	0.41544601015108	PRNP/HBEGF/STK10/SDC4/CHRNA7/CCNB2/SOX9/EPHB2/BTK/CTDSPL/IFNW1/SMAD5/THY1/TAOK3/MASTL/TESC/EPHB3/PDCD4/TGFB2/GREM1/VEGFA/TBCK/DUSP4/TGFBR2/EPHA5/BMPR1B/NTRK2/WEE2/GHR/CDH2/EPHA3/EPHA7/TXN/FGFR3/DNAJC3/CNTF/POMK/TIMP3/RAD51/RBPMS2/CSK/TGFB1/PTK2/FGR/PTGS2/INHBA/ST3GAL1/EGFR/YAP1/AGRN/NTRK3/CAMK2D/MOS/CHEK1/PKIA/INHA	56
BP	GO:0009101	glycoprotein biosynthetic process	15/476	41/1993	0.0451348751769075	0.44262951451899	0.41544601015108	ST6GALNAC1/ST6GALNAC2/HS6ST1/RPN2/ST6GAL1/LARGE2/DDOST/BMPR1B/EOGT/FUT10/CHST3/POMK/HS6ST2/ST3GAL1/LFNG	15
BP	GO:0043087	regulation of GTPase activity	15/476	41/1993	0.0451348751769075	0.44262951451899	0.41544601015108	SDC4/RABGAP1L/THY1/BCL6/EPHB3/TBCK/SEMA4D/EPHA5/NTRK2/EPHA3/BVES/S100A10/SMAP2/AGRN/NTRK3	15
BP	GO:0070201	regulation of establishment of protein localization	17/476	48/1993	0.0463240697650307	0.449679710694261	0.422063227882215	PRNP/OAZ1/SEC16B/ARNTL/RBP4A/VAMP7/IL18/TRH/TGFB2/TGFBR2/ANXA5/GAPDH/TXN/INSIG1/GATA3/TGFB1/FGR	17
BP	GO:0065009	regulation of molecular function	87/476	313/1993	0.0463748484957002	0.449679710694261	0.422063227882215	PRNP/OAZ1/HBEGF/HSPA5/NPM1/CISH/TSHB/RIMBP2/ATP1B3/STK10/LITAF/COL6A3/SDC4/CHRNA7/CCNB2/RABGAP1L/WFDC1/PIK3AP1/DKK3/IFNW1/THY1/BLNK/BCL6/TAOK3/MASTL/IL18/HSPD1/TESC/TRH/EPHB3/PDCD4/DCUN1D1/LHCGR/PSEN1/TGFB2/GREM1/VEGFA/TBCK/SEMA4D/SPP1/DUSP4/EPHA5/BDNF/NTRK2/FBLN1/GAPDH/MSX1/ATP1B1/EPHA3/BVES/NRG1/EPHA7/TXN/FGFR3/DNAJC3/BIRC2/PTHLH/TPM2/SMAD6/PALM/CNTF/OGN/TIMP2/TNFAIP8/TIMP3/S100A10/SMAP2/GATA3/…	87
BP	GO:0007409	axonogenesis	24/476	73/1993	0.0483138600329087	0.457275058392847	0.42919211737915	TUBB3/TENM2/NEO1/LHX3/DRAXIN/EPHB2/LHX1/SEMA3A/THY1/EPHB3/SEMA4D/EPHA5/UNC5C/NTRK2/TUBB2B/CDH2/EPHA3/EPHA7/CTNNA2/GATA3/ISL2/SEMA3E/NTRK3/SEMA3C	24
BP	GO:0060173	limb development	14/476	38/1993	0.0491528102673802	0.457275058392847	0.42919211737915	HS6ST1/TMEM231/SOX9/GREM1/CDH7/MSX1/CDH2/HAND2/COL2A1/HS6ST2/SP8/PDLIM4/GLI3/PTN	14
BP	GO:1901652	response to peptide	14/476	38/1993	0.0491528102673802	0.457275058392847	0.42919211737915	PRNP/PKM/CISH/SLC2A1/PIK3AP1/LHCGR/TGFB2/ANXA5/GHR/BGLAP/CA2/TLDC1/NGFR/PCK2	14
BP	GO:0006486	protein glycosylation	11/476	28/1993	0.0495425468826549	0.457275058392847	0.42919211737915	ST6GALNAC1/ST6GALNAC2/RPN2/ST6GAL1/LARGE2/DDOST/EOGT/FUT10/POMK/ST3GAL1/LFNG	11
BP	GO:0043413	macromolecule glycosylation	11/476	28/1993	0.0495425468826549	0.457275058392847	0.42919211737915	ST6GALNAC1/ST6GALNAC2/RPN2/ST6GAL1/LARGE2/DDOST/EOGT/FUT10/POMK/ST3GAL1/LFNG	11
BP	GO:0050730	regulation of peptidyl-tyrosine phosphorylation	11/476	28/1993	0.0495425468826549	0.457275058392847	0.42919211737915	PRNP/HBEGF/SDC4/GREM1/VEGFA/GHR/EPHA7/FGFR3/CNTF/TGFB1/PTK2	11
BP	GO:0070085	glycosylation	11/476	28/1993	0.0495425468826549	0.457275058392847	0.42919211737915	ST6GALNAC1/ST6GALNAC2/RPN2/ST6GAL1/LARGE2/DDOST/EOGT/FUT10/POMK/ST3GAL1/LFNG	11
BP	GO:0070997	neuron death	11/476	28/1993	0.0495425468826549	0.457275058392847	0.42919211737915	PRNP/DRAXIN/BCL2L1/TGFB2/BDNF/NTRK2/GAPDH/EPHA7/CNTF/NGFR/NTF3	11
BP	GO:1990778	protein localization to cell periphery	11/476	28/1993	0.0495425468826549	0.457275058392847	0.42919211737915	PRNP/SDC4/PDZD11/BCL2L1/VAMP7/TESC/NSG1/CDH2/PALM/S100A10/TGFB1	11
BP	GO:0007169	transmembrane receptor protein tyrosine kinase signaling pathway	28/476	88/1993	0.051758771151206	0.474852034802441	0.445689627103103	HBEGF/CISH/SOX9/EPHB2/BLNK/EPHB3/GREM1/VEGFA/EPHA5/BDNF/NTRK2/GHR/EPHA3/NRG1/EPHA7/FGFR3/CNMD/TRIM71/GATA3/TGFB1/PTK2/FGR/FGFRL1/EGFR/AGRN/NTRK3/GPC1/NTF3	28
BP	GO:0040013	negative regulation of locomotion	10/476	25/1993	0.0532172003591791	0.474852034802441	0.445689627103103	SEMA3A/THY1/SEMA4D/SINHCAF/CDH2/HOXA7/GATA3/TGFB1/SEMA3E/SEMA3C	10
BP	GO:0051271	negative regulation of cellular component movement	10/476	25/1993	0.0532172003591791	0.474852034802441	0.445689627103103	SEMA3A/THY1/SEMA4D/SINHCAF/CDH2/HOXA7/GATA3/TGFB1/SEMA3E/SEMA3C	10
BP	GO:2000027	regulation of animal organ morphogenesis	10/476	25/1993	0.0532172003591791	0.474852034802441	0.445689627103103	SOX9/LHX1/NEUROD1/GREM1/FST/MSX1/PTHLH/CNTF/GATA3/TGFB1	10
BP	GO:0010646	regulation of cell communication	85/476	307/1993	0.0533113996230283	0.474852034802441	0.445689627103103	PRNP/HBEGF/HSPA5/NEO1/CISH/TSHB/FRZB/LITAF/KHDRBS1/CHRNA7/ADA/TNFAIP8L1/RALGPS2/SOX9/DRAXIN/RGS9BP/ARNTL/PIK3AP1/DKK3/IFNW1/CHRNA4/BCL2L1/RBP4A/THY1/BLNK/BCL6/TAOK3/VAMP7/IL18/PTPN1/TRH/PDCD4/PSEN1/TGFB2/GREM1/VEGFA/SPP1/DUSP4/ANXA5/BDNF/NTRK2/TUBB2B/GHR/FST/MSX1/SLC24A2/CDH2/NRG1/EPHA7/FGFR3/CNMD/PTHLH/INSIG1/SMAD6/CNTF/OGN/NREP/TIMP3/CRABP2/GATA3/COL2A1/CA2/RBPMS2/CSK/TGFB1/PTK2/FGR/DBN1/PTGS2/…	85
BP	GO:0060348	bone development	15/476	42/1993	0.0553564593626791	0.474852034802441	0.445689627103103	COL6A3/SOX9/SMAD5/GREM1/COCH/SEMA4D/BMPR1B/MSX1/COL12A1/PTHLH/INSIG1/BGLAP/COL2A1/PHOSPHO1/SDC3	15
BP	GO:0051272	positive regulation of cellular component movement	17/476	49/1993	0.055829006753834	0.474852034802441	0.445689627103103	HBEGF/ETS1/SOX9/SEMA3A/BCL6/TGFB2/VEGFA/SEMA4D/TGFBR2/TUBB2B/GATA3/TGFB1/PTK2/FGR/SEMA3E/NTRK3/SEMA3C	17
BP	GO:0007156	homophilic cell adhesion via plasma membrane adhesion molecules	9/476	22/1993	0.0569028348336305	0.474852034802441	0.445689627103103	CDH1/SDK1/CDH4/NCAM1/CDH7/CDH2/SDK2/CDH11/CDH3	9
BP	GO:0021953	central nervous system neuron differentiation	9/476	22/1993	0.0569028348336305	0.474852034802441	0.445689627103103	LHX3/ALDH1A2/DRAXIN/EPHB2/LHX1/NTRK2/SMAD6/C1H21ORF91/PTK2	9
BP	GO:1901615	organic hydroxy compound metabolic process	20/476	60/1993	0.0595703953363604	0.474852034802441	0.445689627103103	CETP/GK5/STAR/ALDH1A2/DISP3/PGP/SORL1/RBP4A/MSMO1/TGFB2/HMGCS1/ALDH1A1/TYRP1/INSIG1/FDX1/INSIG2/FDPS/LCAT/GATA3/PCK2	20
BP	GO:0010810	regulation of cell-substrate adhesion	8/476	19/1993	0.0604272051194947	0.474852034802441	0.445689627103103	BCL6/GREM1/VEGFA/EPHA3/HOXA7/S100A10/PTK2/SDC3	8
BP	GO:0050890	cognition	8/476	19/1993	0.0604272051194947	0.474852034802441	0.445689627103103	PRNP/CHRNA7/CHRNA4/BDNF/NTRK2/EGFR/PTN/NTF3	8
BP	GO:0061387	regulation of extent of cell growth	8/476	19/1993	0.0604272051194947	0.474852034802441	0.445689627103103	DRAXIN/SEMA3A/SEMA4D/NTRK2/EPHA7/SEMA3E/NTRK3/SEMA3C	8
BP	GO:0071804	cellular potassium ion transport	8/476	19/1993	0.0604272051194947	0.474852034802441	0.445689627103103	PRNP/KCNT1/ATP1B3/KCNJ2/KCNJ12/ATP1B1/KCNG2/ATP1A1	8
BP	GO:0071805	potassium ion transmembrane transport	8/476	19/1993	0.0604272051194947	0.474852034802441	0.445689627103103	PRNP/KCNT1/ATP1B3/KCNJ2/KCNJ12/ATP1B1/KCNG2/ATP1A1	8
BP	GO:0048736	appendage development	14/476	39/1993	0.0605367628064837	0.474852034802441	0.445689627103103	HS6ST1/TMEM231/SOX9/GREM1/CDH7/MSX1/CDH2/HAND2/COL2A1/HS6ST2/SP8/PDLIM4/GLI3/PTN	14
BP	GO:0009100	glycoprotein metabolic process	16/476	46/1993	0.0611725286917296	0.474852034802441	0.445689627103103	ST6GALNAC1/ST6GALNAC2/HS6ST1/RPN2/ST6GAL1/LARGE2/DDOST/BMPR1B/EOGT/FUT10/CHST3/POMK/COL2A1/HS6ST2/ST3GAL1/LFNG	16
BP	GO:0002684	positive regulation of immune system process	23/476	71/1993	0.0613790539624533	0.474852034802441	0.445689627103103	PRNP/BTK/PIK3AP1/IFNW1/THY1/BCL6/VAMP7/IL18/HSPD1/TESC/TGFB2/COCH/VEGFA/HMGB2/CG-1B/COLEC12/HOXA5/GATA3/CSK/TGFB1/FGR/INHBA/COLEC11	23
BP	GO:0006629	lipid metabolic process	33/476	108/1993	0.0624848847526902	0.474852034802441	0.445689627103103	CETP/ACSBG2/CISH/GK5/AACS/STAR/ALDH1A2/DISP3/PSAP/CYP2C23b/PGP/SORL1/RBP4A/CYP17A1/MSMO1/HPGDS/CHPT1/HMGCS1/GATA6/PIP5K1B/ALDH1A1/FGFR3/PLA2G7/INSIG1/FDX1/INSIG2/FDPS/LCAT/TGFB1/FGR/PTGS2/CLPS/PCK2	33
BP	GO:0048863	stem cell differentiation	11/476	29/1993	0.0632865429134455	0.474852034802441	0.445689627103103	SOX9/SEMA3A/TGFB2/GREM1/SEMA4D/GATA6/MSX1/HOXA7/CTNNA2/SEMA3E/SEMA3C	11
BP	GO:0050708	regulation of protein secretion	11/476	29/1993	0.0632865429134455	0.474852034802441	0.445689627103103	ARNTL/RBP4A/IL18/TRH/TGFB2/TGFBR2/ANXA5/GAPDH/GATA3/TGFB1/FGR	11
BP	GO:0060562	epithelial tube morphogenesis	11/476	29/1993	0.0632865429134455	0.474852034802441	0.445689627103103	ALDH1A2/SOX9/LHX1/GREM1/CDH7/CDH2/EPHA7/ETS2/HOXA5/GATA3/TGFB1	11
BP	GO:0006694	steroid biosynthetic process	7/476	16/1993	0.0634791029486814	0.474852034802441	0.445689627103103	STAR/CYP17A1/MSMO1/HMGCS1/INSIG1/FDX1/FDPS	7
BP	GO:0008584	male gonad development	7/476	16/1993	0.0634791029486814	0.474852034802441	0.445689627103103	SOX9/COL9A3/BCL2L1/TGFB2/GATA6/GATA3/INHBA	7
BP	GO:0010632	regulation of epithelial cell migration	7/476	16/1993	0.0634791029486814	0.474852034802441	0.445689627103103	HBEGF/ETS1/SOX9/TGFB2/GATA3/TGFB1/PTN	7
BP	GO:0046546	development of primary male sexual characteristics	7/476	16/1993	0.0634791029486814	0.474852034802441	0.445689627103103	SOX9/COL9A3/BCL2L1/TGFB2/GATA6/GATA3/INHBA	7
BP	GO:0060042	retina morphogenesis in camera-type eye	7/476	16/1993	0.0634791029486814	0.474852034802441	0.445689627103103	SOX9/SDK1/LHX1/THY1/FST/SDK2/ACHE	7
BP	GO:0071241	cellular response to inorganic substance	7/476	16/1993	0.0634791029486814	0.474852034802441	0.445689627103103	PRNP/ANXA5/MT4L/RAD51/CA2/SYT1/JUND	7
BP	GO:0032870	cellular response to hormone stimulus	21/476	64/1993	0.0635186534367811	0.474852034802441	0.445689627103103	PKM/NR5A2/CISH/TSHB/PRLR/ARNTL/PIK3AP1/CHRNA4/TRH/LHCGR/ANXA5/ESR1/GHR/GATA6/BGLAP/CA2/VDR/AGRN/RXRG/JUND/PCK2	21
BP	GO:0035295	tube development	34/476	112/1993	0.0643596403784194	0.474852034802441	0.445689627103103	GJC1/ETS1/HS6ST1/CHRNA7/ALDH1A2/SOX9/EPHB2/LHX1/SMAD5/THY1/TGFB2/GREM1/VEGFA/TGFBR2/CDH7/GATA6/CDH2/BVES/EPHA7/ETS2/CNMD/TRIM71/HOXA5/HOXA7/GATA3/COL2A1/RBPMS2/TGFB1/PTK2/NGFR/SEMA3E/NBL1/PTN/LMX1B	34
BP	GO:0035239	tube morphogenesis	27/476	86/1993	0.0645998180017058	0.474852034802441	0.445689627103103	GJC1/ETS1/HS6ST1/CHRNA7/ALDH1A2/SOX9/EPHB2/LHX1/THY1/GREM1/VEGFA/CDH7/GATA6/CDH2/BVES/EPHA7/ETS2/CNMD/HOXA5/HOXA7/GATA3/RBPMS2/TGFB1/PTK2/NGFR/SEMA3E/NBL1	27
BP	GO:0006935	chemotaxis	24/476	75/1993	0.064624788517939	0.474852034802441	0.445689627103103	TUBB3/HBEGF/TENM2/NEO1/LHX3/DRAXIN/EPHB2/LHX1/SEMA3A/EPHB3/TGFB2/VEGFA/SEMA4D/EPHA5/UNC5C/TUBB2B/EPHA3/EPHA7/AvBD1/GATA3/TGFB1/SEMA3E/NTRK3/SEMA3C	24
BP	GO:0042330	taxis	24/476	75/1993	0.064624788517939	0.474852034802441	0.445689627103103	TUBB3/HBEGF/TENM2/NEO1/LHX3/DRAXIN/EPHB2/LHX1/SEMA3A/EPHB3/TGFB2/VEGFA/SEMA4D/EPHA5/UNC5C/TUBB2B/EPHA3/EPHA7/AvBD1/GATA3/TGFB1/SEMA3E/NTRK3/SEMA3C	24
BP	GO:0001906	cell killing	5/476	10/1993	0.0652751875192838	0.474852034802441	0.445689627103103	VAMP7/TGFB2/GAPDH/AvBD1/RPL30	5
BP	GO:0006493	protein O-linked glycosylation	5/476	10/1993	0.0652751875192838	0.474852034802441	0.445689627103103	ST6GALNAC2/LARGE2/EOGT/POMK/LFNG	5
BP	GO:0007219	Notch signaling pathway	5/476	10/1993	0.0652751875192838	0.474852034802441	0.445689627103103	MIB2/SOX9/PSEN1/TGFB1/LFNG	5
BP	GO:0010842	retina layer formation	5/476	10/1993	0.0652751875192838	0.474852034802441	0.445689627103103	SDK1/LHX1/FST/SDK2/ACHE	5
BP	GO:0010923	negative regulation of phosphatase activity	5/476	10/1993	0.0652751875192838	0.474852034802441	0.445689627103103	RIMBP2/MASTL/TGFB2/SEMA4D/SMAD6	5
BP	GO:0021515	cell differentiation in spinal cord	5/476	10/1993	0.0652751875192838	0.474852034802441	0.445689627103103	LHX3/ALDH1A2/DRAXIN/LHX1/SMAD6	5
BP	GO:0034446	substrate adhesion-dependent cell spreading	5/476	10/1993	0.0652751875192838	0.474852034802441	0.445689627103103	PXN/EPHB3/BVES/S100A10/SDC3	5
BP	GO:0035725	sodium ion transmembrane transport	5/476	10/1993	0.0652751875192838	0.474852034802441	0.445689627103103	ATP1B3/TESC/SLC24A2/ATP1B1/ATP1A1	5
BP	GO:0043627	response to estrogen	5/476	10/1993	0.0652751875192838	0.474852034802441	0.445689627103103	CITED4/VTG2/RBP4A/GATA6/SFR1	5
BP	GO:1903391	regulation of adherens junction organization	5/476	10/1993	0.0652751875192838	0.474852034802441	0.445689627103103	GREM1/VEGFA/EPHA3/S100A10/PTK2	5
BP	GO:1905330	regulation of morphogenesis of an epithelium	5/476	10/1993	0.0652751875192838	0.474852034802441	0.445689627103103	SOX9/LHX1/GREM1/GATA3/TGFB1	5
BP	GO:0010634	positive regulation of epithelial cell migration	6/476	13/1993	0.0654778587966286	0.474852034802441	0.445689627103103	HBEGF/ETS1/SOX9/TGFB2/GATA3/TGFB1	6
BP	GO:0014032	neural crest cell development	6/476	13/1993	0.0654778587966286	0.474852034802441	0.445689627103103	SOX9/SEMA3A/SEMA4D/CTNNA2/SEMA3E/SEMA3C	6
BP	GO:0014033	neural crest cell differentiation	6/476	13/1993	0.0654778587966286	0.474852034802441	0.445689627103103	SOX9/SEMA3A/SEMA4D/CTNNA2/SEMA3E/SEMA3C	6
BP	GO:0014068	positive regulation of phosphatidylinositol 3-kinase signaling	6/476	13/1993	0.0654778587966286	0.474852034802441	0.445689627103103	SOX9/PIK3AP1/TGFB2/NTRK2/FGR/NTRK3	6
BP	GO:0045834	positive regulation of lipid metabolic process	6/476	13/1993	0.0654778587966286	0.474852034802441	0.445689627103103	STAR/DISP3/FGFR3/TGFB1/FGR/PTGS2	6
BP	GO:0048013	ephrin receptor signaling pathway	6/476	13/1993	0.0654778587966286	0.474852034802441	0.445689627103103	EPHB2/EPHB3/EPHA5/NTRK2/EPHA3/EPHA7	6
BP	GO:0060395	SMAD protein signal transduction	6/476	13/1993	0.0654778587966286	0.474852034802441	0.445689627103103	SMAD5/TGFB2/RBPMS2/TGFB1/INHBA/INHA	6
BP	GO:0009952	anterior/posterior pattern specification	13/476	36/1993	0.0662198974718578	0.475684383906385	0.446470858591161	LHX1/TGFB2/MSX1/HOXA4/HOXA5/HOXA7/HOXA3/HOXA6/HAND2/LFNG/GLI3/PTN/HOXA2	13
BP	GO:0040017	positive regulation of locomotion	17/476	50/1993	0.0666100695420598	0.475684383906385	0.446470858591161	HBEGF/ETS1/SOX9/SEMA3A/TGFB2/VEGFA/SEMA4D/TGFBR2/TUBB2B/BVES/GATA3/TGFB1/PTK2/FGR/SEMA3E/NTRK3/SEMA3C	17
BP	GO:0010941	regulation of cell death	40/476	135/1993	0.0668872526973425	0.475684383906385	0.446470858591161	PRNP/LHX3/TNFAIP8L1/SOX9/DRAXIN/BOK/BCL2L1/BCL6/HSPD1/TGFB2/GREM1/ANXA5/BDNF/NTRK2/GAPDH/FST/GATA6/MSX1/EPHA7/TXN/NPAS2/DNAJC3/BIRC2/HOXA5/CNTF/TNFAIP8/TIMP3/GATA3/COL2A1/TGFB1/PTK2/PTGS2/INHBA/ALB/NGFR/CCN3/NTRK3/EYA1/NTF3/INHA	40
BP	GO:0031400	negative regulation of protein modification process	15/476	43/1993	0.0670659625175738	0.475684383906385	0.446470858591161	PRNP/CTDSPL/THY1/TAOK3/MASTL/TESC/PDCD4/GREM1/DUSP4/DNAJC3/TIMP3/TGFB1/PTK2/NTRK3/PKIA	15
BP	GO:1903827	regulation of cellular protein localization	15/476	43/1993	0.0670659625175738	0.475684383906385	0.446470858591161	PRNP/OAZ1/SDC4/SEC16B/BCL2L1/SEMA3A/VAMP7/CDH2/TXN/CENPQ/INSIG1/TGFB1/TLDC1/NGFR/GPC1	15
BP	GO:0007389	pattern specification process	22/476	68/1993	0.0672462280841008	0.475684383906385	0.446470858591161	MAFB/LHX3/ALDH1A2/LHX1/TGFB2/GREM1/TGFBR2/BMPR1B/FST/MSX1/HOXA4/HOXA5/HOXA7/HOXA3/HOXA6/HAND2/SP8/SOSTDC1/LFNG/GLI3/PTN/HOXA2	22
BP	GO:0044255	cellular lipid metabolic process	25/476	79/1993	0.0677009878302397	0.476946550999974	0.447655511367299	CETP/ACSBG2/CISH/GK5/AACS/STAR/ALDH1A2/PSAP/CYP2C23b/PGP/RBP4A/HPGDS/CHPT1/HMGCS1/GATA6/PIP5K1B/ALDH1A1/FGFR3/INSIG1/FDPS/LCAT/TGFB1/FGR/PTGS2/PCK2	25
BP	GO:0090132	epithelium migration	10/476	26/1993	0.0687136376878356	0.482112758736603	0.452504443310137	HBEGF/ETS1/SOX9/PXN/TGFB2/GREM1/BVES/GATA3/TGFB1/PTN	10
BP	GO:0016310	phosphorylation	67/476	240/1993	0.0707447863070618	0.494354255732748	0.463994145009879	PRNP/HBEGF/PKM/CISH/GK5/STK10/SDC4/CHRNA7/CCNB2/SOX9/EPHB2/BTK/PIK3AP1/CTDSPL/IFNW1/SMAD5/THY1/TAOK3/MASTL/TESC/EPHB3/PDCD4/GPR50/PSEN1/TGFB2/GREM1/VEGFA/TBCK/DUSP4/TGFBR2/CKB/EPHA5/BMPR1B/NTRK2/WEE2/GAPDH/ENO2/GHR/PIP5K1B/CDH2/EPHA3/EPHA7/TXN/FGFR3/DNAJC3/CNTF/POMK/TIMP3/RAD51/RBPMS2/CSK/TGFB1/PTK2/FGR/PTGS2/INHBA/ST3GAL1/EGFR/YAP1/AGRN/NTRK3/CAMK2D/MOS/CHEK1/PCK2/PKIA/INHA	67
BP	GO:0003002	regionalization	18/476	54/1993	0.0716859106926805	0.498910813933736	0.468270868234445	MAFB/LHX3/LHX1/TGFB2/GREM1/MSX1/HOXA4/HOXA5/HOXA7/HOXA3/HOXA6/HAND2/SP8/SOSTDC1/LFNG/GLI3/PTN/HOXA2	18
BP	GO:0050778	positive regulation of immune response	16/476	47/1993	0.0731169718566572	0.506015614265335	0.474939336680094	PRNP/BTK/PIK3AP1/IFNW1/THY1/VAMP7/HSPD1/TGFB2/COCH/HMGB2/COLEC12/GATA3/CSK/TGFB1/FGR/COLEC11	16
BP	GO:0001667	ameboidal-type cell migration	14/476	40/1993	0.0735752918661121	0.506015614265335	0.474939336680094	HBEGF/ETS1/SOX9/SEMA3A/PXN/TGFB2/GREM1/SEMA4D/CTNNA2/GATA3/TGFB1/SEMA3E/SEMA3C/PTN	14
BP	GO:0019216	regulation of lipid metabolic process	9/476	23/1993	0.0744657972325579	0.506015614265335	0.474939336680094	CISH/STAR/DISP3/PSAP/FGFR3/INSIG1/TGFB1/FGR/PTGS2	9
BP	GO:0030178	negative regulation of Wnt signaling pathway	9/476	23/1993	0.0744657972325579	0.506015614265335	0.474939336680094	FRZB/SOX9/DRAXIN/DKK3/GREM1/CDH2/SMAD6/SOSTDC1/APCDD1	9
BP	GO:0051321	meiotic cell cycle	9/476	23/1993	0.0744657972325579	0.506015614265335	0.474939336680094	PIWIL1/WEE2/MSX1/MRE11/CENPS/RAD51/TRIP13/LFNG/MOS	9
BP	GO:0097191	extrinsic apoptotic signaling pathway	9/476	23/1993	0.0744657972325579	0.506015614265335	0.474939336680094	BOK/BCL2L1/TGFB2/FGFR3/TIMP3/COL2A1/TGFB1/INHBA/EYA1	9
BP	GO:0043933	protein-containing complex subunit organization	65/476	233/1993	0.075434910987579	0.510590809272789	0.479233552156384	PRNP/CETP/GSN/STMN1/PIWIL1/DCXR/SUB1/ALDH1A2/KCNJ2/SOX9/SEC16B/PLOD1/CENPP/KCNJ12/SLC2A1/DR1/RBP4A/VAMP7/BLM/FGB/TGFB2/GREM1/VEGFA/ITGB3BP/DICER1/DES/TUBB2B/CENPN/CENPK/CENPH/NSG1/PSIP1/BVES/COL12A1/CHAF1B/MX1/RDX/INSIG1/RPLP0/CENPS/CENPW/S100A10/CENPT/RAD51/COL2A1/HIST1H110/TGFB1/KIF18B/PTK2/KCNG2/HIST1H101/KATNB1/CELF2/EIF3E/HIST1H103/FGFRL1/CENPA/TAF1B/RAD52/AGRN/CDH11/EDC3/EIF3H/HIST1H2B7/FAM…	65
BP	GO:0001503	ossification	17/476	51/1993	0.0787192224421592	0.526048603073838	0.493742026060034	SOX9/SMAD5/TGFB2/GREM1/SEMA4D/SPP1/MGP/MSX1/PTHLH/BGLAP/COL2A1/TGFB1/FGR/PHOSPHO1/PTN/JUND/COLEC11	17
BP	GO:0048562	embryonic organ morphogenesis	17/476	51/1993	0.0787192224421592	0.526048603073838	0.493742026060034	MAFB/ALDH1A2/SOX9/LHX1/MSX1/INSIG1/HOXA4/HOXA5/HOXA7/HOXA3/HOXA6/COL2A1/RBPMS2/LHFPL5/NBL1/HOXA2/PCK2	17
BP	GO:0090092	regulation of transmembrane receptor protein serine/threonine kinase signaling pathway	11/476	30/1993	0.0792975100978838	0.526048603073838	0.493742026060034	NEO1/TGFB2/GREM1/FST/MSX1/NREP/RBPMS2/TGFB1/INHBA/SOSTDC1/INHA	11
BP	GO:0007276	gamete generation	15/476	44/1993	0.0803236876899603	0.526048603073838	0.493742026060034	ZP3/PIWIL1/SOX9/ARNTL/BCL2L1/SMAD5/RBP4A/BCL6/HPGDS/DAZL/TDRD7/SPIN1Z/TGFB1/TRIP13/PCK2	15
BP	GO:0030335	positive regulation of cell migration	15/476	44/1993	0.0803236876899603	0.526048603073838	0.493742026060034	HBEGF/ETS1/SOX9/SEMA3A/TGFB2/VEGFA/SEMA4D/TGFBR2/GATA3/TGFB1/PTK2/FGR/SEMA3E/NTRK3/SEMA3C	15
BP	GO:0003407	neural retina development	8/476	20/1993	0.0804616635060796	0.526048603073838	0.493742026060034	SOX9/SDK1/LHX1/THY1/FST/SDK2/FABP7/ACHE	8
BP	GO:0030282	bone mineralization	8/476	20/1993	0.0804616635060796	0.526048603073838	0.493742026060034	SOX9/GREM1/PTHLH/BGLAP/TGFB1/FGR/PHOSPHO1/PTN	8
BP	GO:1901988	negative regulation of cell cycle phase transition	8/476	20/1993	0.0804616635060796	0.526048603073838	0.493742026060034	CTDSPL/TAOK3/DTL/DYNC1LI1/MRE11/TRIP13/MOS/CHEK1	8
BP	GO:2000241	regulation of reproductive process	8/476	20/1993	0.0804616635060796	0.526048603073838	0.493742026060034	ZP3/SOX9/HPGDS/WEE2/MSX1/TRIP13/LFNG/MOS	8
BP	GO:0051128	regulation of cellular component organization	65/476	234/1993	0.0813576557193174	0.529899297251101	0.497356234963374	PRNP/GSN/STMN1/TENM2/NPM1/SUB1/RAB5C/FN1/SOX9/DRAXIN/EPHB2/WFDC1/DR1/SEMA3A/THY1/BCL6/VAMP7/PTPN1/EPHB3/CAPN2/TGFB2/GREM1/VEGFA/SEMA4D/TGFBR2/DYNC1LI1/EPHA5/NTRK2/TUBB2B/WEE2/FST/MSX1/CDH2/EPHA3/BVES/EPHA7/EFHC2/RDX/PTHLH/INSIG1/PALM/CNTF/CTNNA2/C1H21ORF91/S100A10/HIST1H110/TGFB1/PTK2/HIST1H101/FGR/DBN1/FEN1/TRIP13/KATNB1/INHBA/SDC3/HIST1H103/SEMA3E/AGRN/NTRK3/SEMA3C/IGF2BP1/MOS/CHEK1/FAM206A	65
BP	GO:0045786	negative regulation of cell cycle	16/476	48/1993	0.0865134229024703	0.538904542508896	0.505808435031525	CTDSPL/BCL2L1/TAOK3/TGFB2/DTL/DYNC1LI1/WEE2/GATA6/MRE11/DCLRE1B/GATA3/TGFB1/TRIP13/INHBA/MOS/CHEK1	16
BP	GO:0090596	sensory organ morphogenesis	16/476	48/1993	0.0865134229024703	0.538904542508896	0.505808435031525	MAFB/SOX9/SDK1/LHX1/THY1/NEUROD1/TDRD7/FST/MSX1/INSIG1/CNTF/COL2A1/SDK2/LHFPL5/NBL1/ACHE	16
BP	GO:0001763	morphogenesis of a branching structure	7/476	17/1993	0.0865234640329448	0.538904542508896	0.505808435031525	SOX9/LHX1/GREM1/EPHA7/ETS2/HOXA5/TGFB1	7
BP	GO:0002065	columnar/cuboidal epithelial cell differentiation	7/476	17/1993	0.0865234640329448	0.538904542508896	0.505808435031525	TMEM231/ARNTL/GATA6/CDH2/HOXA5/GATA3/LHFPL5	7
BP	GO:0002285	lymphocyte activation involved in immune response	7/476	17/1993	0.0865234640329448	0.538904542508896	0.505808435031525	IFNW1/BCL6/VAMP7/HSPD1/CG-1B/TGFB1/LFNG	7
BP	GO:0014065	phosphatidylinositol 3-kinase signaling	7/476	17/1993	0.0865234640329448	0.538904542508896	0.505808435031525	SOX9/PIK3AP1/TGFB2/NTRK2/GATA3/FGR/NTRK3	7
BP	GO:0046661	male sex differentiation	7/476	17/1993	0.0865234640329448	0.538904542508896	0.505808435031525	SOX9/COL9A3/BCL2L1/TGFB2/GATA6/GATA3/INHBA	7
BP	GO:0048015	phosphatidylinositol-mediated signaling	7/476	17/1993	0.0865234640329448	0.538904542508896	0.505808435031525	SOX9/PIK3AP1/TGFB2/NTRK2/GATA3/FGR/NTRK3	7
BP	GO:0048017	inositol lipid-mediated signaling	7/476	17/1993	0.0865234640329448	0.538904542508896	0.505808435031525	SOX9/PIK3AP1/TGFB2/NTRK2/GATA3/FGR/NTRK3	7
BP	GO:0000075	cell cycle checkpoint	10/476	27/1993	0.0867992252708419	0.538904542508896	0.505808435031525	BCL2L1/TAOK3/DTL/DYNC1LI1/WEE2/MRE11/DCLRE1B/TGFB1/TRIP13/CHEK1	10
BP	GO:0071559	response to transforming growth factor beta	10/476	27/1993	0.0867992252708419	0.538904542508896	0.505808435031525	SOX9/SMAD5/PXN/TGFB2/TGFBR2/BMPR1B/SMAD6/NREP/TGFB1/SMAD3	10
BP	GO:0071560	cellular response to transforming growth factor beta stimulus	10/476	27/1993	0.0867992252708419	0.538904542508896	0.505808435031525	SOX9/SMAD5/PXN/TGFB2/TGFBR2/BMPR1B/SMAD6/NREP/TGFB1/SMAD3	10
BP	GO:0071773	cellular response to BMP stimulus	10/476	27/1993	0.0867992252708419	0.538904542508896	0.505808435031525	NEO1/SOX9/SMAD5/GREM1/BMPR1B/GATA6/MSX1/COL2A1/RBPMS2/SOSTDC1	10
BP	GO:0015672	monovalent inorganic cation transport	14/476	41/1993	0.0883221745938476	0.54357981782543	0.510196584517496	PRNP/KCNT1/ATP1B3/KCNJ2/KCNJ12/TESC/SLC38A2/ATP1B4/SLC24A2/ATP1B1/TGFB1/KCNG2/ATP1A1/ATP2A2	14
BP	GO:0043434	response to peptide hormone	12/476	34/1993	0.0887587018781276	0.54357981782543	0.510196584517496	PKM/CISH/SLC2A1/PIK3AP1/LHCGR/TGFB2/ANXA5/GHR/BGLAP/CA2/TLDC1/PCK2	12
BP	GO:0043086	negative regulation of catalytic activity	22/476	70/1993	0.0887972839448963	0.54357981782543	0.510196584517496	PRNP/OAZ1/RIMBP2/COL6A3/WFDC1/THY1/MASTL/TESC/PDCD4/TGFB2/SEMA4D/DUSP4/GAPDH/DNAJC3/BIRC2/SMAD6/PALM/TIMP2/TNFAIP8/TIMP3/PTGS2/PKIA	22
BP	GO:0070887	cellular response to chemical stimulus	76/476	279/1993	0.0908877186405272	0.54357981782543	0.510196584517496	PRNP/HBEGF/HSPA5/NEO1/VTG2/PKM/NR5A2/CISH/SELENOU/TSHB/PRLR/SOX9/ARNTL/PIK3AP1/IFNW1/CYP2C23b/CHRNA4/BCL2L1/SMAD5/PXN/PTPN1/HSPD1/TESC/TRH/LHCGR/CAPN2/TGFB2/GREM1/VEGFA/TGFBR2/ANXA5/BDNF/BMPR1B/NTRK2/ESR1/GAPDH/GHR/GATA6/MSX1/TXN/FGFR3/CNMD/INSIG1/TRIM71/AvBD1/RPLP0/SMAD6/CNTF/NREP/MT4L/TIMP3/GATA3/BGLAP/RAD51/COL2A1/CA2/RBPMS2/TGFB1/GSTM2/VDR/PTGS2/SMAD3/NGFR/SOSTDC1/FGFRL1/EGFR/AGRN/NTRK3/GPC1/…	76
BP	GO:0009966	regulation of signal transduction	77/476	283/1993	0.0910739171041038	0.54357981782543	0.510196584517496	PRNP/HBEGF/HSPA5/NEO1/CISH/TSHB/FRZB/LITAF/KHDRBS1/CHRNA7/ADA/TNFAIP8L1/RALGPS2/SOX9/DRAXIN/RGS9BP/ARNTL/PIK3AP1/DKK3/IFNW1/BCL2L1/THY1/BLNK/BCL6/TAOK3/IL18/PTPN1/TRH/PDCD4/PSEN1/TGFB2/GREM1/VEGFA/SPP1/DUSP4/BDNF/NTRK2/GHR/FST/MSX1/CDH2/NRG1/EPHA7/FGFR3/CNMD/PTHLH/INSIG1/SMAD6/CNTF/OGN/NREP/TIMP3/CRABP2/GATA3/COL2A1/RBPMS2/CSK/TGFB1/PTK2/FGR/PTGS2/INHBA/SOSTDC1/CCN3/LFNG/KPTN/AGRN/NTRK3/GPC1/PTN/…	77
BP	GO:0022607	cellular component assembly	86/476	319/1993	0.0920733590977564	0.54357981782543	0.510196584517496	PRNP/CSRP1/CDH1/GJC1/GSN/TENM2/DCXR/TMEM231/SUB1/KRT14/ALDH1A2/KCNJ2/SOX9/SDK1/SEC16B/CENPP/KCNJ12/EPHB2/SLC2A1/CDH4/SASS6/TMEM41B/DR1/RBP4A/THY1/VAMP7/CEP41/BLM/EPHB3/FGB/GREM1/VEGFA/SEMA4D/ITGB3BP/DICER1/ACTA1/DES/TGFBR2/TUBB2B/CENPN/CDH7/CENPK/CENPH/NSG1/PSIP1/CDH2/EPHA3/BVES/EPHA7/CHAF1B/MX1/RDX/INSIG1/RPLP0/CENPS/PALM/CENPW/S100A10/CENPT/CSRP2/RAD51/HIST1H110/TGFB1/PTK2/KCNG2/HIST1H101/SDK2/…	86
BP	GO:0002009	morphogenesis of an epithelium	17/476	52/1993	0.092193572321418	0.54357981782543	0.510196584517496	HBEGF/SDC4/ALDH1A2/SOX9/SOX8/LHX1/GREM1/CDH7/CDH2/EPHA7/ETS2/HOXA5/GATA3/CA2/TGFB1/PTK2/MYC	17
BP	GO:0032504	multicellular organism reproduction	17/476	52/1993	0.092193572321418	0.54357981782543	0.510196584517496	ZP3/PIWIL1/SOX9/ARNTL/BCL2L1/SMAD5/RBP4A/BCL6/LHCGR/HPGDS/DAZL/TDRD7/SPIN1Z/TGFB1/TRIP13/INHBA/PCK2	17
BP	GO:0048609	multicellular organismal reproductive process	17/476	52/1993	0.092193572321418	0.54357981782543	0.510196584517496	ZP3/PIWIL1/SOX9/ARNTL/BCL2L1/SMAD5/RBP4A/BCL6/LHCGR/HPGDS/DAZL/TDRD7/SPIN1Z/TGFB1/TRIP13/INHBA/PCK2	17
BP	GO:0014031	mesenchymal cell development	6/476	14/1993	0.0922762958417446	0.54357981782543	0.510196584517496	SOX9/SEMA3A/SEMA4D/CTNNA2/SEMA3E/SEMA3C	6
BP	GO:0034333	adherens junction assembly	6/476	14/1993	0.0922762958417446	0.54357981782543	0.510196584517496	THY1/GREM1/VEGFA/EPHA3/S100A10/PTK2	6
BP	GO:0038127	ERBB signaling pathway	6/476	14/1993	0.0922762958417446	0.54357981782543	0.510196584517496	HBEGF/SOX9/NRG1/TGFB1/PTK2/EGFR	6
BP	GO:0048754	branching morphogenesis of an epithelial tube	6/476	14/1993	0.0922762958417446	0.54357981782543	0.510196584517496	SOX9/LHX1/GREM1/ETS2/HOXA5/TGFB1	6
BP	GO:0048813	dendrite morphogenesis	6/476	14/1993	0.0922762958417446	0.54357981782543	0.510196584517496	EPHB2/VAMP7/EPHB3/CTNNA2/DBN1/FAM206A	6
BP	GO:0048864	stem cell development	6/476	14/1993	0.0922762958417446	0.54357981782543	0.510196584517496	SOX9/SEMA3A/SEMA4D/CTNNA2/SEMA3E/SEMA3C	6
BP	GO:0007179	transforming growth factor beta receptor signaling pathway	9/476	24/1993	0.0950117886765012	0.544817053257459	0.51135783677699	SMAD5/PXN/TGFB2/TGFBR2/BMPR1B/SMAD6/NREP/TGFB1/SMAD3	9
BP	GO:0033993	response to lipid	24/476	78/1993	0.0957341431954489	0.544817053257459	0.51135783677699	ZP3/VTG2/NR5A2/SOX9/SLC2A1/ARNTL/LHX1/RBP4A/TESC/TGFB2/HMGB2/TGFBR2/ESR1/GLDC/INSIG1/MT4L/TGFB1/VDR/ISL2/ALB/NOS2/RXRG/JUND/PCK2	24
BP	GO:0065003	protein-containing complex assembly	55/476	197/1993	0.0962177858040416	0.544817053257459	0.51135783677699	PRNP/GSN/DCXR/SUB1/ALDH1A2/KCNJ2/SOX9/SEC16B/CENPP/KCNJ12/SLC2A1/DR1/RBP4A/VAMP7/BLM/FGB/GREM1/VEGFA/ITGB3BP/DICER1/DES/TUBB2B/CENPN/CENPK/CENPH/NSG1/PSIP1/BVES/CHAF1B/MX1/RDX/INSIG1/RPLP0/CENPS/CENPW/S100A10/CENPT/RAD51/HIST1H110/TGFB1/PTK2/KCNG2/HIST1H101/CELF2/EIF3E/HIST1H103/FGFRL1/CENPA/TAF1B/RAD52/AGRN/EDC3/EIF3H/HIST1H2B7/FAM206A	55
BP	GO:0003170	heart valve development	5/476	11/1993	0.0969082479200217	0.544817053257459	0.51135783677699	SOX9/SOX8/GATA3/TGFB1/FGFRL1	5
BP	GO:0006720	isoprenoid metabolic process	5/476	11/1993	0.0969082479200217	0.544817053257459	0.51135783677699	ALDH1A2/RBP4A/HMGCS1/ALDH1A1/FDPS	5
BP	GO:0006721	terpenoid metabolic process	5/476	11/1993	0.0969082479200217	0.544817053257459	0.51135783677699	ALDH1A2/RBP4A/HMGCS1/ALDH1A1/FDPS	5
BP	GO:0008016	regulation of heart contraction	5/476	11/1993	0.0969082479200217	0.544817053257459	0.51135783677699	HBEGF/GJC1/TGFB2/CACNA1C/BVES	5
BP	GO:0030500	regulation of bone mineralization	5/476	11/1993	0.0969082479200217	0.544817053257459	0.51135783677699	SOX9/GREM1/BGLAP/TGFB1/PHOSPHO1	5
BP	GO:0032922	circadian regulation of gene expression	5/476	11/1993	0.0969082479200217	0.544817053257459	0.51135783677699	ARNTL/PPP1CB/CLOCK/NPAS2/NGFR	5
BP	GO:0060536	cartilage morphogenesis	5/476	11/1993	0.0969082479200217	0.544817053257459	0.51135783677699	COL6A3/COCH/MSX1/COL12A1/HOXA5	5
BP	GO:2000177	regulation of neural precursor cell proliferation	5/476	11/1993	0.0969082479200217	0.544817053257459	0.51135783677699	DISP3/LHX1/CDH2/TRIM71/SMAD6	5
BP	GO:2001251	negative regulation of chromosome organization	5/476	11/1993	0.0969082479200217	0.544817053257459	0.51135783677699	DYNC1LI1/HIST1H110/HIST1H101/TRIP13/HIST1H103	5
BP	GO:0003013	circulatory system process	13/476	38/1993	0.097221119584761	0.544817053257459	0.51135783677699	ACE/HBEGF/TPM1/SMAD5/TGFB2/ACTC1/VEGFA/AGT/CACNA1C/BVES/TGFB1/PTGS2/NOS2	13
BP	GO:0008015	blood circulation	13/476	38/1993	0.097221119584761	0.544817053257459	0.51135783677699	ACE/HBEGF/TPM1/SMAD5/TGFB2/ACTC1/VEGFA/AGT/CACNA1C/BVES/TGFB1/PTGS2/NOS2	13
BP	GO:0051346	negative regulation of hydrolase activity	13/476	38/1993	0.097221119584761	0.544817053257459	0.51135783677699	RIMBP2/COL6A3/WFDC1/MASTL/TGFB2/SEMA4D/GAPDH/BIRC2/SMAD6/TIMP2/TNFAIP8/TIMP3/PTGS2	13
BP	GO:0098742	cell-cell adhesion via plasma-membrane adhesion molecules	11/476	31/1993	0.0976248882249509	0.545309246201505	0.511819802344403	CDH1/TENM2/SDK1/CDH4/NCAM1/CDH7/CDH2/SDK2/FGFRL1/CDH11/CDH3	11
BP	GO:0042325	regulation of phosphorylation	42/476	147/1993	0.1009499308943	0.561130423338082	0.526669342878153	PRNP/HBEGF/CISH/STK10/SDC4/CHRNA7/CCNB2/SOX9/PIK3AP1/CTDSPL/IFNW1/THY1/TAOK3/TESC/PDCD4/GPR50/PSEN1/TGFB2/GREM1/VEGFA/DUSP4/NTRK2/GHR/CDH2/EPHA7/TXN/FGFR3/DNAJC3/CNTF/TIMP3/RAD51/RBPMS2/TGFB1/PTK2/FGR/PTGS2/INHBA/AGRN/NTRK3/MOS/PKIA/INHA	42
BP	GO:0060341	regulation of cellular localization	22/476	71/1993	0.1011075096513	0.561130423338082	0.526669342878153	PRNP/OAZ1/KHDRBS1/SDC4/SEC16B/CHRNA4/BCL2L1/SEMA3A/THY1/VAMP7/CACNA1C/CDH2/BVES/TXN/CENPQ/INSIG1/TGFB1/FGR/TLDC1/DBN1/NGFR/GPC1	22
BP	GO:0043067	regulation of programmed cell death	37/476	128/1993	0.10347549353798	0.572431736687671	0.537276601062588	PRNP/LHX3/TNFAIP8L1/SOX9/DRAXIN/BOK/BCL2L1/BCL6/HSPD1/TGFB2/GREM1/ANXA5/BDNF/NTRK2/GAPDH/FST/GATA6/MSX1/EPHA7/DNAJC3/BIRC2/HOXA5/CNTF/TNFAIP8/TIMP3/GATA3/COL2A1/TGFB1/PTK2/PTGS2/INHBA/ALB/NGFR/NTRK3/EYA1/NTF3/INHA	37
BP	GO:0008361	regulation of cell size	8/476	21/1993	0.103972802241945	0.573345228976346	0.538133992434346	DRAXIN/SEMA3A/SEMA4D/NTRK2/EPHA7/SEMA3E/NTRK3/SEMA3C	8
BP	GO:0045597	positive regulation of cell differentiation	32/476	109/1993	0.104902206682178	0.576628053291207	0.541215206449453	SOX9/ARNTL/LHX1/SMAD5/SEMA3A/VAMP7/TESC/NEUROD1/TGFB2/GREM1/TGFBR2/BMPR1B/NTRK2/TUBB2B/FST/GATA6/SMAD6/HOXA5/PALM/CNTF/C1H21ORF91/S100A10/GATA3/TGFB1/DBN1/PTGS2/INHBA/SDC3/NTRK3/GPC1/IGF2BP1/JUND	32
BP	GO:0010639	negative regulation of organelle organization	12/476	35/1993	0.107150441418647	0.581631591726685	0.545911459210446	GSN/DYNC1LI1/TUBB2B/RDX/INSIG1/HIST1H110/HIST1H101/TRIP13/KATNB1/HIST1H103/MOS/CHEK1	12
BP	GO:0022412	cellular process involved in reproduction in multicellular organism	10/476	28/1993	0.107497379930946	0.581631591726685	0.545911459210446	ZP3/PIWIL1/BCL2L1/SMAD5/RBP4A/DAZL/TGFB1/TRIP13/INHBA/PCK2	10
BP	GO:0060349	bone morphogenesis	10/476	28/1993	0.107497379930946	0.581631591726685	0.545911459210446	COL6A3/SOX9/COCH/BMPR1B/MSX1/COL12A1/PTHLH/INSIG1/COL2A1/SDC3	10
BP	GO:0071772	response to BMP	10/476	28/1993	0.107497379930946	0.581631591726685	0.545911459210446	NEO1/SOX9/SMAD5/GREM1/BMPR1B/GATA6/MSX1/COL2A1/RBPMS2/SOSTDC1	10
BP	GO:0090130	tissue migration	10/476	28/1993	0.107497379930946	0.581631591726685	0.545911459210446	HBEGF/ETS1/SOX9/PXN/TGFB2/GREM1/BVES/GATA3/TGFB1/PTN	10
BP	GO:0009790	embryo development	35/476	121/1993	0.110331903610344	0.595102705098295	0.558555262027369	ACE/TMEM231/MAFB/ALDH1A2/SOX9/LHX1/TGFB2/GREM1/TGFBR2/CDH7/FST/GATA6/MSX1/CDH2/MYH15/COL12A1/INSIG1/TRIM71/HOXA4/HOXA5/HOXA7/HOXA3/HOXA6/GATA3/COL2A1/RBPMS2/TGFB1/SP8/LFNG/LHFPL5/GLI3/NBL1/PTN/HOXA2/PCK2	35
BP	GO:0044089	positive regulation of cellular component biogenesis	15/476	46/1993	0.111619016418658	0.598135275027144	0.561401590697552	GSN/TENM2/SUB1/SOX9/EPHB2/EPHB3/VEGFA/SEMA4D/TGFBR2/PALM/S100A10/TGFB1/PTK2/AGRN/NTRK3	15
BP	GO:2000147	positive regulation of cell motility	15/476	46/1993	0.111619016418658	0.598135275027144	0.561401590697552	HBEGF/ETS1/SOX9/SEMA3A/TGFB2/VEGFA/SEMA4D/TGFBR2/GATA3/TGFB1/PTK2/FGR/SEMA3E/NTRK3/SEMA3C	15
BP	GO:0042981	regulation of apoptotic process	36/476	125/1993	0.111933773947722	0.598135275027144	0.561401590697552	PRNP/LHX3/TNFAIP8L1/SOX9/DRAXIN/BOK/BCL2L1/BCL6/HSPD1/TGFB2/GREM1/ANXA5/BDNF/NTRK2/GAPDH/GATA6/MSX1/EPHA7/DNAJC3/BIRC2/HOXA5/CNTF/TNFAIP8/TIMP3/GATA3/COL2A1/TGFB1/PTK2/PTGS2/INHBA/ALB/NGFR/NTRK3/EYA1/NTF3/INHA	36
BP	GO:0003015	heart process	7/476	18/1993	0.113684555614548	0.598230313996068	0.561490792974294	HBEGF/TPM1/SMAD5/TGFB2/ACTC1/CACNA1C/BVES	7
BP	GO:0033157	regulation of intracellular protein transport	7/476	18/1993	0.113684555614548	0.598230313996068	0.561490792974294	PRNP/OAZ1/SEC16B/VAMP7/TXN/INSIG1/TGFB1	7
BP	GO:0060047	heart contraction	7/476	18/1993	0.113684555614548	0.598230313996068	0.561490792974294	HBEGF/TPM1/SMAD5/TGFB2/ACTC1/CACNA1C/BVES	7
BP	GO:0061351	neural precursor cell proliferation	7/476	18/1993	0.113684555614548	0.598230313996068	0.561490792974294	DISP3/CDH2/TRIM71/SMAD6/DBN1/FABP7/IGF2BP1	7
BP	GO:1903046	meiotic cell cycle process	7/476	18/1993	0.113684555614548	0.598230313996068	0.561490792974294	WEE2/MSX1/MRE11/CENPS/RAD51/TRIP13/MOS	7
BP	GO:0030001	metal ion transport	22/476	72/1993	0.114458916570415	0.59983709530756	0.562998895943364	PRNP/KCNT1/ORAI2/ATP1B3/CHRNA7/KCNJ2/KCNJ12/CHRNA4/THY1/TESC/SLC38A2/ATP1B4/SLC39A9/ANXA5/CACNA1C/SLC24A2/ATP1B1/TGFB1/KCNG2/ATP1A1/ATP2A2/VDR	22
BP	GO:0019220	regulation of phosphate metabolic process	47/476	168/1993	0.115032490467441	0.59983709530756	0.562998895943364	PRNP/HBEGF/CISH/RIMBP2/STK10/SDC4/CHRNA7/CCNB2/SOX9/PIK3AP1/CTDSPL/IFNW1/THY1/TAOK3/MASTL/TESC/PDCD4/GPR50/PSEN1/TGFB2/GREM1/VEGFA/SEMA4D/DUSP4/NTRK2/GHR/CDH2/EPHA7/TXN/FGFR3/DNAJC3/SMAD6/CNTF/TIMP3/RAD51/RBPMS2/TGFB1/PTK2/FGR/PTGS2/INHBA/NOS2/AGRN/NTRK3/MOS/PKIA/INHA	47
BP	GO:0051174	regulation of phosphorus metabolic process	47/476	168/1993	0.115032490467441	0.59983709530756	0.562998895943364	PRNP/HBEGF/CISH/RIMBP2/STK10/SDC4/CHRNA7/CCNB2/SOX9/PIK3AP1/CTDSPL/IFNW1/THY1/TAOK3/MASTL/TESC/PDCD4/GPR50/PSEN1/TGFB2/GREM1/VEGFA/SEMA4D/DUSP4/NTRK2/GHR/CDH2/EPHA7/TXN/FGFR3/DNAJC3/SMAD6/CNTF/TIMP3/RAD51/RBPMS2/TGFB1/PTK2/FGR/PTGS2/INHBA/NOS2/AGRN/NTRK3/MOS/PKIA/INHA	47
BP	GO:0043062	extracellular structure organization	13/476	39/1993	0.1155632979739	0.600789916575153	0.56389320095698	CETP/SOX9/PLOD1/COL9A3/TGFB2/GREM1/FBLN1/COL12A1/COL9A2/COL17A1/COL2A1/TGFB1/CDH11	13
BP	GO:0048646	anatomical structure formation involved in morphogenesis	40/476	141/1993	0.117455380397394	0.607025721626769	0.569746042314812	CSRP1/ETS1/HS6ST1/MAFB/CHRNA7/SOX9/SDK1/EPHB2/LHX1/THY1/BCL6/TGFB2/GREM1/VEGFA/ACTA1/CDH7/FST/GATA6/MSX1/CDH2/COL12A1/ETS2/CNMD/HOXA5/HOXA7/CTNNA2/GATA3/CSRP2/HAND2/COL2A1/TGFB1/PTK2/SDK2/NGFR/SEMA3E/LFNG/PTN/ACTN1/ACHE/PCK2	40
BP	GO:0008406	gonad development	9/476	25/1993	0.118521244604995	0.607025721626769	0.569746042314812	SOX9/COL9A3/BCL2L1/TGFB2/GATA6/GATA3/TGFB1/INHBA/LFNG	9
BP	GO:0009755	hormone-mediated signaling pathway	9/476	25/1993	0.118521244604995	0.607025721626769	0.569746042314812	NR5A2/TSHB/PRLR/ARNTL/TRH/LHCGR/ESR1/VDR/RXRG	9
BP	GO:0010631	epithelial cell migration	9/476	25/1993	0.118521244604995	0.607025721626769	0.569746042314812	HBEGF/ETS1/SOX9/PXN/TGFB2/GREM1/GATA3/TGFB1/PTN	9
BP	GO:0045137	development of primary sexual characteristics	9/476	25/1993	0.118521244604995	0.607025721626769	0.569746042314812	SOX9/COL9A3/BCL2L1/TGFB2/GATA6/GATA3/TGFB1/INHBA/LFNG	9
BP	GO:0008283	cell proliferation	53/476	192/1993	0.119287945708126	0.609144953527295	0.571735124399895	PRNP/ACE/HBEGF/NPM1/SDC4/CHRNA7/SOX9/DISP3/RPS4X/IFNW1/BCL2L1/BCL6/IL18/HSPD1/USP13/TGFB2/GREM1/VEGFA/HPGDS/BMPR1B/NTRK2/SINHCAF/GATA6/MSX1/CDH2/FGFR3/CNMD/PTHLH/TRIM71/SMAD6/HOXA5/CNTF/GATA3/RBPMS2/TGFB1/PTK2/TES/TLDC1/DBN1/MYC/PTGS2/INHBA/SDC3/NGFR/FGFRL1/FABP7/TNC/NTRK3/GPC1/PTN/IGF2BP1/LY6E/MAB21L1	53
BP	GO:1901700	response to oxygen-containing compound	35/476	122/1993	0.121046455891901	0.610062238766898	0.572596075783532	PRNP/ZP3/VTG2/PKM/CISH/SOX9/SLC2A1/LHX1/PIK3AP1/CHRNA4/BCL2L1/RBP4A/TESC/LHCGR/CAPN2/TGFB2/HMGB2/TGFBR2/ANXA5/GHR/GLDC/TXN/INSIG1/MT4L/BGLAP/CA2/TGFB1/VDR/TLDC1/ISL2/NGFR/NOS2/AGRN/JUND/PCK2	35
BP	GO:0042127	regulation of cell proliferation	45/476	161/1993	0.122705392094335	0.610062238766898	0.572596075783532	PRNP/HBEGF/NPM1/SDC4/CHRNA7/SOX9/DISP3/RPS4X/LHX1/BCL2L1/BCL6/IL18/TGFB2/GREM1/VEGFA/HPGDS/BMPR1B/NTRK2/SINHCAF/GATA6/MSX1/CDH2/FGFR3/CNMD/PTHLH/TRIM71/SMAD6/HOXA5/CNTF/GATA3/RBPMS2/TGFB1/PTK2/TES/TLDC1/MYC/PTGS2/INHBA/NGFR/FGFRL1/TNC/NTRK3/GPC1/PTN/MAB21L1	45
BP	GO:0009953	dorsal/ventral pattern formation	6/476	15/1993	0.124062483086432	0.610062238766898	0.572596075783532	LHX3/LHX1/GREM1/SP8/SOSTDC1/GLI3	6
BP	GO:0014066	regulation of phosphatidylinositol 3-kinase signaling	6/476	15/1993	0.124062483086432	0.610062238766898	0.572596075783532	SOX9/PIK3AP1/TGFB2/NTRK2/FGR/NTRK3	6
BP	GO:0021675	nerve development	6/476	15/1993	0.124062483086432	0.610062238766898	0.572596075783532	HBEGF/MAFB/BDNF/CDH2/CTNNA2/NTF3	6
BP	GO:0030199	collagen fibril organization	6/476	15/1993	0.124062483086432	0.610062238766898	0.572596075783532	PLOD1/TGFB2/GREM1/COL12A1/COL2A1/CDH11	6
BP	GO:0031929	TOR signaling	6/476	15/1993	0.124062483086432	0.610062238766898	0.572596075783532	TNFAIP8L1/ARNTL/PIK3AP1/GATA3/TLDC1/KPTN	6
BP	GO:0032330	regulation of chondrocyte differentiation	6/476	15/1993	0.124062483086432	0.610062238766898	0.572596075783532	SOX9/GREM1/BMPR1B/PTHLH/SMAD6/MAF	6
BP	GO:0043112	receptor metabolic process	6/476	15/1993	0.124062483086432	0.610062238766898	0.572596075783532	PRNP/GREM1/NSG1/BVES/HOXA5/TGFB1	6
BP	GO:0043524	negative regulation of neuron apoptotic process	6/476	15/1993	0.124062483086432	0.610062238766898	0.572596075783532	DRAXIN/BCL2L1/BDNF/NTRK2/CNTF/NTF3	6
BP	GO:0060389	pathway-restricted SMAD protein phosphorylation	6/476	15/1993	0.124062483086432	0.610062238766898	0.572596075783532	TGFB2/GREM1/RBPMS2/TGFB1/INHBA/INHA	6
BP	GO:0060393	regulation of pathway-restricted SMAD protein phosphorylation	6/476	15/1993	0.124062483086432	0.610062238766898	0.572596075783532	TGFB2/GREM1/RBPMS2/TGFB1/INHBA/INHA	6
BP	GO:0090288	negative regulation of cellular response to growth factor stimulus	6/476	15/1993	0.124062483086432	0.610062238766898	0.572596075783532	GREM1/CNMD/GATA3/RBPMS2/SOSTDC1/GPC1	6
BP	GO:0001932	regulation of protein phosphorylation	38/476	134/1993	0.125355761184715	0.614670578990963	0.576921400906929	PRNP/HBEGF/STK10/SDC4/CHRNA7/CCNB2/SOX9/CTDSPL/IFNW1/THY1/TAOK3/TESC/PDCD4/TGFB2/GREM1/VEGFA/DUSP4/NTRK2/GHR/CDH2/EPHA7/TXN/FGFR3/DNAJC3/CNTF/TIMP3/RAD51/RBPMS2/TGFB1/PTK2/FGR/PTGS2/INHBA/AGRN/NTRK3/MOS/PKIA/INHA	38
BP	GO:0003007	heart morphogenesis	12/476	36/1993	0.127615713392041	0.617168776261806	0.579266174706909	CCNB2/ALDH1A2/SOX9/TGFB2/TGFBR2/GATA6/MSX1/BVES/GATA3/COL2A1/TGFB1/FGFRL1	12
BP	GO:0006644	phospholipid metabolic process	12/476	36/1993	0.127615713392041	0.617168776261806	0.579266174706909	CETP/CISH/PGP/CHPT1/HMGCS1/GATA6/PIP5K1B/FGFR3/FDPS/LCAT/TGFB1/FGR	12
BP	GO:0030198	extracellular matrix organization	12/476	36/1993	0.127615713392041	0.617168776261806	0.579266174706909	SOX9/PLOD1/COL9A3/TGFB2/GREM1/FBLN1/COL12A1/COL9A2/COL17A1/COL2A1/TGFB1/CDH11	12
BP	GO:0050776	regulation of immune response	18/476	58/1993	0.128327758695107	0.617168776261806	0.579266174706909	PRNP/BTK/PIK3AP1/IFNW1/THY1/BCL6/VAMP7/HSPD1/TGFB2/COCH/HMGB2/TGFBR2/COLEC12/GATA3/CSK/TGFB1/FGR/COLEC11	18
BP	GO:0001558	regulation of cell growth	15/476	47/1993	0.129666849807097	0.617168776261806	0.579266174706909	DRAXIN/WFDC1/SEMA3A/BCL6/TGFB2/SEMA4D/NTRK2/MSX1/EPHA7/PTHLH/TGFB1/INHBA/SEMA3E/NTRK3/SEMA3C	15
BP	GO:0007548	sex differentiation	10/476	29/1993	0.130766241519104	0.617168776261806	0.579266174706909	SOX9/COL9A3/BCL2L1/CYP17A1/TGFB2/GATA6/GATA3/TGFB1/INHBA/LFNG	10
BP	GO:0043583	ear development	10/476	29/1993	0.130766241519104	0.617168776261806	0.579266174706909	MAFB/LHX3/SOX9/MSX1/INSIG1/MAF/GATA3/COL2A1/LHFPL5/NBL1	10
BP	GO:0009605	response to external stimulus	59/476	217/1993	0.130768356822292	0.617168776261806	0.579266174706909	TUBB3/HBEGF/TENM2/NEO1/LHX3/SOX9/DRAXIN/RGS9BP/EPHB2/LHX1/WFDC1/PIK3AP1/IFNW1/BCL2L1/SEMA3A/RBP4A/PXN/BCL6/VAMP7/EPHB3/TGFB2/COCH/PPP1CB/VEGFA/SEMA4D/HMGB2/EPHA5/ANXA5/UNC5C/TUBB2B/GAPDH/EPHA3/EPHA7/MX1/AvBD1/CNTF/MT4L/GATA3/BGLAP/RPL30/TGFB1/PTK2/FGR/VDR/TLDC1/PTGS2/ALB/SOX14/NOS2/SEMA3E/FABP7/KPTN/LHFPL5/NTRK3/SEMA3C/JUND/COLEC11/HIST1H2B7/PCK2	59
BP	GO:0007281	germ cell development	8/476	22/1993	0.130869926475267	0.617168776261806	0.579266174706909	ZP3/PIWIL1/BCL2L1/SMAD5/RBP4A/DAZL/TRIP13/PCK2	8
BP	GO:0016358	dendrite development	8/476	22/1993	0.130869926475267	0.617168776261806	0.579266174706909	EPHB2/VAMP7/EPHB3/PALM/CTNNA2/C1H21ORF91/DBN1/FAM206A	8
BP	GO:0045765	regulation of angiogenesis	8/476	22/1993	0.130869926475267	0.617168776261806	0.579266174706909	ETS1/CHRNA7/GREM1/VEGFA/GATA6/CNMD/HOXA5/NGFR	8
BP	GO:0072073	kidney epithelium development	8/476	22/1993	0.130869926475267	0.617168776261806	0.579266174706909	SOX9/LHX1/SMAD5/GREM1/EPHA7/GATA3/TGFB1/LMX1B	8
BP	GO:0007417	central nervous system development	28/476	96/1993	0.131824491636816	0.617168776261806	0.579266174706909	MAFB/LHX3/ALDH1A2/SOX9/DRAXIN/EPHB2/SOX8/LHX1/BSX/LRP8/EPHA5/NTRK2/GBX2/MSX1/CDH2/EPHA7/SMAD6/CNTF/CTNNA2/C1H21ORF91/COL2A1/TGFB1/PTK2/FABP7/AGRN/PTN/IGF2BP1/SOX3	28
BP	GO:0002367	cytokine production involved in immune response	5/476	12/1993	0.13480453571883	0.617168776261806	0.579266174706909	BCL6/HSPD1/TGFB2/TGFBR2/TGFB1	5
BP	GO:0002703	regulation of leukocyte mediated immunity	5/476	12/1993	0.13480453571883	0.617168776261806	0.579266174706909	BCL6/VAMP7/HSPD1/TGFB1/FGR	5
BP	GO:0006029	proteoglycan metabolic process	5/476	12/1993	0.13480453571883	0.617168776261806	0.579266174706909	HS6ST1/BMPR1B/CHST3/COL2A1/HS6ST2	5
BP	GO:0035305	negative regulation of dephosphorylation	5/476	12/1993	0.13480453571883	0.617168776261806	0.579266174706909	RIMBP2/MASTL/TGFB2/SEMA4D/SMAD6	5
BP	GO:0038034	signal transduction in absence of ligand	5/476	12/1993	0.13480453571883	0.617168776261806	0.579266174706909	BOK/BCL2L1/COL2A1/INHBA/EYA1	5
BP	GO:0046530	photoreceptor cell differentiation	5/476	12/1993	0.13480453571883	0.617168776261806	0.579266174706909	SOX9/THY1/NEUROD1/CNTF/SDK2	5
BP	GO:0051101	regulation of DNA binding	5/476	12/1993	0.13480453571883	0.617168776261806	0.579266174706909	MSX1/TXN/GATA3/TGFB1/EDF1	5
BP	GO:0060317	cardiac epithelial to mesenchymal transition	5/476	12/1993	0.13480453571883	0.617168776261806	0.579266174706909	CCNB2/TGFB2/TGFBR2/MSX1/BVES	5
BP	GO:0060968	regulation of gene silencing	5/476	12/1993	0.13480453571883	0.617168776261806	0.579266174706909	TRIM71/HIST1H110/TGFB1/HIST1H101/HIST1H103	5
BP	GO:0061982	meiosis I cell cycle process	5/476	12/1993	0.13480453571883	0.617168776261806	0.579266174706909	WEE2/MRE11/CENPS/RAD51/TRIP13	5
BP	GO:0070167	regulation of biomineral tissue development	5/476	12/1993	0.13480453571883	0.617168776261806	0.579266174706909	SOX9/GREM1/BGLAP/TGFB1/PHOSPHO1	5
BP	GO:0097192	extrinsic apoptotic signaling pathway in absence of ligand	5/476	12/1993	0.13480453571883	0.617168776261806	0.579266174706909	BOK/BCL2L1/COL2A1/INHBA/EYA1	5
BP	GO:1901698	response to nitrogen compound	24/476	81/1993	0.135277428917203	0.617695350029345	0.579760409645156	PRNP/HSPA5/PKM/CISH/SOX9/SLC2A1/PIK3AP1/IFNW1/CHRNA4/BCL2L1/LHCGR/CAPN2/TGFB2/ANXA5/GHR/GLDC/BGLAP/RAD51/CA2/TLDC1/NGFR/AGRN/JUND/PCK2	24
BP	GO:0051052	regulation of DNA metabolic process	13/476	40/1993	0.135779745359131	0.618353141134196	0.580377803382038	NPM1/BCL6/FBH1/BLM/GREM1/PARPBP/NPAS2/HIST1H110/TGFB1/HIST1H101/HIST1H103/CHEK1/EYA1	13
BP	GO:0042493	response to drug	25/476	85/1993	0.138116642200064	0.622089804660653	0.5838849846757	PRNP/ZP3/CHRNB2/CHRNA7/SOX9/SLC2A1/CYP2C23b/CHRNA4/BCL2L1/TGFB2/HMGB2/TGFBR2/GATA6/TXN/RAD51/CA2/TGFB1/ATP2A2/PQLC2/INHBA/AGRN/SYT1/HBA1/JUND/PCK2	25
BP	GO:0044092	negative regulation of molecular function	26/476	89/1993	0.140736779582404	0.622089804660653	0.5838849846757	PRNP/OAZ1/HSPA5/RIMBP2/COL6A3/WFDC1/DKK3/THY1/MASTL/TESC/PDCD4/TGFB2/SEMA4D/DUSP4/GAPDH/MSX1/DNAJC3/BIRC2/SMAD6/PALM/TIMP2/TNFAIP8/TIMP3/PTGS2/LY6E/PKIA	26
BP	GO:0080135	regulation of cellular response to stress	17/476	55/1993	0.140930168181804	0.622089804660653	0.5838849846757	HSPA5/ARNTL/BCL2L1/TAOK3/FBH1/PDCD4/TGFB2/PARPBP/TXN/NPAS2/DNAJC3/INSIG1/CNTF/PTGS2/NTRK3/CHEK1/EYA1	17
BP	GO:0002062	chondrocyte differentiation	11/476	33/1993	0.141173414621782	0.622089804660653	0.5838849846757	COL6A3/SOX9/GREM1/COCH/BMPR1B/COL12A1/PTHLH/SMAD6/MAF/COL2A1/TGFB1	11
BP	GO:0002791	regulation of peptide secretion	11/476	33/1993	0.141173414621782	0.622089804660653	0.5838849846757	ARNTL/RBP4A/IL18/TRH/TGFB2/TGFBR2/ANXA5/GAPDH/GATA3/TGFB1/FGR	11
BP	GO:0022407	regulation of cell-cell adhesion	11/476	33/1993	0.141173414621782	0.622089804660653	0.5838849846757	PRNP/SOX9/THY1/HSPD1/EPHB3/CG-1B/CDH7/CDH2/EPHA7/GATA3/TGFB1	11
BP	GO:0048588	developmental cell growth	11/476	33/1993	0.141173414621782	0.622089804660653	0.5838849846757	SOX9/DRAXIN/SEMA3A/RBP4A/SEMA4D/NTRK2/EPHA7/PTHLH/SEMA3E/NTRK3/SEMA3C	11
BP	GO:1901653	cellular response to peptide	11/476	33/1993	0.141173414621782	0.622089804660653	0.5838849846757	PRNP/PKM/CISH/PIK3AP1/LHCGR/ANXA5/GHR/BGLAP/CA2/NGFR/PCK2	11
BP	GO:0060548	negative regulation of cell death	27/476	93/1993	0.143156840236491	0.622089804660653	0.5838849846757	PRNP/LHX3/SOX9/DRAXIN/BCL2L1/BCL6/HSPD1/GREM1/BDNF/NTRK2/GAPDH/GATA6/MSX1/TXN/NPAS2/DNAJC3/BIRC2/CNTF/TNFAIP8/GATA3/COL2A1/PTK2/PTGS2/ALB/CCN3/EYA1/NTF3	27
BP	GO:0001666	response to hypoxia	7/476	19/1993	0.14475134340333	0.622089804660653	0.5838849846757	CHRNA7/CHRNA4/TGFB2/VEGFA/TGFBR2/GATA6/PTGS2	7
BP	GO:0001823	mesonephros development	7/476	19/1993	0.14475134340333	0.622089804660653	0.5838849846757	SOX9/LHX1/SMAD5/GREM1/GATA3/TGFB1/LMX1B	7
BP	GO:0010770	positive regulation of cell morphogenesis involved in differentiation	7/476	19/1993	0.14475134340333	0.622089804660653	0.5838849846757	VAMP7/NTRK2/TUBB2B/S100A10/DBN1/SDC3/NTRK3	7
BP	GO:0032388	positive regulation of intracellular transport	7/476	19/1993	0.14475134340333	0.622089804660653	0.5838849846757	PRNP/OAZ1/KHDRBS1/SEC16B/VAMP7/TGFB1/FGR	7
BP	GO:0032868	response to insulin	7/476	19/1993	0.14475134340333	0.622089804660653	0.5838849846757	PKM/CISH/SLC2A1/PIK3AP1/BGLAP/TLDC1/PCK2	7
BP	GO:0036293	response to decreased oxygen levels	7/476	19/1993	0.14475134340333	0.622089804660653	0.5838849846757	CHRNA7/CHRNA4/TGFB2/VEGFA/TGFBR2/GATA6/PTGS2	7
BP	GO:0042471	ear morphogenesis	7/476	19/1993	0.14475134340333	0.622089804660653	0.5838849846757	MAFB/SOX9/MSX1/INSIG1/COL2A1/LHFPL5/NBL1	7
BP	GO:0071695	anatomical structure maturation	7/476	19/1993	0.14475134340333	0.622089804660653	0.5838849846757	TGFB2/GREM1/VEGFA/SEMA4D/HOXA5/PHOSPHO1/TRIP13	7
BP	GO:0072163	mesonephric epithelium development	7/476	19/1993	0.14475134340333	0.622089804660653	0.5838849846757	SOX9/LHX1/SMAD5/GREM1/GATA3/TGFB1/LMX1B	7
BP	GO:0072164	mesonephric tubule development	7/476	19/1993	0.14475134340333	0.622089804660653	0.5838849846757	SOX9/LHX1/SMAD5/GREM1/GATA3/TGFB1/LMX1B	7
BP	GO:0001822	kidney development	9/476	26/1993	0.144889977678785	0.622089804660653	0.5838849846757	SOX9/LHX1/SMAD5/GREM1/EPHA7/GATA3/TGFB1/LMX1B/PCK2	9
BP	GO:0002757	immune response-activating signal transduction	9/476	26/1993	0.144889977678785	0.622089804660653	0.5838849846757	PRNP/BTK/PIK3AP1/IFNW1/THY1/HSPD1/COLEC12/GATA3/CSK	9
BP	GO:0007162	negative regulation of cell adhesion	9/476	26/1993	0.144889977678785	0.622089804660653	0.5838849846757	PRNP/SOX9/BCL6/TGFB2/CDH7/CDH2/HOXA7/TGFB1/PTK2	9
BP	GO:1901214	regulation of neuron death	9/476	26/1993	0.144889977678785	0.622089804660653	0.5838849846757	PRNP/DRAXIN/BCL2L1/TGFB2/BDNF/NTRK2/EPHA7/CNTF/NTF3	9
BP	GO:0002682	regulation of immune system process	28/476	97/1993	0.145393720386589	0.6227036262711	0.584461109246339	PRNP/STK10/MAFB/SOX9/BTK/PIK3AP1/IFNW1/THY1/BCL6/VAMP7/IL18/HSPD1/TESC/TGFB2/COCH/VEGFA/HMGB2/TGFBR2/CG-1B/COLEC12/HOXA5/HOXA7/GATA3/CSK/TGFB1/FGR/INHBA/COLEC11	28
BP	GO:0043549	regulation of kinase activity	23/476	78/1993	0.147446116728863	0.629930686816877	0.591244329457324	PRNP/CISH/STK10/SDC4/CHRNA7/CCNB2/PIK3AP1/THY1/TAOK3/TESC/PDCD4/TGFB2/GREM1/DUSP4/FGFR3/DNAJC3/TGFB1/PTK2/FGR/AGRN/NTRK3/MOS/PKIA	23
BP	GO:0007049	cell cycle	56/476	207/1993	0.148487066111486	0.632811545946728	0.593948264445944	TUBB3/ARL8A/NPM1/PIWIL1/STK10/E2F1/KHDRBS1/MYBL2/CCNB2/SOX9/SASS6/ARNTL/CTDSPL/KLHL9/BCL2L1/BLNK/TAOK3/MASTL/KIZ/TUBAL3/TGFB2/DTL/PPP1CB/ITGB3BP/DYNC1LI1/TUBB2B/WEE2/MYB/CENPK/SPIN1Z/GATA6/MSX1/CHAF1B/CENPQ/MRE11/TRIM71/CDCA9/CENPS/CENPW/DCLRE1B/CENPT/GATA3/RAD51/TUBB6/TGFB1/KIF18B/MYBL1/FEN1/TRIP13/KATNB1/INHBA/CENPA/LFNG/MOS/CHEK1/JUND	56
BP	GO:0051094	positive regulation of developmental process	39/476	140/1993	0.149171139860953	0.634161052709374	0.595214893041243	CHRNA7/SOX9/EPHB2/ARNTL/LHX1/SMAD5/SEMA3A/VAMP7/TESC/EPHB3/NEUROD1/TGFB2/GREM1/VEGFA/SEMA4D/TGFBR2/BMPR1B/NTRK2/TUBB2B/FST/GATA6/SMAD6/HOXA5/PALM/CNTF/NANOG/C1H21ORF91/S100A10/GATA3/TGFB1/DBN1/PTGS2/INHBA/SDC3/AGRN/NTRK3/GPC1/IGF2BP1/JUND	39
BP	GO:0034622	cellular protein-containing complex assembly	40/476	144/1993	0.150161406268886	0.636802425602204	0.597694049522346	GSN/SOX9/CENPP/DR1/VAMP7/FGB/GREM1/ITGB3BP/DICER1/DES/TUBB2B/CENPN/CENPK/CENPH/NSG1/PSIP1/CHAF1B/MX1/RDX/INSIG1/RPLP0/CENPS/CENPW/CENPT/RAD51/HIST1H110/TGFB1/PTK2/HIST1H101/CELF2/EIF3E/HIST1H103/CENPA/TAF1B/RAD52/AGRN/EDC3/EIF3H/HIST1H2B7/FAM206A	40
BP	GO:0030855	epithelial cell differentiation	20/476	67/1993	0.153959040803627	0.649073304209968	0.609211328401013	TMEM231/KRT14/SOX9/PSAP/ARNTL/LHX1/GREM1/TDRD7/GATA6/CDH2/CNMD/HOXA5/MAF/HOXA7/CTNNA2/GATA3/TGFB1/LHFPL5/NTRK3/PCK2	20
BP	GO:0048598	embryonic morphogenesis	26/476	90/1993	0.155445796299966	0.649073304209968	0.609211328401013	TMEM231/MAFB/ALDH1A2/SOX9/LHX1/GREM1/CDH7/GATA6/MSX1/CDH2/COL12A1/INSIG1/HOXA4/HOXA5/HOXA7/HOXA3/HOXA6/GATA3/COL2A1/RBPMS2/TGFB1/SP8/LHFPL5/NBL1/HOXA2/PCK2	26
BP	GO:0048592	eye morphogenesis	10/476	30/1993	0.156500607229714	0.649073304209968	0.609211328401013	SOX9/SDK1/LHX1/THY1/NEUROD1/TDRD7/FST/CNTF/SDK2/ACHE	10
BP	GO:0090287	regulation of cellular response to growth factor stimulus	10/476	30/1993	0.156500607229714	0.649073304209968	0.609211328401013	NEO1/GREM1/MSX1/CNMD/NREP/GATA3/RBPMS2/TGFB1/SOSTDC1/GPC1	10
BP	GO:1901617	organic hydroxy compound biosynthetic process	10/476	30/1993	0.156500607229714	0.649073304209968	0.609211328401013	STAR/PGP/MSMO1/TGFB2/HMGCS1/TYRP1/INSIG1/FDPS/GATA3/PCK2	10
BP	GO:0055085	transmembrane transport	35/476	125/1993	0.157011210866455	0.649073304209968	0.609211328401013	PRNP/OAZ1/GJC1/KCNT1/ORAI2/CHRNB2/ATP1B3/SLC16A9/CHRNA7/KCNJ2/KCNJ12/SLC2A1/SLC25A36/CHRNA4/TMC3/ABCC1/THY1/TMC7/HSPD1/TESC/SLC38A2/GPR50/SLC39A9/ANXA5/NTRK2/CACNA1C/SLC24A2/ATP1B1/SLC46A3/CA2/KCNG2/ATP1A1/ATP2A2/PQLC2/PCK2	35
BP	GO:0050769	positive regulation of neurogenesis	13/476	41/1993	0.157813617500155	0.649073304209968	0.609211328401013	SEMA3A/VAMP7/NEUROD1/NTRK2/TUBB2B/SMAD6/PALM/CNTF/C1H21ORF91/TGFB1/DBN1/NTRK3/IGF2BP1	13
BP	GO:1901699	cellular response to nitrogen compound	17/476	56/1993	0.159900082037219	0.649073304209968	0.609211328401013	PRNP/PKM/CISH/SOX9/PIK3AP1/CHRNA4/BCL2L1/LHCGR/CAPN2/ANXA5/GHR/BGLAP/RAD51/CA2/NGFR/AGRN/PCK2	17
BP	GO:0002063	chondrocyte development	6/476	16/1993	0.160412511169082	0.649073304209968	0.609211328401013	COL6A3/SOX9/COCH/BMPR1B/COL12A1/PTHLH	6
BP	GO:0007611	learning or memory	6/476	16/1993	0.160412511169082	0.649073304209968	0.609211328401013	PRNP/BDNF/NTRK2/EGFR/PTN/NTF3	6
BP	GO:0008585	female gonad development	6/476	16/1993	0.160412511169082	0.649073304209968	0.609211328401013	COL9A3/BCL2L1/TGFB2/TGFB1/INHBA/LFNG	6
BP	GO:0030516	regulation of axon extension	6/476	16/1993	0.160412511169082	0.649073304209968	0.609211328401013	DRAXIN/SEMA3A/SEMA4D/SEMA3E/NTRK3/SEMA3C	6
BP	GO:0043281	regulation of cysteine-type endopeptidase activity involved in apoptotic process	6/476	16/1993	0.160412511169082	0.649073304209968	0.609211328401013	HSPD1/EPHA7/BIRC2/TNFAIP8/PTGS2/NGFR	6
BP	GO:0046545	development of primary female sexual characteristics	6/476	16/1993	0.160412511169082	0.649073304209968	0.609211328401013	COL9A3/BCL2L1/TGFB2/TGFB1/INHBA/LFNG	6
BP	GO:0051668	localization within membrane	6/476	16/1993	0.160412511169082	0.649073304209968	0.609211328401013	NSG1/CDH2/INSIG1/TGFB1/DBN1/AGRN	6
BP	GO:0061138	morphogenesis of a branching epithelium	6/476	16/1993	0.160412511169082	0.649073304209968	0.609211328401013	SOX9/LHX1/GREM1/ETS2/HOXA5/TGFB1	6
BP	GO:0097164	ammonium ion metabolic process	6/476	16/1993	0.160412511169082	0.649073304209968	0.609211328401013	CETP/TMLHE/TRH/TGFB2/CHPT1/LCAT	6
BP	GO:0140013	meiotic nuclear division	6/476	16/1993	0.160412511169082	0.649073304209968	0.609211328401013	WEE2/MSX1/CENPS/RAD51/TRIP13/MOS	6
BP	GO:2000116	regulation of cysteine-type endopeptidase activity	6/476	16/1993	0.160412511169082	0.649073304209968	0.609211328401013	HSPD1/EPHA7/BIRC2/TNFAIP8/PTGS2/NGFR	6
BP	GO:0048706	embryonic skeletal system development	8/476	23/1993	0.160952128738045	0.649073304209968	0.609211328401013	LHX1/HOXA4/HOXA5/HOXA7/HOXA3/HOXA6/COL2A1/HOXA2	8
BP	GO:1903829	positive regulation of cellular protein localization	8/476	23/1993	0.160952128738045	0.649073304209968	0.609211328401013	PRNP/OAZ1/SDC4/SEC16B/CENPQ/TGFB1/TLDC1/NGFR	8
BP	GO:0040008	regulation of growth	23/476	79/1993	0.163660839052946	0.658458294185047	0.618019951668468	CISH/CCNB2/DRAXIN/WFDC1/BCL2L1/SEMA3A/BCL6/TGFB2/SEMA4D/TGFBR2/NTRK2/GATA6/MSX1/EPHA7/PTHLH/TGFB1/CSPG5/INHBA/SEMA3E/AGRN/NTRK3/CREG1/SEMA3C	23
BP	GO:0010469	regulation of signaling receptor activity	24/476	83/1993	0.1663327869696	0.661343307964784	0.620727786154664	HBEGF/TSHB/LITAF/DKK3/IFNW1/IL18/TRH/TGFB2/GREM1/VEGFA/SPP1/BDNF/NRG1/PTHLH/CNTF/OGN/TGFB1/INHBA/CCN3/AGRN/PTN/LY6E/NTF3/INHA	24
BP	GO:0001654	eye development	19/476	64/1993	0.168379852001238	0.661343307964784	0.620727786154664	TMEM231/SOX9/SDK1/LHX1/RBP4A/THY1/NEUROD1/TGFB2/TGFBR2/TDRD7/FST/CNTF/MAF/TGFB1/SDK2/FABP7/NTRK3/MAB21L1/ACHE	19
BP	GO:0051050	positive regulation of transport	19/476	64/1993	0.168379852001238	0.661343307964784	0.620727786154664	PRNP/OAZ1/KHDRBS1/SEC16B/RBP4A/THY1/VAMP7/IL18/TESC/TRH/TGFB2/GREM1/TGFBR2/GAPDH/CDH2/GATA3/CA2/TGFB1/FGR	19
BP	GO:0150063	visual system development	19/476	64/1993	0.168379852001238	0.661343307964784	0.620727786154664	TMEM231/SOX9/SDK1/LHX1/RBP4A/THY1/NEUROD1/TGFB2/TGFBR2/TDRD7/FST/CNTF/MAF/TGFB1/SDK2/FABP7/NTRK3/MAB21L1/ACHE	19
BP	GO:0071417	cellular response to organonitrogen compound	15/476	49/1993	0.170410571034385	0.661343307964784	0.620727786154664	PRNP/PKM/CISH/SOX9/PIK3AP1/BCL2L1/LHCGR/CAPN2/ANXA5/GHR/BGLAP/RAD51/CA2/NGFR/PCK2	15
BP	GO:0001934	positive regulation of protein phosphorylation	27/476	95/1993	0.173029879970708	0.661343307964784	0.620727786154664	PRNP/HBEGF/STK10/SDC4/CHRNA7/SOX9/IFNW1/TAOK3/TGFB2/GREM1/VEGFA/NTRK2/GHR/CDH2/EPHA7/TXN/FGFR3/CNTF/RBPMS2/TGFB1/PTK2/PTGS2/INHBA/AGRN/NTRK3/MOS/INHA	27
BP	GO:0032147	activation of protein kinase activity	9/476	27/1993	0.173935353882757	0.661343307964784	0.620727786154664	PRNP/STK10/CHRNA7/TAOK3/TGFB2/GREM1/AGRN/NTRK3/MOS	9
BP	GO:0048839	inner ear development	9/476	27/1993	0.173935353882757	0.661343307964784	0.620727786154664	MAFB/LHX3/SOX9/INSIG1/MAF/GATA3/COL2A1/LHFPL5/NBL1	9
BP	GO:0050804	modulation of chemical synaptic transmission	9/476	27/1993	0.173935353882757	0.661343307964784	0.620727786154664	CHRNA4/BDNF/NTRK2/TUBB2B/SLC24A2/CDH2/CA2/DBN1/NTF3	9
BP	GO:0072001	renal system development	9/476	27/1993	0.173935353882757	0.661343307964784	0.620727786154664	SOX9/LHX1/SMAD5/GREM1/EPHA7/GATA3/TGFB1/LMX1B/PCK2	9
BP	GO:0099177	regulation of trans-synaptic signaling	9/476	27/1993	0.173935353882757	0.661343307964784	0.620727786154664	CHRNA4/BDNF/NTRK2/TUBB2B/SLC24A2/CDH2/CA2/DBN1/NTF3	9
BP	GO:0010243	response to organonitrogen compound	21/476	72/1993	0.175231551969021	0.661343307964784	0.620727786154664	PRNP/HSPA5/PKM/CISH/SOX9/SLC2A1/PIK3AP1/BCL2L1/LHCGR/CAPN2/TGFB2/ANXA5/GHR/GLDC/BGLAP/RAD51/CA2/TLDC1/NGFR/JUND/PCK2	21
BP	GO:0010720	positive regulation of cell development	16/476	53/1993	0.175587467946159	0.661343307964784	0.620727786154664	SEMA3A/VAMP7/NEUROD1/NTRK2/TUBB2B/FST/SMAD6/PALM/CNTF/C1H21ORF91/S100A10/TGFB1/DBN1/SDC3/NTRK3/IGF2BP1	16
BP	GO:0019953	sexual reproduction	16/476	53/1993	0.175587467946159	0.661343307964784	0.620727786154664	ZP3/PIWIL1/LITAF/SOX9/ARNTL/BCL2L1/SMAD5/RBP4A/BCL6/HPGDS/DAZL/TDRD7/SPIN1Z/TGFB1/TRIP13/PCK2	16
BP	GO:0044703	multi-organism reproductive process	16/476	53/1993	0.175587467946159	0.661343307964784	0.620727786154664	ZP3/PIWIL1/LITAF/SOX9/ARNTL/BCL2L1/SMAD5/RBP4A/BCL6/HPGDS/DAZL/TDRD7/SPIN1Z/TGFB1/TRIP13/PCK2	16
BP	GO:0000278	mitotic cell cycle	29/476	103/1993	0.176588848220804	0.661343307964784	0.620727786154664	TUBB3/KHDRBS1/MYBL2/CCNB2/CTDSPL/BCL2L1/TAOK3/MASTL/TUBAL3/DTL/DYNC1LI1/TUBB2B/WEE2/MYB/CENPK/MRE11/TRIM71/CDCA9/CENPW/DCLRE1B/RAD51/TUBB6/TGFB1/KIF18B/MYBL1/TRIP13/INHBA/CENPA/CHEK1	29
BP	GO:0051240	positive regulation of multicellular organismal process	44/476	162/1993	0.17705522079544	0.661343307964784	0.620727786154664	HBEGF/ETS1/CHRNA7/SOX9/EPHB2/ARNTL/LHX1/SMAD5/SEMA3A/VAMP7/IL18/HSPD1/TESC/EPHB3/NEUROD1/TGFB2/GREM1/VEGFA/SEMA4D/SPP1/TGFBR2/BMPR1B/NTRK2/TUBB2B/GAPDH/FST/GATA6/SMAD6/HOXA5/PALM/CNTF/NANOG/C1H21ORF91/GATA3/TGFB1/FGR/DBN1/PTGS2/INHBA/AGRN/NTRK3/GPC1/IGF2BP1/JUND	44
BP	GO:0007173	epidermal growth factor receptor signaling pathway	5/476	13/1993	0.178133708795206	0.661343307964784	0.620727786154664	HBEGF/SOX9/TGFB1/PTK2/EGFR	5
BP	GO:0008037	cell recognition	5/476	13/1993	0.178133708795206	0.661343307964784	0.620727786154664	ZP3/EPHB2/SEMA3A/EPHB3/EPHA3	5
BP	GO:0021543	pallium development	5/476	13/1993	0.178133708795206	0.661343307964784	0.620727786154664	EPHA5/NTRK2/CDH2/PTK2/IGF2BP1	5
BP	GO:0030510	regulation of BMP signaling pathway	5/476	13/1993	0.178133708795206	0.661343307964784	0.620727786154664	NEO1/GREM1/MSX1/RBPMS2/SOSTDC1	5
BP	GO:0033138	positive regulation of peptidyl-serine phosphorylation	5/476	13/1993	0.178133708795206	0.661343307964784	0.620727786154664	IFNW1/TXN/TGFB1/PTGS2/NTRK3	5
BP	GO:0048477	oogenesis	5/476	13/1993	0.178133708795206	0.661343307964784	0.620727786154664	ZP3/RBP4A/DAZL/TRIP13/PCK2	5
BP	GO:0051262	protein tetramerization	5/476	13/1993	0.178133708795206	0.661343307964784	0.620727786154664	DCXR/ALDH1A2/KCNJ2/KCNJ12/S100A10	5
BP	GO:0060996	dendritic spine development	5/476	13/1993	0.178133708795206	0.661343307964784	0.620727786154664	EPHB2/EPHB3/PALM/C1H21ORF91/DBN1	5
BP	GO:0071248	cellular response to metal ion	5/476	13/1993	0.178133708795206	0.661343307964784	0.620727786154664	PRNP/ANXA5/MT4L/SYT1/JUND	5
BP	GO:1903522	regulation of blood circulation	5/476	13/1993	0.178133708795206	0.661343307964784	0.620727786154664	HBEGF/GJC1/TGFB2/CACNA1C/BVES	5
BP	GO:0001764	neuron migration	7/476	20/1993	0.179368863348003	0.661343307964784	0.620727786154664	LHX1/SEMA3A/MDGA1/NTRK2/TUBB2B/PTK2/SOX14	7
BP	GO:0045088	regulation of innate immune response	7/476	20/1993	0.179368863348003	0.661343307964784	0.620727786154664	PIK3AP1/IFNW1/HSPD1/COCH/HMGB2/COLEC12/FGR	7
BP	GO:0051099	positive regulation of binding	7/476	20/1993	0.179368863348003	0.661343307964784	0.620727786154664	TXN/S100A10/GATA3/TGFB1/PTK2/EDF1/LFNG	7
BP	GO:0090100	positive regulation of transmembrane receptor protein serine/threonine kinase signaling pathway	7/476	20/1993	0.179368863348003	0.661343307964784	0.620727786154664	NEO1/TGFB2/MSX1/RBPMS2/TGFB1/INHBA/INHA	7
BP	GO:1901654	response to ketone	7/476	20/1993	0.179368863348003	0.661343307964784	0.620727786154664	ZP3/SLC2A1/BCL2L1/TGFB2/TGFBR2/TGFB1/PCK2	7
BP	GO:0044085	cellular component biogenesis	89/476	343/1993	0.179565066092859	0.661343307964784	0.620727786154664	PRNP/CSRP1/CDH1/GJC1/GSN/TENM2/NPM1/DCXR/TMEM231/SUB1/KRT14/ALDH1A2/KCNJ2/SOX9/SDK1/SEC16B/CENPP/KCNJ12/EPHB2/SLC2A1/CDH4/SASS6/TMEM41B/DR1/RBP4A/THY1/VAMP7/CEP41/BLM/EPHB3/FGB/GREM1/VEGFA/SEMA4D/ITGB3BP/DICER1/ACTA1/DES/TGFBR2/TUBB2B/CENPN/CDH7/CENPK/CENPH/NSG1/PSIP1/CDH2/EPHA3/BVES/EPHA7/CHAF1B/MX1/RDX/INSIG1/RPLP0/CENPS/PALM/CENPW/S100A10/CENPT/CSRP2/RAD51/HIST1H110/TGFB1/PTK2/KCNG2/HIST1H101/…	89
BP	GO:0006310	DNA recombination	17/476	57/1993	0.180164690064904	0.661343307964784	0.620727786154664	BCL6/HSPD1/FBH1/BLM/HMGB2/PARPBP/MRE11/CENPS/RAD51/HIST1H110/TGFB1/HIST1H101/TRIP13/HIST1H103/RAD52/CHEK1/SFR1	17
BP	GO:0016049	cell growth	17/476	57/1993	0.180164690064904	0.661343307964784	0.620727786154664	SOX9/DRAXIN/WFDC1/SEMA3A/RBP4A/BCL6/TGFB2/SEMA4D/NTRK2/MSX1/EPHA7/PTHLH/TGFB1/INHBA/SEMA3E/NTRK3/SEMA3C	17
BP	GO:0098657	import into cell	17/476	57/1993	0.180164690064904	0.661343307964784	0.620727786154664	PRNP/ATP1B3/RAB5C/KCNJ2/RABGAP1L/KCNJ12/SORL1/VAMP7/PTPN1/GREM1/LRP8/GHR/ATP1B1/LRP1/FGR/ATP1A1/SYT1	17
BP	GO:0060322	head development	23/476	80/1993	0.18081502186036	0.661343307964784	0.620727786154664	MAFB/LHX3/SOX9/DRAXIN/LHX1/BSX/TGFBR2/EPHA5/NTRK2/GBX2/MSX1/CDH2/EPHA7/CTNNA2/C1H21ORF91/COL2A1/TGFB1/PTK2/FABP7/AGRN/PTN/IGF2BP1/SOX3	23
BP	GO:0002253	activation of immune response	10/476	31/1993	0.184536663898649	0.661343307964784	0.620727786154664	PRNP/BTK/PIK3AP1/IFNW1/THY1/HSPD1/COLEC12/GATA3/CSK/COLEC11	10
BP	GO:0045785	positive regulation of cell adhesion	10/476	31/1993	0.184536663898649	0.661343307964784	0.620727786154664	THY1/HSPD1/TGFB2/VEGFA/CG-1B/S100A10/GATA3/TGFB1/PTK2/SDC3	10
BP	GO:0033674	positive regulation of kinase activity	14/476	46/1993	0.187677742841361	0.661343307964784	0.620727786154664	PRNP/STK10/SDC4/CHRNA7/TAOK3/TGFB2/GREM1/FGFR3/TGFB1/PTK2/FGR/AGRN/NTRK3/MOS	14
BP	GO:0048880	sensory system development	19/476	65/1993	0.187843839376167	0.661343307964784	0.620727786154664	TMEM231/SOX9/SDK1/LHX1/RBP4A/THY1/NEUROD1/TGFB2/TGFBR2/TDRD7/FST/CNTF/MAF/TGFB1/SDK2/FABP7/NTRK3/MAB21L1/ACHE	19
BP	GO:0010628	positive regulation of gene expression	63/476	239/1993	0.189771947843936	0.661343307964784	0.620727786154664	PRNP/NR5A2/NPM1/E2F1/SUB1/KHDRBS1/MYBL2/MAFB/LHX3/ALDH1A2/SOX9/RPS4X/SOX8/ARNTL/LHX1/DR1/SMAD5/BSX/GREM1/HMGB2/DAZL/TGFBR2/NTRK2/ESR1/GBX2/MYB/TENT5C/GATA6/MSX1/PSIP1/POU1F1/NPAS2/DNAJC3/INSIG1/HOXA4/HOXA5/RBM38/CNTF/MAF/HOXA7/HOXA3/GATA3/HIST1H110/TGFB1/HIST1H101/MYBL1/MYC/INHBA/BARX1/NGFR/ZFHX4/HIST1H103/YAP1/AGRN/NTRK3/HOXA2/LMX1B/IGF2BP1/NFIX/CHEK1/TEAD3/JUND/SFR1	63
BP	GO:0007507	heart development	20/476	69/1993	0.191072618432807	0.661343307964784	0.620727786154664	GJC1/CCNB2/ALDH1A2/SOX9/SOX8/TGFB2/GREM1/TGFBR2/GATA6/MSX1/MYH15/BVES/ETS2/GATA3/COL2A1/TGFB1/FGFRL1/PDLIM4/NTRK3/PTN	20
BP	GO:0032386	regulation of intracellular transport	11/476	35/1993	0.193324640394789	0.661343307964784	0.620727786154664	PRNP/OAZ1/KHDRBS1/SEC16B/CHRNA4/VAMP7/BVES/TXN/INSIG1/TGFB1/FGR	11
BP	GO:0045666	positive regulation of neuron differentiation	11/476	35/1993	0.193324640394789	0.661343307964784	0.620727786154664	VAMP7/NEUROD1/NTRK2/TUBB2B/SMAD6/PALM/CNTF/C1H21ORF91/DBN1/NTRK3/IGF2BP1	11
BP	GO:0072330	monocarboxylic acid biosynthetic process	11/476	35/1993	0.193324640394789	0.661343307964784	0.620727786154664	PKM/STAR/ALDH1A2/GPR50/ASNS/HPGDS/GAPDH/ENO2/INSIG1/PTGS2/PCK2	11
BP	GO:0006334	nucleosome assembly	8/476	24/1993	0.193922298768817	0.661343307964784	0.620727786154664	SOX9/CENPP/ITGB3BP/CHAF1B/HIST1H110/HIST1H101/HIST1H103/HIST1H2B7	8
BP	GO:0006338	chromatin remodeling	8/476	24/1993	0.193922298768817	0.661343307964784	0.620727786154664	NPM1/PIWIL1/SOX9/CENPP/DR1/HMGB2/ITGB3BP/CHEK1	8
BP	GO:0007283	spermatogenesis	8/476	24/1993	0.193922298768817	0.661343307964784	0.620727786154664	PIWIL1/SOX9/ARNTL/BCL2L1/BCL6/DAZL/TDRD7/TRIP13	8
BP	GO:0010948	negative regulation of cell cycle process	8/476	24/1993	0.193922298768817	0.661343307964784	0.620727786154664	CTDSPL/TAOK3/DTL/DYNC1LI1/MRE11/TRIP13/MOS/CHEK1	8
BP	GO:0010951	negative regulation of endopeptidase activity	8/476	24/1993	0.193922298768817	0.661343307964784	0.620727786154664	COL6A3/WFDC1/GAPDH/BIRC2/TIMP2/TNFAIP8/TIMP3/PTGS2	8
BP	GO:0021700	developmental maturation	8/476	24/1993	0.193922298768817	0.661343307964784	0.620727786154664	TGFB2/GREM1/VEGFA/SEMA4D/HOXA5/PALM/PHOSPHO1/TRIP13	8
BP	GO:0030278	regulation of ossification	8/476	24/1993	0.193922298768817	0.661343307964784	0.620727786154664	SOX9/SMAD5/TGFB2/GREM1/BGLAP/TGFB1/PHOSPHO1/JUND	8
BP	GO:0032102	negative regulation of response to external stimulus	8/476	24/1993	0.193922298768817	0.661343307964784	0.620727786154664	WFDC1/SEMA3A/SEMA4D/ANXA5/GATA3/SEMA3E/FABP7/SEMA3C	8
BP	GO:0042063	gliogenesis	8/476	24/1993	0.193922298768817	0.661343307964784	0.620727786154664	SOX9/SOX8/TGFB2/CDH2/CNTF/TGFB1/PTK2/NTRK3	8
BP	GO:0048593	camera-type eye morphogenesis	8/476	24/1993	0.193922298768817	0.661343307964784	0.620727786154664	SOX9/SDK1/LHX1/THY1/TDRD7/FST/SDK2/ACHE	8
BP	GO:1901342	regulation of vasculature development	8/476	24/1993	0.193922298768817	0.661343307964784	0.620727786154664	ETS1/CHRNA7/GREM1/VEGFA/GATA6/CNMD/HOXA5/NGFR	8
BP	GO:0080134	regulation of response to stress	31/476	112/1993	0.194792749496859	0.661343307964784	0.620727786154664	HBEGF/HSPA5/ARNTL/WFDC1/PIK3AP1/IFNW1/BCL2L1/BCL6/TAOK3/VAMP7/HSPD1/FBH1/PDCD4/TGFB2/COCH/HMGB2/ANXA5/PARPBP/COLEC12/TXN/NPAS2/DNAJC3/INSIG1/CNTF/GATA3/FGR/PTGS2/NOS2/NTRK3/CHEK1/EYA1	31
BP	GO:0010608	posttranscriptional regulation of gene expression	16/476	54/1993	0.197601473676665	0.661343307964784	0.620727786154664	PIWIL1/KHDRBS1/RPS4X/IGF2BP3/DICER1/DAZL/TDRD7/GAPDH/TENT5C/DNAJC3/TRIM71/RBM38/LIN28B/TGFB1/CELF2/IGF2BP1	16
BP	GO:0051049	regulation of transport	34/476	124/1993	0.197760397959778	0.661343307964784	0.620727786154664	PRNP/OAZ1/KHDRBS1/RAB5C/KCNJ2/SEC16B/KCNJ12/ARNTL/CHRNA4/RBP4A/THY1/VAMP7/IL18/PTPN1/TESC/TRH/GPR50/TGFB2/GREM1/TGFBR2/ANXA5/CACNA1C/GAPDH/CDH2/BVES/TXN/INSIG1/GATA3/CA2/TGFB1/KCNG2/FGR/INHBA/SYT1	34
BP	GO:0072359	circulatory system development	34/476	124/1993	0.197760397959778	0.661343307964784	0.620727786154664	GJC1/ETS1/HS6ST1/TMEM231/CHRNA7/CCNB2/ALDH1A2/SOX9/EPHB2/SOX8/THY1/TGFB2/GREM1/VEGFA/TGFBR2/GATA6/MSX1/CDH2/MYH15/BVES/ETS2/CNMD/HOXA5/HOXA7/GATA3/COL2A1/TGFB1/PTK2/NGFR/FGFRL1/SEMA3E/PDLIM4/NTRK3/PTN	34
BP	GO:0001754	eye photoreceptor cell differentiation	4/476	10/1993	0.198174252719842	0.661343307964784	0.620727786154664	SOX9/THY1/NEUROD1/SDK2	4
BP	GO:0002705	positive regulation of leukocyte mediated immunity	4/476	10/1993	0.198174252719842	0.661343307964784	0.620727786154664	VAMP7/HSPD1/TGFB1/FGR	4
BP	GO:0003179	heart valve morphogenesis	4/476	10/1993	0.198174252719842	0.661343307964784	0.620727786154664	SOX9/GATA3/TGFB1/FGFRL1	4
BP	GO:0006638	neutral lipid metabolic process	4/476	10/1993	0.198174252719842	0.661343307964784	0.620727786154664	CETP/GK5/INSIG1/PCK2	4
BP	GO:0006639	acylglycerol metabolic process	4/476	10/1993	0.198174252719842	0.661343307964784	0.620727786154664	CETP/GK5/INSIG1/PCK2	4
BP	GO:0007127	meiosis I	4/476	10/1993	0.198174252719842	0.661343307964784	0.620727786154664	WEE2/CENPS/RAD51/TRIP13	4
BP	GO:0007492	endoderm development	4/476	10/1993	0.198174252719842	0.661343307964784	0.620727786154664	LHX1/GATA6/COL12A1/TGFB1	4
BP	GO:0007568	aging	4/476	10/1993	0.198174252719842	0.661343307964784	0.620727786154664	PRNP/NPM1/ARNTL/PDCD4	4
BP	GO:0010594	regulation of endothelial cell migration	4/476	10/1993	0.198174252719842	0.661343307964784	0.620727786154664	ETS1/GATA3/TGFB1/PTN	4
BP	GO:0010811	positive regulation of cell-substrate adhesion	4/476	10/1993	0.198174252719842	0.661343307964784	0.620727786154664	VEGFA/S100A10/PTK2/SDC3	4
BP	GO:0017156	calcium ion regulated exocytosis	4/476	10/1993	0.198174252719842	0.661343307964784	0.620727786154664	SDF4/CHRNA4/VAMP7/SYT1	4
BP	GO:0021545	cranial nerve development	4/476	10/1993	0.198174252719842	0.661343307964784	0.620727786154664	HBEGF/MAFB/CDH2/CTNNA2	4
BP	GO:0030166	proteoglycan biosynthetic process	4/476	10/1993	0.198174252719842	0.661343307964784	0.620727786154664	HS6ST1/BMPR1B/CHST3/HS6ST2	4
BP	GO:0031297	replication fork processing	4/476	10/1993	0.198174252719842	0.661343307964784	0.620727786154664	FBH1/MRE11/CENPS/RAD51	4
BP	GO:0035195	gene silencing by miRNA	4/476	10/1993	0.198174252719842	0.661343307964784	0.620727786154664	DICER1/TRIM71/LIN28B/TGFB1	4
BP	GO:0042273	ribosomal large subunit biogenesis	4/476	10/1993	0.198174252719842	0.661343307964784	0.620727786154664	NPM1/RPLP0/RPL7/RPL35	4
BP	GO:0045639	positive regulation of myeloid cell differentiation	4/476	10/1993	0.198174252719842	0.661343307964784	0.620727786154664	TESC/HOXA5/TGFB1/INHBA	4
BP	GO:0050777	negative regulation of immune response	4/476	10/1993	0.198174252719842	0.661343307964784	0.620727786154664	BCL6/TGFB2/TGFBR2/TGFB1	4
BP	GO:0051304	chromosome separation	4/476	10/1993	0.198174252719842	0.661343307964784	0.620727786154664	DYNC1LI1/CENPS/TRIP13/MOS	4
BP	GO:0051489	regulation of filopodium assembly	4/476	10/1993	0.198174252719842	0.661343307964784	0.620727786154664	TENM2/PALM/AGRN/FAM206A	4
BP	GO:0060563	neuroepithelial cell differentiation	4/476	10/1993	0.198174252719842	0.661343307964784	0.620727786154664	TMEM231/CDH2/GATA3/LHFPL5	4
BP	GO:0070306	lens fiber cell differentiation	4/476	10/1993	0.198174252719842	0.661343307964784	0.620727786154664	TDRD7/MAF/TGFB1/NTRK3	4
BP	GO:0090316	positive regulation of intracellular protein transport	4/476	10/1993	0.198174252719842	0.661343307964784	0.620727786154664	PRNP/OAZ1/SEC16B/TGFB1	4
BP	GO:1902750	negative regulation of cell cycle G2/M phase transition	4/476	10/1993	0.198174252719842	0.661343307964784	0.620727786154664	TAOK3/DTL/MRE11/CHEK1	4
BP	GO:1903305	regulation of regulated secretory pathway	4/476	10/1993	0.198174252719842	0.661343307964784	0.620727786154664	CHRNA4/VAMP7/FGR/SYT1	4
BP	GO:1903312	negative regulation of mRNA metabolic process	4/476	10/1993	0.198174252719842	0.661343307964784	0.620727786154664	DAZL/TENT5C/RBM38/IGF2BP1	4
BP	GO:1904375	regulation of protein localization to cell periphery	4/476	10/1993	0.198174252719842	0.661343307964784	0.620727786154664	PRNP/SDC4/BCL2L1/TGFB1	4
BP	GO:0031324	negative regulation of cellular metabolic process	69/476	264/1993	0.198479625449454	0.661343307964784	0.620727786154664	PRNP/TENM2/RIMBP2/E2F1/KHDRBS1/COL6A3/SOX9/ARNTL/LHX1/WFDC1/CTDSPL/DR1/PGP/RPS13/SMAD5/THY1/BCL6/TAOK3/MASTL/FBH1/TESC/PDCD4/GPR50/TGFB2/GREM1/SEMA4D/DAZL/DUSP4/PARPBP/BASP1/GAPDH/TENT5C/TGIF1/GATA6/MSX1/TXN/DNAJC3/BIRC2/INSIG1/TRIM71/SMAD6/RBM38/MAF/HOXA7/TIMP2/TNFAIP8/TIMP3/GATA3/HHEX/HIST1H110/TGFB1/PTK2/HIST1H101/CBFA2T3/MYC/PTGS2/CELF2/ZFHX4/HIST1H103/SOX14/NTRK3/GLI3/HOXA2/IGF2BP1/NFIX/HIC1…	69
BP	GO:0007605	sensory perception of sound	6/476	17/1993	0.200715627788794	0.66193896688232	0.62128686347008	COCH/GJB6/COL2A1/LHFPL5/TECTA/EYA1	6
BP	GO:0043542	endothelial cell migration	6/476	17/1993	0.200715627788794	0.66193896688232	0.62128686347008	ETS1/PXN/GREM1/GATA3/TGFB1/PTN	6
BP	GO:0045089	positive regulation of innate immune response	6/476	17/1993	0.200715627788794	0.66193896688232	0.62128686347008	PIK3AP1/IFNW1/HSPD1/COCH/HMGB2/COLEC12	6
BP	GO:0050954	sensory perception of mechanical stimulus	6/476	17/1993	0.200715627788794	0.66193896688232	0.62128686347008	COCH/GJB6/COL2A1/LHFPL5/TECTA/EYA1	6
BP	GO:0055123	digestive system development	6/476	17/1993	0.200715627788794	0.66193896688232	0.62128686347008	SOX9/TGFB2/GATA6/HOXA5/RBPMS2/BARX1	6
BP	GO:1901137	carbohydrate derivative biosynthetic process	24/476	85/1993	0.200959454603902	0.66193896688232	0.62128686347008	ST6GALNAC1/ST6GALNAC2/PKM/HS6ST1/GK5/RPN2/ADA/ST6GAL1/ADCY9/LARGE2/GPR50/DDOST/CKB/BMPR1B/EOGT/GAPDH/ENO2/FUT10/CHST3/POMK/TGFB1/HS6ST2/ST3GAL1/LFNG	24
BP	GO:0099536	synaptic signaling	17/476	58/1993	0.201658051852379	0.662974852375632	0.622259131430199	GJC1/RIMBP2/CHRNB2/CHRNA7/PDZD11/CHRNA4/BDNF/NTRK2/TUBB2B/KPNA1/SLC24A2/CDH2/CA2/DBN1/PDLIM4/SYT1/NTF3	17
BP	GO:0001101	response to acid chemical	9/476	28/1993	0.205405973123088	0.670190377335445	0.629031524497926	SOX9/LHX1/BCL2L1/RBP4A/TESC/CAPN2/GLDC/TLDC1/ISL2	9
BP	GO:0002696	positive regulation of leukocyte activation	9/476	28/1993	0.205405973123088	0.670190377335445	0.629031524497926	THY1/BCL6/VAMP7/IL18/HSPD1/CG-1B/GATA3/TGFB1/FGR	9
BP	GO:0002764	immune response-regulating signaling pathway	9/476	28/1993	0.205405973123088	0.670190377335445	0.629031524497926	PRNP/BTK/PIK3AP1/IFNW1/THY1/HSPD1/COLEC12/GATA3/CSK	9
BP	GO:0010976	positive regulation of neuron projection development	9/476	28/1993	0.205405973123088	0.670190377335445	0.629031524497926	VAMP7/NTRK2/TUBB2B/PALM/CNTF/C1H21ORF91/DBN1/NTRK3/IGF2BP1	9
BP	GO:0010604	positive regulation of macromolecule metabolic process	91/476	354/1993	0.205907568177716	0.67055936353724	0.629377849901697	PRNP/CITED4/OAZ1/HBEGF/NR5A2/NPM1/STK10/E2F1/SUB1/KHDRBS1/MYBL2/MAFB/LHX3/SDC4/CHRNA7/ALDH1A2/SOX9/RPS4X/SOX8/ARNTL/LHX1/IFNW1/DR1/SMAD5/BSX/TAOK3/HSPD1/DCUN1D1/TGFB2/GREM1/DTL/VEGFA/HMGB2/DAZL/TGFBR2/NTRK2/ESR1/GBX2/MYB/FBLN1/TENT5C/GHR/GATA6/MSX1/PSIP1/CDH2/BVES/POU1F1/EPHA7/TXN/FGFR3/NPAS2/DNAJC3/BIRC2/INSIG1/HOXA4/HOXA5/RBM38/CNTF/MAF/HOXA7/HOXA3/GATA3/RBPMS2/HIST1H110/TGFB1/PTK2/HIST1H101/MY…	91
BP	GO:0060070	canonical Wnt signaling pathway	13/476	43/1993	0.206948703877396	0.672680721077937	0.63136892708358	FRZB/SOX9/DRAXIN/ARNTL/DKK3/FZD1/PSEN1/GREM1/CDH2/SMAD6/GATA3/FZD7/SOSTDC1	13
BP	GO:0042327	positive regulation of phosphorylation	28/476	101/1993	0.207391190027549	0.672851868397651	0.631529563617726	PRNP/HBEGF/STK10/SDC4/CHRNA7/SOX9/IFNW1/TAOK3/TGFB2/GREM1/VEGFA/NTRK2/GHR/CDH2/EPHA7/TXN/FGFR3/CNTF/RBPMS2/TGFB1/PTK2/FGR/PTGS2/INHBA/AGRN/NTRK3/MOS/INHA	28
BP	GO:0007420	brain development	19/476	66/1993	0.208381593777749	0.673533016592499	0.632168879999912	MAFB/LHX3/DRAXIN/LHX1/BSX/EPHA5/NTRK2/GBX2/MSX1/CDH2/EPHA7/CTNNA2/C1H21ORF91/PTK2/FABP7/AGRN/PTN/IGF2BP1/SOX3	19
BP	GO:0048514	blood vessel morphogenesis	19/476	66/1993	0.208381593777749	0.673533016592499	0.632168879999912	GJC1/ETS1/HS6ST1/CHRNA7/EPHB2/THY1/GREM1/VEGFA/GATA6/CDH2/BVES/ETS2/CNMD/HOXA5/HOXA7/TGFB1/PTK2/NGFR/SEMA3E	19
BP	GO:0001655	urogenital system development	10/476	32/1993	0.214658991858951	0.688664349346748	0.646370942028813	SOX9/PSAP/LHX1/SMAD5/GREM1/EPHA7/GATA3/TGFB1/LMX1B/PCK2	10
BP	GO:0048872	homeostasis of number of cells	10/476	32/1993	0.214658991858951	0.688664349346748	0.646370942028813	ACE/MAFB/CCNB2/SOX9/SMAD5/BCL6/CDH2/HOXA5/TGFB1/INHBA	10
BP	GO:0051047	positive regulation of secretion	10/476	32/1993	0.214658991858951	0.688664349346748	0.646370942028813	RBP4A/VAMP7/IL18/TRH/TGFB2/TGFBR2/GAPDH/GATA3/TGFB1/FGR	10
BP	GO:1903532	positive regulation of secretion by cell	10/476	32/1993	0.214658991858951	0.688664349346748	0.646370942028813	RBP4A/VAMP7/IL18/TRH/TGFB2/TGFBR2/GAPDH/GATA3/TGFB1/FGR	10
BP	GO:0071103	DNA conformation change	15/476	51/1993	0.216880721855349	0.693810109024409	0.651200681703095	PIWIL1/SOX9/CENPP/FBH1/BLM/RAD54L/HMGB2/ITGB3BP/CHAF1B/RAD51/HIST1H110/FANCM/HIST1H101/HIST1H103/HIST1H2B7	15
BP	GO:0070482	response to oxygen levels	7/476	21/1993	0.217066893901032	0.693810109024409	0.651200681703095	CHRNA7/CHRNA4/TGFB2/VEGFA/TGFBR2/GATA6/PTGS2	7
BP	GO:0044087	regulation of cellular component biogenesis	23/476	82/1993	0.217790819548759	0.694837254235042	0.6521647461534	GSN/TENM2/SUB1/SOX9/EPHB2/DR1/EPHB3/GREM1/VEGFA/SEMA4D/TGFBR2/TUBB2B/EPHA3/EPHA7/RDX/INSIG1/PALM/S100A10/TGFB1/PTK2/AGRN/NTRK3/FAM206A	23
BP	GO:0043066	negative regulation of apoptotic process	24/476	86/1993	0.219522882248453	0.699071023543966	0.656138504137442	PRNP/LHX3/SOX9/DRAXIN/BCL2L1/BCL6/HSPD1/GREM1/BDNF/NTRK2/GAPDH/GATA6/MSX1/DNAJC3/BIRC2/CNTF/TNFAIP8/GATA3/COL2A1/PTK2/PTGS2/ALB/EYA1/NTF3	24
BP	GO:1902532	negative regulation of intracellular signal transduction	11/476	36/1993	0.222236568275999	0.704543211887032	0.661274625293738	PRNP/TNFAIP8L1/ARNTL/BCL2L1/BCL6/TAOK3/PDCD4/DUSP4/TIMP3/PTGS2/KPTN	11
BP	GO:0002429	immune response-activating cell surface receptor signaling pathway	5/476	14/1993	0.225832271547129	0.704543211887032	0.661274625293738	PRNP/BTK/THY1/GATA3/CSK	5
BP	GO:0010862	positive regulation of pathway-restricted SMAD protein phosphorylation	5/476	14/1993	0.225832271547129	0.704543211887032	0.661274625293738	TGFB2/RBPMS2/TGFB1/INHBA/INHA	5
BP	GO:0022408	negative regulation of cell-cell adhesion	5/476	14/1993	0.225832271547129	0.704543211887032	0.661274625293738	PRNP/SOX9/CDH7/CDH2/TGFB1	5
BP	GO:0033135	regulation of peptidyl-serine phosphorylation	5/476	14/1993	0.225832271547129	0.704543211887032	0.661274625293738	IFNW1/TXN/TGFB1/PTGS2/NTRK3	5
BP	GO:0035821	modification of morphology or physiology of other organism	5/476	14/1993	0.225832271547129	0.704543211887032	0.661274625293738	BCL2L1/GAPDH/AvBD1/RPL30/TGFB1	5
BP	GO:0045055	regulated exocytosis	5/476	14/1993	0.225832271547129	0.704543211887032	0.661274625293738	SDF4/CHRNA4/VAMP7/FGR/SYT1	5
BP	GO:0050663	cytokine secretion	5/476	14/1993	0.225832271547129	0.704543211887032	0.661274625293738	IL18/GAPDH/GATA3/FGR/NOS2	5
BP	GO:0050680	negative regulation of epithelial cell proliferation	5/476	14/1993	0.225832271547129	0.704543211887032	0.661274625293738	SOX9/TGFB2/CNMD/TGFB1/NGFR	5
BP	GO:1901991	negative regulation of mitotic cell cycle phase transition	5/476	14/1993	0.225832271547129	0.704543211887032	0.661274625293738	CTDSPL/TAOK3/DYNC1LI1/MRE11/TRIP13	5
BP	GO:0033365	protein localization to organelle	18/476	63/1993	0.227301708432969	0.704543211887032	0.661274625293738	SOX9/SEC16B/ARNTL/SORL1/VAMP7/HSPD1/KPNA1/MSX1/TXN/CENPQ/INSIG1/TGFB1/TLDC1/NGFR/LAMP1/CENPA/KPTN/PCK2	18
BP	GO:0030900	forebrain development	12/476	40/1993	0.228521452883744	0.704543211887032	0.661274625293738	LHX3/DRAXIN/LHX1/EPHA5/NTRK2/MSX1/CDH2/C1H21ORF91/PTK2/FABP7/IGF2BP1/SOX3	12
BP	GO:0048511	rhythmic process	12/476	40/1993	0.228521452883744	0.704543211887032	0.661274625293738	ARNTL/NFKB2/LHCGR/DTL/PPP1CB/CLOCK/NPAS2/TGFB1/INHBA/NGFR/SOX14/NTRK3	12
BP	GO:0052547	regulation of peptidase activity	12/476	40/1993	0.228521452883744	0.704543211887032	0.661274625293738	COL6A3/WFDC1/HSPD1/FBLN1/GAPDH/EPHA7/BIRC2/TIMP2/TNFAIP8/TIMP3/PTGS2/NGFR	12
BP	GO:0002263	cell activation involved in immune response	8/476	25/1993	0.229405147787087	0.704543211887032	0.661274625293738	IFNW1/BCL6/VAMP7/HSPD1/CG-1B/TGFB1/FGR/LFNG	8
BP	GO:0002366	leukocyte activation involved in immune response	8/476	25/1993	0.229405147787087	0.704543211887032	0.661274625293738	IFNW1/BCL6/VAMP7/HSPD1/CG-1B/TGFB1/FGR/LFNG	8
BP	GO:0010466	negative regulation of peptidase activity	8/476	25/1993	0.229405147787087	0.704543211887032	0.661274625293738	COL6A3/WFDC1/GAPDH/BIRC2/TIMP2/TNFAIP8/TIMP3/PTGS2	8
BP	GO:0031497	chromatin assembly	8/476	25/1993	0.229405147787087	0.704543211887032	0.661274625293738	SOX9/CENPP/ITGB3BP/CHAF1B/HIST1H110/HIST1H101/HIST1H103/HIST1H2B7	8
BP	GO:0048232	male gamete generation	8/476	25/1993	0.229405147787087	0.704543211887032	0.661274625293738	PIWIL1/SOX9/ARNTL/BCL2L1/BCL6/DAZL/TDRD7/TRIP13	8
BP	GO:0060350	endochondral bone morphogenesis	8/476	25/1993	0.229405147787087	0.704543211887032	0.661274625293738	COL6A3/SOX9/COCH/BMPR1B/COL12A1/PTHLH/COL2A1/SDC3	8
BP	GO:0007010	cytoskeleton organization	44/476	166/1993	0.229978047585651	0.705048152989048	0.661748556107913	TUBB3/CSRP1/GSN/STMN1/NPM1/TPM1/KRT14/SOX9/SASS6/THY1/BCL6/PTPN1/KIZ/TUBAL3/CAPN2/ACTC1/ACTA1/DES/TGFBR2/DYNC1LI1/EPHA5/TUBB2B/GAPDH/EPHA3/RDX/TPM2/PALM/CENPW/S100A10/CSRP2/TUBB6/TGFB1/KIF18B/PTK2/DBN1/KATNB1/CENPA/KPTN/PCLO/PDLIM4/NTRK3/CHEK1/ACTN1/FAM206A	44
BP	GO:0042110	T cell activation	13/476	44/1993	0.233786594871036	0.715453302743632	0.67151468739553	PRNP/MAFB/ADA/IFNW1/THY1/BCL6/CD3E/IL18/HSPD1/CG-1B/GATA3/TGFB1/LFNG	13
BP	GO:0048729	tissue morphogenesis	23/476	83/1993	0.237516398704103	0.720215825934686	0.675984726543564	HBEGF/COL6A3/SDC4/ALDH1A2/SOX9/SOX8/LHX1/TGFB2/GREM1/COCH/CDH7/MSX1/CDH2/EPHA7/COL12A1/ETS2/HOXA5/CTNNA2/GATA3/CA2/TGFB1/PTK2/MYC	23
BP	GO:0043069	negative regulation of programmed cell death	24/476	87/1993	0.238857178626563	0.720215825934686	0.675984726543564	PRNP/LHX3/SOX9/DRAXIN/BCL2L1/BCL6/HSPD1/GREM1/BDNF/NTRK2/GAPDH/GATA6/MSX1/DNAJC3/BIRC2/CNTF/TNFAIP8/GATA3/COL2A1/PTK2/PTGS2/ALB/EYA1/NTF3	24
BP	GO:0051338	regulation of transferase activity	24/476	87/1993	0.238857178626563	0.720215825934686	0.675984726543564	PRNP/CISH/STK10/SDC4/CHRNA7/CCNB2/PIK3AP1/THY1/TAOK3/TESC/PDCD4/DCUN1D1/TGFB2/GREM1/DUSP4/FGFR3/DNAJC3/TGFB1/PTK2/FGR/AGRN/NTRK3/MOS/PKIA	24
BP	GO:0034728	nucleosome organization	9/476	29/1993	0.238993852344881	0.720215825934686	0.675984726543564	PIWIL1/SOX9/CENPP/ITGB3BP/CHAF1B/HIST1H110/HIST1H101/HIST1H103/HIST1H2B7	9
BP	GO:0050867	positive regulation of cell activation	9/476	29/1993	0.238993852344881	0.720215825934686	0.675984726543564	THY1/BCL6/VAMP7/IL18/HSPD1/CG-1B/GATA3/TGFB1/FGR	9
BP	GO:0071375	cellular response to peptide hormone stimulus	9/476	29/1993	0.238993852344881	0.720215825934686	0.675984726543564	PKM/CISH/PIK3AP1/LHCGR/ANXA5/GHR/BGLAP/CA2/PCK2	9
BP	GO:0051347	positive regulation of transferase activity	15/476	52/1993	0.242008803944721	0.720215825934686	0.675984726543564	PRNP/STK10/SDC4/CHRNA7/TAOK3/DCUN1D1/TGFB2/GREM1/FGFR3/TGFB1/PTK2/FGR/AGRN/NTRK3/MOS	15
BP	GO:0043085	positive regulation of catalytic activity	30/476	111/1993	0.243826452691641	0.720215825934686	0.675984726543564	PRNP/ATP1B3/STK10/SDC4/CHRNA7/RABGAP1L/THY1/BLNK/TAOK3/HSPD1/DCUN1D1/PSEN1/TGFB2/GREM1/TBCK/SEMA4D/FBLN1/ATP1B1/FGFR3/S100A10/SMAP2/TGFB1/PTK2/FGR/CLPS/NGFR/NOS2/AGRN/NTRK3/MOS	30
BP	GO:0001657	ureteric bud development	6/476	18/1993	0.244231163875917	0.720215825934686	0.675984726543564	SOX9/LHX1/SMAD5/GREM1/GATA3/TGFB1	6
BP	GO:0006469	negative regulation of protein kinase activity	6/476	18/1993	0.244231163875917	0.720215825934686	0.675984726543564	THY1/TESC/PDCD4/DUSP4/DNAJC3/PKIA	6
BP	GO:0021510	spinal cord development	6/476	18/1993	0.244231163875917	0.720215825934686	0.675984726543564	LHX3/ALDH1A2/DRAXIN/LHX1/LRP8/SMAD6	6
BP	GO:0030323	respiratory tube development	6/476	18/1993	0.244231163875917	0.720215825934686	0.675984726543564	HS6ST1/SOX9/TGFB2/TGFBR2/GATA6/HOXA5	6
BP	GO:0030324	lung development	6/476	18/1993	0.244231163875917	0.720215825934686	0.675984726543564	HS6ST1/SOX9/TGFB2/TGFBR2/GATA6/HOXA5	6
BP	GO:0042472	inner ear morphogenesis	6/476	18/1993	0.244231163875917	0.720215825934686	0.675984726543564	MAFB/SOX9/INSIG1/COL2A1/LHFPL5/NBL1	6
BP	GO:0042737	drug catabolic process	6/476	18/1993	0.244231163875917	0.720215825934686	0.675984726543564	ADA/NPL/CYP2C23b/GLDC/HBA1/PCK2	6
BP	GO:0046660	female sex differentiation	6/476	18/1993	0.244231163875917	0.720215825934686	0.675984726543564	COL9A3/BCL2L1/TGFB2/TGFB1/INHBA/LFNG	6
BP	GO:0048675	axon extension	6/476	18/1993	0.244231163875917	0.720215825934686	0.675984726543564	DRAXIN/SEMA3A/SEMA4D/SEMA3E/NTRK3/SEMA3C	6
BP	GO:0051053	negative regulation of DNA metabolic process	6/476	18/1993	0.244231163875917	0.720215825934686	0.675984726543564	BCL6/FBH1/PARPBP/HIST1H110/HIST1H101/HIST1H103	6
BP	GO:0051783	regulation of nuclear division	6/476	18/1993	0.244231163875917	0.720215825934686	0.675984726543564	DYNC1LI1/WEE2/MSX1/TRIP13/MOS/CHEK1	6
BP	GO:1901215	negative regulation of neuron death	6/476	18/1993	0.244231163875917	0.720215825934686	0.675984726543564	DRAXIN/BCL2L1/BDNF/NTRK2/CNTF/NTF3	6
BP	GO:1902105	regulation of leukocyte differentiation	6/476	18/1993	0.244231163875917	0.720215825934686	0.675984726543564	MAFB/BCL6/TESC/HOXA7/GATA3/TGFB1	6
BP	GO:0051247	positive regulation of protein metabolic process	39/476	147/1993	0.245262625543104	0.720215825934686	0.675984726543564	PRNP/OAZ1/HBEGF/STK10/KHDRBS1/SDC4/CHRNA7/SOX9/RPS4X/ARNTL/IFNW1/TAOK3/HSPD1/DCUN1D1/TGFB2/GREM1/DTL/VEGFA/DAZL/NTRK2/FBLN1/GHR/CDH2/EPHA7/TXN/FGFR3/DNAJC3/BIRC2/CNTF/RBPMS2/TGFB1/PTK2/PTGS2/INHBA/NGFR/AGRN/NTRK3/MOS/INHA	39
BP	GO:0032270	positive regulation of cellular protein metabolic process	37/476	139/1993	0.245357583034283	0.720215825934686	0.675984726543564	PRNP/HBEGF/STK10/KHDRBS1/SDC4/CHRNA7/SOX9/RPS4X/ARNTL/IFNW1/TAOK3/HSPD1/DCUN1D1/TGFB2/GREM1/VEGFA/DAZL/NTRK2/FBLN1/GHR/CDH2/EPHA7/TXN/FGFR3/DNAJC3/BIRC2/CNTF/RBPMS2/TGFB1/PTK2/PTGS2/INHBA/NGFR/AGRN/NTRK3/MOS/INHA	37
BP	GO:0002683	negative regulation of immune system process	10/476	33/1993	0.246609242831634	0.720215825934686	0.675984726543564	PRNP/MAFB/SOX9/THY1/BCL6/TGFB2/TGFBR2/HOXA5/HOXA7/TGFB1	10
BP	GO:0048608	reproductive structure development	10/476	33/1993	0.246609242831634	0.720215825934686	0.675984726543564	SOX9/PSAP/COL9A3/BCL2L1/TGFB2/GATA6/GATA3/TGFB1/INHBA/LFNG	10
BP	GO:0060828	regulation of canonical Wnt signaling pathway	10/476	33/1993	0.246609242831634	0.720215825934686	0.675984726543564	FRZB/SOX9/DRAXIN/ARNTL/DKK3/PSEN1/GREM1/CDH2/SMAD6/SOSTDC1	10
BP	GO:0061458	reproductive system development	10/476	33/1993	0.246609242831634	0.720215825934686	0.675984726543564	SOX9/PSAP/COL9A3/BCL2L1/TGFB2/GATA6/GATA3/TGFB1/INHBA/LFNG	10
BP	GO:0031346	positive regulation of cell projection organization	11/476	37/1993	0.252756545288607	0.724447378307319	0.679956403741516	TENM2/VAMP7/NTRK2/TUBB2B/PALM/CNTF/C1H21ORF91/DBN1/AGRN/NTRK3/IGF2BP1	11
BP	GO:0001775	cell activation	21/476	76/1993	0.255628838939916	0.724447378307319	0.679956403741516	PRNP/MAFB/ADA/IFNW1/CHRNA4/THY1/BLNK/BCL6/CD3E/VAMP7/IL18/HSPD1/FGB/TGFB2/TGFBR2/CG-1B/CNTF/GATA3/TGFB1/FGR/LFNG	21
BP	GO:0006986	response to unfolded protein	4/476	11/1993	0.256040541176882	0.724447378307319	0.679956403741516	HSPA5/PTPN1/HSPD1/DNAJC3	4
BP	GO:0031532	actin cytoskeleton reorganization	4/476	11/1993	0.256040541176882	0.724447378307319	0.679956403741516	PTPN1/TGFB1/PDLIM4/NTRK3	4
BP	GO:0032507	maintenance of protein location in cell	4/476	11/1993	0.256040541176882	0.724447378307319	0.679956403741516	SORL1/TXN/INSIG1/DBN1	4
BP	GO:0045005	DNA-dependent DNA replication maintenance of fidelity	4/476	11/1993	0.256040541176882	0.724447378307319	0.679956403741516	FBH1/MRE11/CENPS/RAD51	4
BP	GO:0045727	positive regulation of translation	4/476	11/1993	0.256040541176882	0.724447378307319	0.679956403741516	KHDRBS1/RPS4X/DAZL/DNAJC3	4
BP	GO:0046847	filopodium assembly	4/476	11/1993	0.256040541176882	0.724447378307319	0.679956403741516	TENM2/PALM/AGRN/FAM206A	4
BP	GO:0050773	regulation of dendrite development	4/476	11/1993	0.256040541176882	0.724447378307319	0.679956403741516	VAMP7/PALM/C1H21ORF91/DBN1	4
BP	GO:0051983	regulation of chromosome segregation	4/476	11/1993	0.256040541176882	0.724447378307319	0.679956403741516	DYNC1LI1/FEN1/TRIP13/MOS	4
BP	GO:0060675	ureteric bud morphogenesis	4/476	11/1993	0.256040541176882	0.724447378307319	0.679956403741516	SOX9/LHX1/GREM1/GATA3	4
BP	GO:0061333	renal tubule morphogenesis	4/476	11/1993	0.256040541176882	0.724447378307319	0.679956403741516	SOX9/LHX1/GREM1/GATA3	4
BP	GO:0062014	negative regulation of small molecule metabolic process	4/476	11/1993	0.256040541176882	0.724447378307319	0.679956403741516	PGP/GPR50/INSIG1/TGFB1	4
BP	GO:0072028	nephron morphogenesis	4/476	11/1993	0.256040541176882	0.724447378307319	0.679956403741516	SOX9/LHX1/GREM1/GATA3	4
BP	GO:0072078	nephron tubule morphogenesis	4/476	11/1993	0.256040541176882	0.724447378307319	0.679956403741516	SOX9/LHX1/GREM1/GATA3	4
BP	GO:0072088	nephron epithelium morphogenesis	4/476	11/1993	0.256040541176882	0.724447378307319	0.679956403741516	SOX9/LHX1/GREM1/GATA3	4
BP	GO:0072171	mesonephric tubule morphogenesis	4/476	11/1993	0.256040541176882	0.724447378307319	0.679956403741516	SOX9/LHX1/GREM1/GATA3	4
BP	GO:0001818	negative regulation of cytokine production	7/476	22/1993	0.257292145366389	0.724447378307319	0.679956403741516	PRNP/CHRNA7/BCL6/TGFB2/TGFBR2/GATA6/TGFB1	7
BP	GO:0006631	fatty acid metabolic process	7/476	22/1993	0.257292145366389	0.724447378307319	0.679956403741516	ACSBG2/AACS/CYP2C23b/HPGDS/INSIG1/PTGS2/PCK2	7
BP	GO:0015893	drug transport	7/476	22/1993	0.257292145366389	0.724447378307319	0.679956403741516	CHRNA4/CA2/TGFB1/PQLC2/INHBA/SYT1/HBA1	7
BP	GO:0034504	protein localization to nucleus	7/476	22/1993	0.257292145366389	0.724447378307319	0.679956403741516	SOX9/ARNTL/KPNA1/MSX1/TXN/TGFB1/NGFR	7
BP	GO:0060351	cartilage development involved in endochondral bone morphogenesis	7/476	22/1993	0.257292145366389	0.724447378307319	0.679956403741516	COL6A3/SOX9/COCH/COL12A1/PTHLH/COL2A1/SDC3	7
BP	GO:0007059	chromosome segregation	12/476	41/1993	0.257779867525229	0.724638520111637	0.680135806825523	ARL8A/DYNC1LI1/CENPN/CENPK/CENPQ/CDCA9/CENPS/CENPW/KIF18B/FEN1/TRIP13/MOS	12
BP	GO:0051172	negative regulation of nitrogen compound metabolic process	64/476	249/1993	0.25903408662318	0.726413314130454	0.681801604224412	PRNP/TENM2/E2F1/KHDRBS1/COL6A3/SOX9/ARNTL/LHX1/WFDC1/CTDSPL/DR1/RPS13/SMAD5/THY1/BCL6/TAOK3/MASTL/FBH1/TESC/PDCD4/GPR50/GREM1/SEMA4D/DAZL/DUSP4/PARPBP/BASP1/GAPDH/TENT5C/TGIF1/GATA6/MSX1/TXN/DNAJC3/BIRC2/TRIM71/RBM38/MAF/HOXA7/TIMP2/TNFAIP8/TIMP3/GATA3/HHEX/HIST1H110/TGFB1/PTK2/HIST1H101/CBFA2T3/MYC/PTGS2/CELF2/ZFHX4/HIST1H103/SOX14/NTRK3/GLI3/HOXA2/IGF2BP1/NFIX/HIC1/JUND/PKIA/SOX3	64
BP	GO:0006812	cation transport	25/476	92/1993	0.259673820868187	0.726413314130454	0.681801604224412	PRNP/KCNT1/ORAI2/ATP1B3/CHRNA7/KCNJ2/KCNJ12/CHRNA4/THY1/VAMP7/TESC/SLC38A2/ATP1B4/SLC39A9/ANXA5/CACNA1C/SLC24A2/ATP1B1/TGFB1/KCNG2/ATP1A1/ATP2A2/VDR/PQLC2/SYT1	25
BP	GO:0032269	negative regulation of cellular protein metabolic process	25/476	92/1993	0.259673820868187	0.726413314130454	0.681801604224412	PRNP/COL6A3/WFDC1/CTDSPL/THY1/TAOK3/MASTL/TESC/PDCD4/GREM1/DUSP4/GAPDH/DNAJC3/BIRC2/TRIM71/TIMP2/TNFAIP8/TIMP3/TGFB1/PTK2/PTGS2/CELF2/NTRK3/IGF2BP1/PKIA	25
BP	GO:0051253	negative regulation of RNA metabolic process	40/476	152/1993	0.260635288025936	0.727923150700267	0.683218716184492	TENM2/E2F1/KHDRBS1/SOX9/ARNTL/LHX1/DR1/RPS13/SMAD5/BCL6/PDCD4/GREM1/SEMA4D/DAZL/BASP1/TENT5C/TGIF1/GATA6/MSX1/TXN/RBM38/MAF/HOXA7/GATA3/HHEX/HIST1H110/TGFB1/HIST1H101/CBFA2T3/MYC/ZFHX4/HIST1H103/SOX14/GLI3/HOXA2/IGF2BP1/NFIX/HIC1/JUND/SOX3	40
BP	GO:0010562	positive regulation of phosphorus metabolic process	29/476	108/1993	0.261541174820389	0.728096883451598	0.683381779369402	PRNP/HBEGF/STK10/SDC4/CHRNA7/SOX9/IFNW1/TAOK3/TGFB2/GREM1/VEGFA/NTRK2/GHR/CDH2/EPHA7/TXN/FGFR3/CNTF/RBPMS2/TGFB1/PTK2/FGR/PTGS2/INHBA/NOS2/AGRN/NTRK3/MOS/INHA	29
BP	GO:0045937	positive regulation of phosphate metabolic process	29/476	108/1993	0.261541174820389	0.728096883451598	0.683381779369402	PRNP/HBEGF/STK10/SDC4/CHRNA7/SOX9/IFNW1/TAOK3/TGFB2/GREM1/VEGFA/NTRK2/GHR/CDH2/EPHA7/TXN/FGFR3/CNTF/RBPMS2/TGFB1/PTK2/FGR/PTGS2/INHBA/NOS2/AGRN/NTRK3/MOS/INHA	29
BP	GO:0007519	skeletal muscle tissue development	8/476	26/1993	0.266967445612999	0.737257297804858	0.691979619028893	SDC4/ARNTL/TGFB2/ACTA1/BVES/TGFB1/GPC1/ACTN1	8
BP	GO:0031349	positive regulation of defense response	8/476	26/1993	0.266967445612999	0.737257297804858	0.691979619028893	PIK3AP1/IFNW1/VAMP7/HSPD1/COCH/HMGB2/COLEC12/PTGS2	8
BP	GO:0035690	cellular response to drug	8/476	26/1993	0.266967445612999	0.737257297804858	0.691979619028893	PRNP/SOX9/CHRNA4/TXN/RAD51/CA2/AGRN/PCK2	8
BP	GO:0060041	retina development in camera-type eye	8/476	26/1993	0.266967445612999	0.737257297804858	0.691979619028893	SOX9/SDK1/LHX1/THY1/FST/SDK2/FABP7/ACHE	8
BP	GO:0072594	establishment of protein localization to organelle	8/476	26/1993	0.266967445612999	0.737257297804858	0.691979619028893	ARNTL/SORL1/VAMP7/HSPD1/KPNA1/TGFB1/LAMP1/PCK2	8
BP	GO:0000226	microtubule cytoskeleton organization	16/476	57/1993	0.270623708370455	0.738528906752054	0.693173133799726	TUBB3/STMN1/NPM1/SASS6/KIZ/TUBAL3/DYNC1LI1/TUBB2B/GAPDH/EPHA3/CENPW/TUBB6/KIF18B/KATNB1/CENPA/CHEK1	16
BP	GO:0007268	chemical synaptic transmission	16/476	57/1993	0.270623708370455	0.738528906752054	0.693173133799726	GJC1/RIMBP2/CHRNB2/CHRNA7/PDZD11/CHRNA4/BDNF/NTRK2/TUBB2B/SLC24A2/CDH2/CA2/DBN1/PDLIM4/SYT1/NTF3	16
BP	GO:0046649	lymphocyte activation	16/476	57/1993	0.270623708370455	0.738528906752054	0.693173133799726	PRNP/MAFB/ADA/IFNW1/CHRNA4/THY1/BLNK/BCL6/CD3E/VAMP7/IL18/HSPD1/CG-1B/GATA3/TGFB1/LFNG	16
BP	GO:0098916	anterograde trans-synaptic signaling	16/476	57/1993	0.270623708370455	0.738528906752054	0.693173133799726	GJC1/RIMBP2/CHRNB2/CHRNA7/PDZD11/CHRNA4/BDNF/NTRK2/TUBB2B/SLC24A2/CDH2/CA2/DBN1/PDLIM4/SYT1/NTF3	16
BP	GO:0099537	trans-synaptic signaling	16/476	57/1993	0.270623708370455	0.738528906752054	0.693173133799726	GJC1/RIMBP2/CHRNB2/CHRNA7/PDZD11/CHRNA4/BDNF/NTRK2/TUBB2B/SLC24A2/CDH2/CA2/DBN1/PDLIM4/SYT1/NTF3	16
BP	GO:0009893	positive regulation of metabolic process	95/476	377/1993	0.273346123506871	0.738528906752054	0.693173133799726	PRNP/CITED4/OAZ1/HBEGF/NR5A2/NPM1/STK10/E2F1/STAR/SUB1/KHDRBS1/MYBL2/MAFB/LHX3/SDC4/CHRNA7/ALDH1A2/SOX9/DISP3/RPS4X/SOX8/ARNTL/LHX1/IFNW1/DR1/SMAD5/BSX/TAOK3/HSPD1/DCUN1D1/TGFB2/GREM1/DTL/VEGFA/HMGB2/DAZL/TGFBR2/NTRK2/ESR1/GBX2/MYB/FBLN1/TENT5C/GHR/GATA6/MSX1/PSIP1/CDH2/BVES/POU1F1/EPHA7/TXN/FGFR3/NPAS2/DNAJC3/BIRC2/INSIG1/HOXA4/HOXA5/RBM38/CNTF/MAF/HOXA7/HOXA3/GATA3/RBPMS2/HIST1H110/TGFB1/PTK2/H…	95
BP	GO:0006323	DNA packaging	9/476	30/1993	0.274348100251381	0.738528906752054	0.693173133799726	PIWIL1/SOX9/CENPP/ITGB3BP/CHAF1B/HIST1H110/HIST1H101/HIST1H103/HIST1H2B7	9
BP	GO:0060560	developmental growth involved in morphogenesis	9/476	30/1993	0.274348100251381	0.738528906752054	0.693173133799726	SOX9/DRAXIN/SEMA3A/SEMA4D/NTRK2/EPHA7/SEMA3E/NTRK3/SEMA3C	9
BP	GO:0060627	regulation of vesicle-mediated transport	9/476	30/1993	0.274348100251381	0.738528906752054	0.693173133799726	RAB5C/CHRNA4/VAMP7/PTPN1/GREM1/BVES/INSIG1/FGR/SYT1	9
BP	GO:0009892	negative regulation of metabolic process	73/476	287/1993	0.275050532268931	0.738528906752054	0.693173133799726	PRNP/TENM2/RIMBP2/PIWIL1/E2F1/KHDRBS1/COL6A3/SOX9/ARNTL/LHX1/WFDC1/CTDSPL/DR1/PGP/RPS13/SMAD5/THY1/BCL6/TAOK3/MASTL/FBH1/TESC/PDCD4/GPR50/TGFB2/GREM1/SEMA4D/DICER1/DAZL/DUSP4/PARPBP/BASP1/GAPDH/TENT5C/TGIF1/GATA6/MSX1/TXN/DNAJC3/BIRC2/INSIG1/TRIM71/SMAD6/RBM38/MAF/LIN28B/HOXA7/TIMP2/TNFAIP8/TIMP3/GATA3/HHEX/HIST1H110/TGFB1/PTK2/HIST1H101/CBFA2T3/MYC/PTGS2/CELF2/ZFHX4/HIST1H103/SOX14/EDC3/NTRK3/GL…	73
BP	GO:0001568	blood vessel development	19/476	69/1993	0.275691100395189	0.738528906752054	0.693173133799726	GJC1/ETS1/HS6ST1/CHRNA7/EPHB2/THY1/GREM1/VEGFA/GATA6/CDH2/BVES/ETS2/CNMD/HOXA5/HOXA7/TGFB1/PTK2/NGFR/SEMA3E	19
BP	GO:0002768	immune response-regulating cell surface receptor signaling pathway	5/476	15/1993	0.276717165777478	0.738528906752054	0.693173133799726	PRNP/BTK/THY1/GATA3/CSK	5
BP	GO:0003413	chondrocyte differentiation involved in endochondral bone morphogenesis	5/476	15/1993	0.276717165777478	0.738528906752054	0.693173133799726	COL6A3/SOX9/COCH/COL12A1/PTHLH	5
BP	GO:0006605	protein targeting	5/476	15/1993	0.276717165777478	0.738528906752054	0.693173133799726	PRNP/SORL1/VAMP7/HSPD1/PCK2	5
BP	GO:0010038	response to metal ion	5/476	15/1993	0.276717165777478	0.738528906752054	0.693173133799726	PRNP/ANXA5/MT4L/SYT1/JUND	5
BP	GO:0017038	protein import	5/476	15/1993	0.276717165777478	0.738528906752054	0.693173133799726	ARNTL/HSPD1/KPNA1/TGFB1/PCK2	5
BP	GO:0032526	response to retinoic acid	5/476	15/1993	0.276717165777478	0.738528906752054	0.693173133799726	SOX9/LHX1/RBP4A/TESC/ISL2	5
BP	GO:0043491	protein kinase B signaling	5/476	15/1993	0.276717165777478	0.738528906752054	0.693173133799726	HBEGF/SOX9/NTRK2/GATA3/TGFB1	5
BP	GO:0048565	digestive tract development	5/476	15/1993	0.276717165777478	0.738528906752054	0.693173133799726	SOX9/TGFB2/GATA6/HOXA5/RBPMS2	5
BP	GO:1903828	negative regulation of cellular protein localization	5/476	15/1993	0.276717165777478	0.738528906752054	0.693173133799726	BCL2L1/SEMA3A/TXN/INSIG1/TGFB1	5
BP	GO:0001944	vasculature development	20/476	73/1993	0.276841368869397	0.738528906752054	0.693173133799726	GJC1/ETS1/HS6ST1/TMEM231/CHRNA7/EPHB2/THY1/GREM1/VEGFA/GATA6/CDH2/BVES/ETS2/CNMD/HOXA5/HOXA7/TGFB1/PTK2/NGFR/SEMA3E	20
BP	GO:0045859	regulation of protein kinase activity	20/476	73/1993	0.276841368869397	0.738528906752054	0.693173133799726	PRNP/STK10/SDC4/CHRNA7/CCNB2/THY1/TAOK3/TESC/PDCD4/TGFB2/GREM1/DUSP4/DNAJC3/TGFB1/PTK2/FGR/AGRN/NTRK3/MOS/PKIA	20
BP	GO:0006412	translation	24/476	89/1993	0.279610692352135	0.744349790360558	0.698636535564371	PIWIL1/RPL27/KHDRBS1/RPS4X/RPS13/CARS/EEF1B2/IGF2BP3/DAZL/RPL15/SMARCAL1/GAPDH/RPS6/DNAJC3/TRIM71/RPLP0/MRPS6/RPL30/CELF2/RPL35/RPS27A/EIF3E/EIF3H/IGF2BP1	24
BP	GO:0034762	regulation of transmembrane transport	10/476	34/1993	0.280095877046242	0.744349790360558	0.698636535564371	PRNP/OAZ1/KCNJ2/KCNJ12/THY1/TESC/GPR50/CACNA1C/CA2/KCNG2	10
BP	GO:0097435	supramolecular fiber organization	27/476	101/1993	0.280317128467186	0.744349790360558	0.698636535564371	CSRP1/GSN/STMN1/TPM1/KRT14/PLOD1/TGFB2/GREM1/ACTC1/ACTA1/DES/TGFBR2/TUBB2B/COL12A1/RDX/TPM2/S100A10/CSRP2/COL2A1/KIF18B/PTK2/DBN1/KATNB1/KPTN/CDH11/ACTN1/FAM206A	27
BP	GO:0065008	regulation of biological quality	96/476	382/1993	0.282990526936767	0.750294392462151	0.704216057814997	PRNP/ACE/CETP/GSN/KCNT1/NEO1/CHRNB2/ATP1B3/STAR/FN1/MAFB/QSOX1/CHRNA7/CCNB2/PDZD11/ALDH1A2/SOX9/DRAXIN/DISP3/EPHB2/SLC25A36/ARNTL/CHRNA4/BCL2L1/SMAD5/SEMA3A/SORL1/RBP4A/THY1/BCL6/VAMP7/HSPD1/CYP17A1/TESC/BLM/TRH/EPHB3/USP13/NHLRC2/FGB/PSEN1/DTD2/VEGFA/SEMA4D/SPP1/AGT/DAZL/ANXA5/HMOX1/NTRK2/CACNA1C/GAPDH/TENT5C/NSG1/MSX1/GLDC/SLC24A2/RPS6/CDH2/ALDH1A1/ATP1B1/BVES/EPHA7/TXN/RDX/MRE11/INSIG1/HOXA5/P…	96
BP	GO:0048545	response to steroid hormone	11/476	38/1993	0.284637473332508	0.752349584949325	0.706145033382333	ZP3/NR5A2/SLC2A1/ARNTL/TGFB2/TGFBR2/ESR1/TGFB1/VDR/RXRG/PCK2	11
BP	GO:0052548	regulation of endopeptidase activity	11/476	38/1993	0.284637473332508	0.752349584949325	0.706145033382333	COL6A3/WFDC1/HSPD1/GAPDH/EPHA7/BIRC2/TIMP2/TNFAIP8/TIMP3/PTGS2/NGFR	11
BP	GO:0006796	phosphate-containing compound metabolic process	85/476	337/1993	0.285086233672882	0.75238354635993	0.706176909097964	PRNP/HBEGF/CETP/PKM/CISH/RIMBP2/GK5/STK10/SDC4/CHRNA7/CCNB2/ADA/SOX9/EPHB2/BTK/PIK3AP1/CTDSPL/IFNW1/PGP/SMAD5/THY1/TAOK3/MASTL/ADCY9/PTPN1/TESC/EPHB3/PDCD4/GPR50/PSEN1/TGFB2/PON2/GREM1/PPP1CB/VEGFA/TBCK/SEMA4D/DUSP4/TGFBR2/CKB/EPHA5/BMPR1B/NTRK2/CHPT1/WEE2/GAPDH/ENO2/GHR/HMGCS1/GATA6/PIP5K1B/CDH2/EPHA3/EPHA7/TXN/FGFR3/DNAJC3/SMAD6/CNTF/POMK/TIMP3/FDPS/LCAT/RAD51/RBPMS2/CSK/TGFB1/PTK2/FGR/PTGS2/PH…	85
BP	GO:0006754	ATP biosynthetic process	6/476	19/1993	0.290144927170957	0.760743009113291	0.714022986537388	PKM/GPR50/CKB/GAPDH/ENO2/TGFB1	6
BP	GO:0030218	erythrocyte differentiation	6/476	19/1993	0.290144927170957	0.760743009113291	0.714022986537388	ACE/MAFB/SMAD5/BCL6/HOXA5/INHBA	6
BP	GO:0033673	negative regulation of kinase activity	6/476	19/1993	0.290144927170957	0.760743009113291	0.714022986537388	THY1/TESC/PDCD4/DUSP4/DNAJC3/PKIA	6
BP	GO:0035270	endocrine system development	6/476	19/1993	0.290144927170957	0.760743009113291	0.714022986537388	LHX3/SOX9/ARNTL/GATA6/HOXA5/SOX3	6
BP	GO:0045934	negative regulation of nucleobase-containing compound metabolic process	43/476	166/1993	0.29045749884453	0.760743009113291	0.714022986537388	TENM2/E2F1/KHDRBS1/SOX9/ARNTL/LHX1/DR1/RPS13/SMAD5/BCL6/FBH1/PDCD4/GPR50/GREM1/SEMA4D/DAZL/PARPBP/BASP1/TENT5C/TGIF1/GATA6/MSX1/TXN/RBM38/MAF/HOXA7/GATA3/HHEX/HIST1H110/TGFB1/HIST1H101/CBFA2T3/MYC/ZFHX4/HIST1H103/SOX14/GLI3/HOXA2/IGF2BP1/NFIX/HIC1/JUND/SOX3	43
BP	GO:0043269	regulation of ion transport	13/476	46/1993	0.291170178362535	0.761029448149377	0.71429183430011	PRNP/KCNJ2/KCNJ12/CHRNA4/THY1/VAMP7/TESC/TRH/CACNA1C/CA2/TGFB1/KCNG2/SYT1	13
BP	GO:0010468	regulation of gene expression	122/476	490/1993	0.29144870522986	0.761029448149377	0.71429183430011	PRNP/CITED4/ETS1/TENM2/NEO1/NR5A2/NPM1/PIWIL1/E2F1/SUB1/KHDRBS1/ESRP2/MYBL2/MAFB/LHX3/ALDH1A2/SOX9/RPS4X/SOX8/ARNTL/LHX1/NFKB2/CTDSPL/DR1/RPS13/SMAD5/BSX/BCL6/ATP1B4/PDCD4/NEUROD1/USP13/LBH/GREM1/PPP1CB/SEMA4D/HMGB2/IGF2BP3/GSC/ITGB3BP/DICER1/DAZL/TGFBR2/TBXT/BMPR1B/TDRD7/NTRK2/BASP1/ESR1/GBX2/CLOCK/MYB/GAPDH/TENT5C/TGIF1/GATA6/MSX1/PSIP1/POU2F1/POU1F1/TXN/ERG/ETS2/NPAS2/DNAJC3/BIRC2/INSIG1/TRIM7…	122
BP	GO:0001525	angiogenesis	15/476	54/1993	0.295391705706953	0.765013013145441	0.718030753937204	ETS1/HS6ST1/CHRNA7/EPHB2/THY1/GREM1/VEGFA/GATA6/ETS2/CNMD/HOXA5/HOXA7/PTK2/NGFR/SEMA3E	15
BP	GO:1903530	regulation of secretion by cell	15/476	54/1993	0.295391705706953	0.765013013145441	0.718030753937204	ARNTL/CHRNA4/RBP4A/VAMP7/IL18/TRH/TGFB2/TGFBR2/ANXA5/GAPDH/GATA3/TGFB1/FGR/INHBA/SYT1	15
BP	GO:0034613	cellular protein localization	36/476	138/1993	0.295699797700806	0.765013013145441	0.718030753937204	PRNP/OAZ1/NPM1/RAB5C/SDC4/PDZD11/SOX9/SEC16B/RABGAP1L/ARNTL/BCL2L1/SEMA3A/SORL1/VAMP7/HSPD1/TESC/TBCK/KPNA1/NSG1/MSX1/CDH2/TXN/CENPQ/INSIG1/PALM/S100A10/TGFB1/TLDC1/DBN1/NGFR/LAMP1/CENPA/KPTN/AGRN/GPC1/PCK2	36
BP	GO:0070727	cellular macromolecule localization	36/476	138/1993	0.295699797700806	0.765013013145441	0.718030753937204	PRNP/OAZ1/NPM1/RAB5C/SDC4/PDZD11/SOX9/SEC16B/RABGAP1L/ARNTL/BCL2L1/SEMA3A/SORL1/VAMP7/HSPD1/TESC/TBCK/KPNA1/NSG1/MSX1/CDH2/TXN/CENPQ/INSIG1/PALM/S100A10/TGFB1/TLDC1/DBN1/NGFR/LAMP1/CENPA/KPTN/AGRN/GPC1/PCK2	36
BP	GO:0006793	phosphorus metabolic process	85/476	338/1993	0.296676887279444	0.765013013145441	0.718030753937204	PRNP/HBEGF/CETP/PKM/CISH/RIMBP2/GK5/STK10/SDC4/CHRNA7/CCNB2/ADA/SOX9/EPHB2/BTK/PIK3AP1/CTDSPL/IFNW1/PGP/SMAD5/THY1/TAOK3/MASTL/ADCY9/PTPN1/TESC/EPHB3/PDCD4/GPR50/PSEN1/TGFB2/PON2/GREM1/PPP1CB/VEGFA/TBCK/SEMA4D/DUSP4/TGFBR2/CKB/EPHA5/BMPR1B/NTRK2/CHPT1/WEE2/GAPDH/ENO2/GHR/HMGCS1/GATA6/PIP5K1B/CDH2/EPHA3/EPHA7/TXN/FGFR3/DNAJC3/SMAD6/CNTF/POMK/TIMP3/FDPS/LCAT/RAD51/RBPMS2/CSK/TGFB1/PTK2/FGR/PTGS2/PH…	85
BP	GO:0001816	cytokine production	16/476	58/1993	0.29689633942496	0.765013013145441	0.718030753937204	PRNP/LITAF/CHRNA7/BCL6/IL18/HSPD1/TGFB2/TGFBR2/GAPDH/FST/GATA6/MAF/GATA3/TGFB1/FGR/NOS2	16
BP	GO:0022402	cell cycle process	34/476	130/1993	0.296995336726364	0.765013013145441	0.718030753937204	NPM1/KHDRBS1/CCNB2/SOX9/SASS6/CTDSPL/KLHL9/BCL2L1/TAOK3/MASTL/KIZ/TGFB2/DTL/DYNC1LI1/WEE2/CENPK/GATA6/MSX1/CENPQ/MRE11/TRIM71/CDCA9/CENPS/CENPW/DCLRE1B/RAD51/TGFB1/KIF18B/FEN1/TRIP13/INHBA/CENPA/MOS/CHEK1	34
BP	GO:0010564	regulation of cell cycle process	17/476	62/1993	0.298088625901529	0.765013013145441	0.718030753937204	NPM1/SOX9/CTDSPL/KLHL9/BCL2L1/TAOK3/DTL/DYNC1LI1/WEE2/GATA6/MSX1/MRE11/TGFB1/FEN1/TRIP13/MOS/CHEK1	17
BP	GO:0008285	negative regulation of cell proliferation	18/476	66/1993	0.29901900880875	0.765013013145441	0.718030753937204	PRNP/NPM1/SDC4/SOX9/BCL6/TGFB2/GREM1/HPGDS/BMPR1B/MSX1/CNMD/SMAD6/GATA3/TGFB1/INHBA/NGFR/FGFRL1/GPC1	18
BP	GO:0014070	response to organic cyclic compound	18/476	66/1993	0.29901900880875	0.765013013145441	0.718030753937204	ZP3/VTG2/NR5A2/SLC2A1/ARNTL/IFNW1/BCL2L1/SMAD5/TGFB2/TGFBR2/ESR1/GLDC/INSIG1/TGFB1/VDR/RXRG/JUND/PCK2	18
BP	GO:0031401	positive regulation of protein modification process	30/476	114/1993	0.299182391458477	0.765013013145441	0.718030753937204	PRNP/HBEGF/STK10/SDC4/CHRNA7/SOX9/ARNTL/IFNW1/TAOK3/DCUN1D1/TGFB2/GREM1/VEGFA/NTRK2/GHR/CDH2/EPHA7/TXN/FGFR3/BIRC2/CNTF/RBPMS2/TGFB1/PTK2/PTGS2/INHBA/AGRN/NTRK3/MOS/INHA	30
BP	GO:0007159	leukocyte cell-cell adhesion	7/476	23/1993	0.299440902641288	0.765013013145441	0.718030753937204	PRNP/STK10/THY1/HSPD1/CG-1B/GATA3/TGFB1	7
BP	GO:0061035	regulation of cartilage development	7/476	23/1993	0.299440902641288	0.765013013145441	0.718030753937204	SOX9/GREM1/BMPR1B/PTHLH/SMAD6/MAF/TGFB1	7
BP	GO:1990138	neuron projection extension	7/476	23/1993	0.299440902641288	0.765013013145441	0.718030753937204	DRAXIN/SEMA3A/SEMA4D/NTRK2/SEMA3E/NTRK3/SEMA3C	7
BP	GO:0006518	peptide metabolic process	29/476	110/1993	0.299622709667623	0.765013013145441	0.718030753937204	PRNP/PIWIL1/RPL27/KHDRBS1/RPS4X/RPS13/CARS/EEF1B2/PSEN1/HPGDS/IGF2BP3/DAZL/RPL15/SMARCAL1/GAPDH/RPS6/GSTA2/DNAJC3/TRIM71/RPLP0/MRPS6/RPL30/GSTM2/CELF2/RPL35/RPS27A/EIF3E/EIF3H/IGF2BP1	29
BP	GO:0043043	peptide biosynthetic process	24/476	90/1993	0.300901633218446	0.767143602562833	0.720030496032323	PIWIL1/RPL27/KHDRBS1/RPS4X/RPS13/CARS/EEF1B2/IGF2BP3/DAZL/RPL15/SMARCAL1/GAPDH/RPS6/DNAJC3/TRIM71/RPLP0/MRPS6/RPL30/CELF2/RPL35/RPS27A/EIF3E/EIF3H/IGF2BP1	24
BP	GO:0000724	double-strand break repair via homologous recombination	8/476	27/1993	0.306138852657312	0.776724501940656	0.729022997186479	FBH1/BLM/PARPBP/MRE11/RAD51/RAD52/CHEK1/SFR1	8
BP	GO:0000725	recombinational repair	8/476	27/1993	0.306138852657312	0.776724501940656	0.729022997186479	FBH1/BLM/PARPBP/MRE11/RAD51/RAD52/CHEK1/SFR1	8
BP	GO:0060538	skeletal muscle organ development	8/476	27/1993	0.306138852657312	0.776724501940656	0.729022997186479	SDC4/ARNTL/TGFB2/ACTA1/BVES/TGFB1/GPC1/ACTN1	8
BP	GO:0042592	homeostatic process	43/476	167/1993	0.306459667335798	0.776724501940656	0.729022997186479	PRNP/ACE/CETP/NEO1/ATP1B3/MAFB/QSOX1/CHRNA7/CCNB2/SOX9/DISP3/ARNTL/SMAD5/RBP4A/THY1/BCL6/BLM/NHLRC2/PSEN1/SPP1/ANXA5/HMOX1/CACNA1C/SLC24A2/RPS6/CDH2/ATP1B1/TXN/MRE11/INSIG1/HOXA5/MT4L/DCLRE1B/RAD51/COL2A1/CA2/TGFB1/ATP1A1/ATP2A2/PQLC2/PTGS2/INHBA/PCK2	43
BP	GO:0035265	organ growth	9/476	31/1993	0.311089142395681	0.78056812829166	0.732630572324733	COL6A3/SOX9/PSAP/TGFB2/COCH/GATA6/COL12A1/PTHLH/SDC3	9
BP	GO:0046486	glycerolipid metabolic process	9/476	31/1993	0.311089142395681	0.78056812829166	0.732630572324733	CETP/CISH/GK5/PGP/CHPT1/PIP5K1B/INSIG1/LCAT/PCK2	9
BP	GO:0006811	ion transport	36/476	139/1993	0.313295134865804	0.78056812829166	0.732630572324733	PRNP/GJC1/CETP/KCNT1/ORAI2/CHRNB2/ATP1B3/SLC16A9/CHRNA7/KCNJ2/KCNJ12/CHRNA4/TMC3/THY1/TMC7/VAMP7/TESC/TRH/SLC38A2/ATP1B4/SLC39A9/ANXA5/NTRK2/CACNA1C/SLC24A2/ATP1B1/CA2/TGFB1/KCNG2/ATP1A1/ATP2A2/VDR/PQLC2/NOS2/SYT1/PCK2	36
BP	GO:0002221	pattern recognition receptor signaling pathway	4/476	12/1993	0.316658543905908	0.78056812829166	0.732630572324733	PIK3AP1/IFNW1/HSPD1/COLEC12	4
BP	GO:0002758	innate immune response-activating signal transduction	4/476	12/1993	0.316658543905908	0.78056812829166	0.732630572324733	PIK3AP1/IFNW1/HSPD1/COLEC12	4
BP	GO:0006839	mitochondrial transport	4/476	12/1993	0.316658543905908	0.78056812829166	0.732630572324733	SLC25A36/BCL2L1/HSPD1/PCK2	4
BP	GO:0008652	cellular amino acid biosynthetic process	4/476	12/1993	0.316658543905908	0.78056812829166	0.732630572324733	ASL2/PLOD1/ASNS/GLUL	4
BP	GO:0009410	response to xenobiotic stimulus	4/476	12/1993	0.316658543905908	0.78056812829166	0.732630572324733	SLC2A1/CYP2C23b/GSTM2/PCK2	4
BP	GO:0016441	posttranscriptional gene silencing	4/476	12/1993	0.316658543905908	0.78056812829166	0.732630572324733	DICER1/TRIM71/LIN28B/TGFB1	4
BP	GO:0021517	ventral spinal cord development	4/476	12/1993	0.316658543905908	0.78056812829166	0.732630572324733	LHX3/ALDH1A2/LHX1/LRP8	4
BP	GO:0031109	microtubule polymerization or depolymerization	4/476	12/1993	0.316658543905908	0.78056812829166	0.732630572324733	STMN1/TUBB2B/KIF18B/KATNB1	4
BP	GO:0035194	posttranscriptional gene silencing by RNA	4/476	12/1993	0.316658543905908	0.78056812829166	0.732630572324733	DICER1/TRIM71/LIN28B/TGFB1	4
BP	GO:0050707	regulation of cytokine secretion	4/476	12/1993	0.316658543905908	0.78056812829166	0.732630572324733	IL18/GAPDH/GATA3/FGR	4
BP	GO:0050851	antigen receptor-mediated signaling pathway	4/476	12/1993	0.316658543905908	0.78056812829166	0.732630572324733	PRNP/BTK/THY1/GATA3	4
BP	GO:0060993	kidney morphogenesis	4/476	12/1993	0.316658543905908	0.78056812829166	0.732630572324733	SOX9/LHX1/GREM1/GATA3	4
BP	GO:0061326	renal tubule development	4/476	12/1993	0.316658543905908	0.78056812829166	0.732630572324733	SOX9/LHX1/GREM1/GATA3	4
BP	GO:0072080	nephron tubule development	4/476	12/1993	0.316658543905908	0.78056812829166	0.732630572324733	SOX9/LHX1/GREM1/GATA3	4
BP	GO:0090101	negative regulation of transmembrane receptor protein serine/threonine kinase signaling pathway	4/476	12/1993	0.316658543905908	0.78056812829166	0.732630572324733	GREM1/FST/RBPMS2/SOSTDC1	4
BP	GO:1901607	alpha-amino acid biosynthetic process	4/476	12/1993	0.316658543905908	0.78056812829166	0.732630572324733	ASL2/PLOD1/ASNS/GLUL	4
BP	GO:0044772	mitotic cell cycle phase transition	11/476	39/1993	0.317613325467067	0.78056812829166	0.732630572324733	KHDRBS1/CCNB2/CTDSPL/TAOK3/MASTL/DTL/DYNC1LI1/MRE11/TRIM71/TRIP13/INHBA	11
BP	GO:0048638	regulation of developmental growth	11/476	39/1993	0.317613325467067	0.78056812829166	0.732630572324733	DRAXIN/SEMA3A/SEMA4D/NTRK2/GATA6/EPHA7/PTHLH/SEMA3E/AGRN/NTRK3/SEMA3C	11
BP	GO:0008219	cell death	47/476	184/1993	0.317925489101412	0.78056812829166	0.732630572324733	PRNP/LHX3/TNFAIP8L1/SOX9/DRAXIN/BOK/BCL2L1/BCL6/HSPD1/FBH1/PSEN1/TGFB2/GREM1/DICER1/TGFBR2/ANXA5/BDNF/NTRK2/GAPDH/FST/GATA6/NSG1/MSX1/EPHA7/TXN/FGFR3/NPAS2/DNAJC3/BIRC2/HOXA5/CNTF/TNFAIP8/TIMP3/GATA3/COL2A1/TGFB1/PTK2/PTGS2/INHBA/ALB/NGFR/CCN3/NTRK3/HIC1/EYA1/NTF3/INHA	47
BP	GO:0009306	protein secretion	12/476	43/1993	0.319737254389465	0.783901279937807	0.735759022884848	ARNTL/RBP4A/IL18/TRH/TGFB2/TGFBR2/ANXA5/GAPDH/GATA3/TGFB1/FGR/NOS2	12
BP	GO:0060537	muscle tissue development	15/476	55/1993	0.323344380334486	0.789726315026534	0.741226321172066	CSRP1/GJC1/SDC4/SOX9/ARNTL/TGFB2/GREM1/ACTA1/GATA6/MYH15/BVES/CSRP2/TGFB1/GPC1/ACTN1	15
BP	GO:0061061	muscle structure development	22/476	83/1993	0.323651807559267	0.789726315026534	0.741226321172066	CSRP1/SDC4/SOX9/ARNTL/TGFB2/GREM1/ACTA1/CG-1B/GATA6/MSX1/CDH2/MYH15/BVES/RBM38/CNTF/CSRP2/RBPMS2/TGFB1/SOSTDC1/PDLIM4/GPC1/ACTN1	22
BP	GO:0051345	positive regulation of hydrolase activity	16/476	59/1993	0.323909422613626	0.789726315026534	0.741226321172066	ATP1B3/SDC4/RABGAP1L/THY1/BLNK/HSPD1/TBCK/SEMA4D/FBLN1/ATP1B1/FGFR3/S100A10/SMAP2/NGFR/AGRN/NTRK3	16
BP	GO:0072358	cardiovascular system development	20/476	75/1993	0.324255821189464	0.789726315026534	0.741226321172066	GJC1/ETS1/HS6ST1/TMEM231/CHRNA7/EPHB2/THY1/GREM1/VEGFA/GATA6/CDH2/BVES/ETS2/CNMD/HOXA5/HOXA7/TGFB1/PTK2/NGFR/SEMA3E	20
BP	GO:0032101	regulation of response to external stimulus	18/476	67/1993	0.324400902290737	0.789726315026534	0.741226321172066	WFDC1/PIK3AP1/SEMA3A/BCL6/VAMP7/VEGFA/SEMA4D/ANXA5/TUBB2B/CNTF/GATA3/TGFB1/PTGS2/NOS2/SEMA3E/FABP7/NTRK3/SEMA3C	18
BP	GO:0000086	G2/M transition of mitotic cell cycle	5/476	16/1993	0.329582917872203	0.794497369060645	0.745704367252749	KHDRBS1/TAOK3/MASTL/DTL/MRE11	5
BP	GO:0006836	neurotransmitter transport	5/476	16/1993	0.329582917872203	0.794497369060645	0.745704367252749	PDZD11/CHRNA4/VAMP7/TRH/SYT1	5
BP	GO:0007292	female gamete generation	5/476	16/1993	0.329582917872203	0.794497369060645	0.745704367252749	ZP3/RBP4A/DAZL/TRIP13/PCK2	5
BP	GO:0019933	cAMP-mediated signaling	5/476	16/1993	0.329582917872203	0.794497369060645	0.745704367252749	SOX9/ADCY9/LHCGR/PTHLH/PCK2	5
BP	GO:0030856	regulation of epithelial cell differentiation	5/476	16/1993	0.329582917872203	0.794497369060645	0.745704367252749	SOX9/ARNTL/LHX1/HOXA7/GATA3	5
BP	GO:1903708	positive regulation of hemopoiesis	5/476	16/1993	0.329582917872203	0.794497369060645	0.745704367252749	TESC/HOXA5/GATA3/TGFB1/INHBA	5
BP	GO:2001236	regulation of extrinsic apoptotic signaling pathway	5/476	16/1993	0.329582917872203	0.794497369060645	0.745704367252749	BCL2L1/TIMP3/COL2A1/INHBA/EYA1	5
BP	GO:0009145	purine nucleoside triphosphate biosynthetic process	6/476	20/1993	0.33762038309508	0.805992781773316	0.756493804445407	PKM/GPR50/CKB/GAPDH/ENO2/TGFB1	6
BP	GO:0009206	purine ribonucleoside triphosphate biosynthetic process	6/476	20/1993	0.33762038309508	0.805992781773316	0.756493804445407	PKM/GPR50/CKB/GAPDH/ENO2/TGFB1	6
BP	GO:0010001	glial cell differentiation	6/476	20/1993	0.33762038309508	0.805992781773316	0.756493804445407	SOX9/SOX8/CDH2/CNTF/TGFB1/NTRK3	6
BP	GO:0018105	peptidyl-serine phosphorylation	6/476	20/1993	0.33762038309508	0.805992781773316	0.756493804445407	IFNW1/MASTL/TXN/TGFB1/PTGS2/NTRK3	6
BP	GO:0034101	erythrocyte homeostasis	6/476	20/1993	0.33762038309508	0.805992781773316	0.756493804445407	ACE/MAFB/SMAD5/BCL6/HOXA5/INHBA	6
BP	GO:0045637	regulation of myeloid cell differentiation	6/476	20/1993	0.33762038309508	0.805992781773316	0.756493804445407	MAFB/TESC/HOXA5/HOXA7/TGFB1/INHBA	6
BP	GO:2000146	negative regulation of cell motility	6/476	20/1993	0.33762038309508	0.805992781773316	0.756493804445407	THY1/SINHCAF/CDH2/HOXA7/GATA3/TGFB1	6
BP	GO:0030509	BMP signaling pathway	7/476	24/1993	0.342889739529953	0.815483605429252	0.765401761758626	NEO1/SMAD5/GREM1/BMPR1B/MSX1/RBPMS2/SOSTDC1	7
BP	GO:0050863	regulation of T cell activation	7/476	24/1993	0.342889739529953	0.815483605429252	0.765401761758626	PRNP/THY1/BCL6/HSPD1/CG-1B/GATA3/TGFB1	7
BP	GO:0009891	positive regulation of biosynthetic process	61/476	243/1993	0.343013382121458	0.815483605429252	0.765401761758626	PRNP/CITED4/NR5A2/NPM1/E2F1/STAR/SUB1/KHDRBS1/MYBL2/MAFB/LHX3/SOX9/RPS4X/SOX8/ARNTL/LHX1/DR1/SMAD5/BSX/TGFB2/GREM1/HMGB2/DAZL/GBX2/MYB/GATA6/MSX1/PSIP1/POU1F1/NPAS2/DNAJC3/INSIG1/HOXA4/HOXA5/MAF/HOXA7/HOXA3/GATA3/RBPMS2/HIST1H110/TGFB1/HIST1H101/MYBL1/MYC/PTGS2/INHBA/BARX1/NGFR/ZFHX4/HIST1H103/EDF1/NOS2/YAP1/AGRN/HOXA2/LMX1B/NFIX/CHEK1/TEAD3/JUND/SFR1	61
BP	GO:0008284	positive regulation of cell proliferation	25/476	96/1993	0.343907236908365	0.816484031504591	0.76634074799388	HBEGF/CHRNA7/SOX9/DISP3/RPS4X/LHX1/BCL2L1/BCL6/IL18/TGFB2/GREM1/VEGFA/NTRK2/SINHCAF/GATA6/FGFR3/CNTF/RBPMS2/TGFB1/PTK2/MYC/NTRK3/GPC1/PTN/MAB21L1	25
BP	GO:0006333	chromatin assembly or disassembly	8/476	28/1993	0.346432004471001	0.818078556936109	0.767837347761585	SOX9/CENPP/ITGB3BP/CHAF1B/HIST1H110/HIST1H101/HIST1H103/HIST1H2B7	8
BP	GO:1903706	regulation of hemopoiesis	8/476	28/1993	0.346432004471001	0.818078556936109	0.767837347761585	MAFB/BCL6/TESC/HOXA5/HOXA7/GATA3/TGFB1/INHBA	8
BP	GO:0010605	negative regulation of macromolecule metabolic process	67/476	268/1993	0.347525419542421	0.818078556936109	0.767837347761585	PRNP/TENM2/PIWIL1/E2F1/KHDRBS1/COL6A3/SOX9/ARNTL/LHX1/WFDC1/CTDSPL/DR1/RPS13/SMAD5/THY1/BCL6/TAOK3/MASTL/FBH1/TESC/PDCD4/GREM1/SEMA4D/DICER1/DAZL/DUSP4/PARPBP/BASP1/GAPDH/TENT5C/TGIF1/GATA6/MSX1/TXN/DNAJC3/BIRC2/TRIM71/RBM38/MAF/LIN28B/HOXA7/TIMP2/TNFAIP8/TIMP3/GATA3/HHEX/HIST1H110/TGFB1/PTK2/HIST1H101/CBFA2T3/MYC/PTGS2/CELF2/ZFHX4/HIST1H103/SOX14/EDC3/NTRK3/GLI3/HOXA2/IGF2BP1/NFIX/HIC1/JUND/PKIA…	67
BP	GO:0010557	positive regulation of macromolecule biosynthetic process	58/476	231/1993	0.347722591948143	0.818078556936109	0.767837347761585	PRNP/CITED4/NR5A2/NPM1/E2F1/SUB1/KHDRBS1/MYBL2/MAFB/LHX3/SOX9/RPS4X/SOX8/ARNTL/LHX1/DR1/SMAD5/BSX/TGFB2/GREM1/HMGB2/DAZL/GBX2/MYB/GATA6/MSX1/PSIP1/POU1F1/NPAS2/DNAJC3/INSIG1/HOXA4/HOXA5/MAF/HOXA7/HOXA3/GATA3/RBPMS2/HIST1H110/TGFB1/HIST1H101/MYBL1/MYC/INHBA/BARX1/NGFR/ZFHX4/HIST1H103/EDF1/YAP1/AGRN/HOXA2/LMX1B/NFIX/CHEK1/TEAD3/JUND/SFR1	58
BP	GO:0043547	positive regulation of GTPase activity	9/476	32/1993	0.348822679562227	0.818078556936109	0.767837347761585	SDC4/RABGAP1L/THY1/TBCK/SEMA4D/S100A10/SMAP2/AGRN/NTRK3	9
BP	GO:0051260	protein homooligomerization	9/476	32/1993	0.348822679562227	0.818078556936109	0.767837347761585	PRNP/DCXR/ALDH1A2/KCNJ2/KCNJ12/BLM/BVES/KCNG2/FGFRL1	9
BP	GO:0002694	regulation of leukocyte activation	10/476	36/1993	0.350407373026371	0.818078556936109	0.767837347761585	PRNP/THY1/BCL6/VAMP7/IL18/HSPD1/CG-1B/GATA3/TGFB1/FGR	10
BP	GO:0006816	calcium ion transport	10/476	36/1993	0.350407373026371	0.818078556936109	0.767837347761585	PRNP/ORAI2/CHRNA7/CHRNA4/THY1/ANXA5/CACNA1C/SLC24A2/ATP2A2/VDR	10
BP	GO:0016053	organic acid biosynthetic process	15/476	56/1993	0.351922189030497	0.818078556936109	0.767837347761585	PKM/ASL2/STAR/ALDH1A2/PLOD1/GPR50/ASNS/HPGDS/GAPDH/ENO2/INSIG1/TGFB1/PTGS2/GLUL/PCK2	15
BP	GO:0046394	carboxylic acid biosynthetic process	15/476	56/1993	0.351922189030497	0.818078556936109	0.767837347761585	PKM/ASL2/STAR/ALDH1A2/PLOD1/GPR50/ASNS/HPGDS/GAPDH/ENO2/INSIG1/TGFB1/PTGS2/GLUL/PCK2	15
BP	GO:0051046	regulation of secretion	15/476	56/1993	0.351922189030497	0.818078556936109	0.767837347761585	ARNTL/CHRNA4/RBP4A/VAMP7/IL18/TRH/TGFB2/TGFBR2/ANXA5/GAPDH/GATA3/TGFB1/FGR/INHBA/SYT1	15
BP	GO:0098662	inorganic cation transmembrane transport	15/476	56/1993	0.351922189030497	0.818078556936109	0.767837347761585	PRNP/KCNT1/ORAI2/ATP1B3/KCNJ2/KCNJ12/THY1/TESC/ANXA5/CACNA1C/SLC24A2/ATP1B1/KCNG2/ATP1A1/ATP2A2	15
BP	GO:0045860	positive regulation of protein kinase activity	12/476	44/1993	0.351968751708875	0.818078556936109	0.767837347761585	PRNP/STK10/SDC4/CHRNA7/TAOK3/TGFB2/GREM1/TGFB1/PTK2/AGRN/NTRK3/MOS	12
BP	GO:0001817	regulation of cytokine production	14/476	52/1993	0.352162437893122	0.818078556936109	0.767837347761585	PRNP/CHRNA7/BCL6/IL18/HSPD1/TGFB2/TGFBR2/GAPDH/FST/GATA6/GATA3/TGFB1/FGR/NOS2	14
BP	GO:0032787	monocarboxylic acid metabolic process	14/476	52/1993	0.352162437893122	0.818078556936109	0.767837347761585	ACSBG2/PKM/AACS/STAR/ALDH1A2/CYP2C23b/GPR50/ASNS/HPGDS/GAPDH/ENO2/INSIG1/PTGS2/PCK2	14
BP	GO:0061024	membrane organization	14/476	52/1993	0.352162437893122	0.818078556936109	0.767837347761585	PRNP/CNTN2/SEC16B/BCL2L1/APOOL/VAMP7/TGFB2/GAPDH/NSG1/CDH2/MX1/INSIG1/S100A10/AGRN	14
BP	GO:0031399	regulation of protein modification process	43/476	170/1993	0.356187337822341	0.826316324034087	0.77556920332284	PRNP/HBEGF/STK10/SDC4/CHRNA7/CCNB2/SOX9/ARNTL/CTDSPL/IFNW1/THY1/TAOK3/MASTL/TESC/PDCD4/DCUN1D1/TGFB2/GREM1/VEGFA/DUSP4/NTRK2/GHR/CDH2/EPHA7/TXN/FGFR3/DNAJC3/BIRC2/CNTF/TIMP3/RAD51/RBPMS2/TGFB1/PTK2/FGR/PTGS2/INHBA/AGRN/NTRK3/MOS/CHEK1/PKIA/INHA	43
BP	GO:0051248	negative regulation of protein metabolic process	25/476	97/1993	0.366033770875947	0.826433600483451	0.775679277394665	PRNP/COL6A3/WFDC1/CTDSPL/THY1/TAOK3/MASTL/TESC/PDCD4/GREM1/DUSP4/GAPDH/DNAJC3/BIRC2/TRIM71/TIMP2/TNFAIP8/TIMP3/TGFB1/PTK2/PTGS2/CELF2/NTRK3/IGF2BP1/PKIA	25
BP	GO:0044093	positive regulation of molecular function	35/476	138/1993	0.369711930220243	0.826433600483451	0.775679277394665	PRNP/ATP1B3/STK10/SDC4/CHRNA7/RABGAP1L/THY1/BLNK/TAOK3/HSPD1/TESC/DCUN1D1/PSEN1/TGFB2/GREM1/TBCK/SEMA4D/FBLN1/ATP1B1/TXN/FGFR3/S100A10/SMAP2/GATA3/TGFB1/PTK2/FGR/CLPS/NGFR/EDF1/NOS2/LFNG/AGRN/NTRK3/MOS	35
BP	GO:0051173	positive regulation of nitrogen compound metabolic process	85/476	344/1993	0.369798610460639	0.826433600483451	0.775679277394665	PRNP/CITED4/OAZ1/HBEGF/NR5A2/NPM1/STK10/E2F1/SUB1/KHDRBS1/MYBL2/MAFB/LHX3/SDC4/CHRNA7/SOX9/RPS4X/SOX8/ARNTL/LHX1/IFNW1/DR1/SMAD5/BSX/TAOK3/HSPD1/DCUN1D1/TGFB2/GREM1/DTL/VEGFA/HMGB2/DAZL/NTRK2/GBX2/MYB/FBLN1/GHR/GATA6/MSX1/PSIP1/CDH2/POU1F1/EPHA7/TXN/FGFR3/NPAS2/DNAJC3/BIRC2/INSIG1/HOXA4/HOXA5/CNTF/MAF/HOXA7/HOXA3/GATA3/RBPMS2/HIST1H110/TGFB1/PTK2/HIST1H101/MYBL1/MYC/PTGS2/INHBA/BARX1/NGFR/ZFHX4/H…	85
BP	GO:0051252	regulation of RNA metabolic process	105/476	427/1993	0.371475577890014	0.826433600483451	0.775679277394665	PRNP/CITED4/ETS1/TENM2/NEO1/NR5A2/NPM1/E2F1/SUB1/KHDRBS1/ESRP2/MYBL2/MAFB/LHX3/SOX9/SOX8/ARNTL/LHX1/NFKB2/CTDSPL/DR1/RPS13/SMAD5/BSX/BCL6/ATP1B4/PDCD4/NEUROD1/USP13/LBH/GREM1/SEMA4D/HMGB2/GSC/ITGB3BP/DAZL/TBXT/BMPR1B/BASP1/ESR1/GBX2/CLOCK/MYB/TENT5C/TGIF1/GATA6/MSX1/PSIP1/POU2F1/POU1F1/TXN/ERG/ETS2/NPAS2/INSIG1/HOXA4/SMAD6/HOXA5/RBM38/MAF/HOXA7/NANOG/HOXA3/HOXA6/HOXA9/GATA3/HHEX/L3MBTL1/RBPMS2/HI…	105
BP	GO:0006915	apoptotic process	42/476	167/1993	0.375079030622288	0.826433600483451	0.775679277394665	PRNP/LHX3/TNFAIP8L1/SOX9/DRAXIN/BOK/BCL2L1/BCL6/HSPD1/PSEN1/TGFB2/GREM1/DICER1/TGFBR2/ANXA5/BDNF/NTRK2/GAPDH/GATA6/NSG1/MSX1/EPHA7/FGFR3/DNAJC3/BIRC2/HOXA5/CNTF/TNFAIP8/TIMP3/GATA3/COL2A1/TGFB1/PTK2/PTGS2/INHBA/ALB/NGFR/NTRK3/HIC1/EYA1/NTF3/INHA	42
BP	GO:0040007	growth	31/476	122/1993	0.376919254930374	0.826433600483451	0.775679277394665	CISH/COL6A3/CCNB2/SOX9/DRAXIN/PSAP/WFDC1/BCL2L1/SEMA3A/RBP4A/BCL6/TGFB2/COCH/SEMA4D/TGFBR2/NTRK2/GATA6/MSX1/EPHA7/COL12A1/PTHLH/HOXA5/TGFB1/CSPG5/INHBA/SDC3/SEMA3E/AGRN/NTRK3/CREG1/SEMA3C	31
BP	GO:0045321	leukocyte activation	17/476	65/1993	0.378131523770449	0.826433600483451	0.775679277394665	PRNP/MAFB/ADA/IFNW1/CHRNA4/THY1/BLNK/BCL6/CD3E/VAMP7/IL18/HSPD1/CG-1B/GATA3/TGFB1/FGR/LFNG	17
BP	GO:0002449	lymphocyte mediated immunity	4/476	13/1993	0.378225137288441	0.826433600483451	0.775679277394665	BCL6/VAMP7/HSPD1/TGFB1	4
BP	GO:0003418	growth plate cartilage chondrocyte differentiation	4/476	13/1993	0.378225137288441	0.826433600483451	0.775679277394665	COL6A3/COCH/COL12A1/PTHLH	4
BP	GO:0007050	cell cycle arrest	4/476	13/1993	0.378225137288441	0.826433600483451	0.775679277394665	TGFB2/GATA6/TGFB1/INHBA	4
BP	GO:0014855	striated muscle cell proliferation	4/476	13/1993	0.378225137288441	0.826433600483451	0.775679277394665	SDC4/TGFB2/GATA6/GPC1	4
BP	GO:0034250	positive regulation of cellular amide metabolic process	4/476	13/1993	0.378225137288441	0.826433600483451	0.775679277394665	KHDRBS1/RPS4X/DAZL/DNAJC3	4
BP	GO:0035966	response to topologically incorrect protein	4/476	13/1993	0.378225137288441	0.826433600483451	0.775679277394665	HSPA5/PTPN1/HSPD1/DNAJC3	4
BP	GO:0042133	neurotransmitter metabolic process	4/476	13/1993	0.378225137288441	0.826433600483451	0.775679277394665	TRH/GLDC/NOS2/ACHE	4
BP	GO:0042440	pigment metabolic process	4/476	13/1993	0.378225137288441	0.826433600483451	0.775679277394665	ALAS2/ADA/HMOX1/TYRP1	4
BP	GO:0043487	regulation of RNA stability	4/476	13/1993	0.378225137288441	0.826433600483451	0.775679277394665	DAZL/TENT5C/RBM38/IGF2BP1	4
BP	GO:0043488	regulation of mRNA stability	4/476	13/1993	0.378225137288441	0.826433600483451	0.775679277394665	DAZL/TENT5C/RBM38/IGF2BP1	4
BP	GO:0051896	regulation of protein kinase B signaling	4/476	13/1993	0.378225137288441	0.826433600483451	0.775679277394665	HBEGF/NTRK2/GATA3/TGFB1	4
BP	GO:0072006	nephron development	4/476	13/1993	0.378225137288441	0.826433600483451	0.775679277394665	SOX9/LHX1/GREM1/GATA3	4
BP	GO:0072009	nephron epithelium development	4/476	13/1993	0.378225137288441	0.826433600483451	0.775679277394665	SOX9/LHX1/GREM1/GATA3	4
BP	GO:0097305	response to alcohol	4/476	13/1993	0.378225137288441	0.826433600483451	0.775679277394665	BCL2L1/TGFBR2/TGFB1/PCK2	4
BP	GO:0055065	metal ion homeostasis	15/476	57/1993	0.380957360694798	0.826433600483451	0.775679277394665	PRNP/NEO1/ATP1B3/CHRNA7/THY1/PSEN1/ANXA5/HMOX1/CACNA1C/SLC24A2/ATP1B1/MT4L/TGFB1/ATP1A1/ATP2A2	15
BP	GO:0043010	camera-type eye development	14/476	53/1993	0.38229283782622	0.826433600483451	0.775679277394665	TMEM231/SOX9/SDK1/LHX1/THY1/TDRD7/FST/MAF/TGFB1/SDK2/FABP7/NTRK3/MAB21L1/ACHE	14
BP	GO:0008544	epidermis development	5/476	17/1993	0.383277622073622	0.826433600483451	0.775679277394665	TGFB2/HOXA7/GATA3/MYC/LHFPL5	5
BP	GO:0009612	response to mechanical stimulus	5/476	17/1993	0.383277622073622	0.826433600483451	0.775679277394665	SOX9/PXN/PTK2/LHFPL5/JUND	5
BP	GO:0010921	regulation of phosphatase activity	5/476	17/1993	0.383277622073622	0.826433600483451	0.775679277394665	RIMBP2/MASTL/TGFB2/SEMA4D/SMAD6	5
BP	GO:0015849	organic acid transport	5/476	17/1993	0.383277622073622	0.826433600483451	0.775679277394665	SLC16A9/TRH/SLC38A2/PQLC2/NOS2	5
BP	GO:0030183	B cell differentiation	5/476	17/1993	0.383277622073622	0.826433600483451	0.775679277394665	IFNW1/BLNK/BCL6/CG-1B/LFNG	5
BP	GO:0031047	gene silencing by RNA	5/476	17/1993	0.383277622073622	0.826433600483451	0.775679277394665	PIWIL1/DICER1/TRIM71/LIN28B/TGFB1	5
BP	GO:0032869	cellular response to insulin stimulus	5/476	17/1993	0.383277622073622	0.826433600483451	0.775679277394665	PKM/CISH/PIK3AP1/BGLAP/PCK2	5
BP	GO:0043401	steroid hormone mediated signaling pathway	5/476	17/1993	0.383277622073622	0.826433600483451	0.775679277394665	NR5A2/ARNTL/ESR1/VDR/RXRG	5
BP	GO:0045844	positive regulation of striated muscle tissue development	5/476	17/1993	0.383277622073622	0.826433600483451	0.775679277394665	ARNTL/GREM1/GATA6/TGFB1/GPC1	5
BP	GO:0046942	carboxylic acid transport	5/476	17/1993	0.383277622073622	0.826433600483451	0.775679277394665	SLC16A9/TRH/SLC38A2/PQLC2/NOS2	5
BP	GO:0048636	positive regulation of muscle organ development	5/476	17/1993	0.383277622073622	0.826433600483451	0.775679277394665	ARNTL/GREM1/GATA6/TGFB1/GPC1	5
BP	GO:0050870	positive regulation of T cell activation	5/476	17/1993	0.383277622073622	0.826433600483451	0.775679277394665	THY1/HSPD1/CG-1B/GATA3/TGFB1	5
BP	GO:0051651	maintenance of location in cell	5/476	17/1993	0.383277622073622	0.826433600483451	0.775679277394665	SORL1/TXN/INSIG1/DBN1/ALB	5
BP	GO:0055007	cardiac muscle cell differentiation	5/476	17/1993	0.383277622073622	0.826433600483451	0.775679277394665	GREM1/GATA6/MYH15/BVES/TGFB1	5
BP	GO:1901863	positive regulation of muscle tissue development	5/476	17/1993	0.383277622073622	0.826433600483451	0.775679277394665	ARNTL/GREM1/GATA6/TGFB1/GPC1	5
BP	GO:1903034	regulation of response to wounding	5/476	17/1993	0.383277622073622	0.826433600483451	0.775679277394665	HBEGF/WFDC1/ANXA5/CNTF/NTRK3	5
BP	GO:1903039	positive regulation of leukocyte cell-cell adhesion	5/476	17/1993	0.383277622073622	0.826433600483451	0.775679277394665	THY1/HSPD1/CG-1B/GATA3/TGFB1	5
BP	GO:0044770	cell cycle phase transition	13/476	49/1993	0.383553191423835	0.826433600483451	0.775679277394665	KHDRBS1/CCNB2/CTDSPL/TAOK3/MASTL/DTL/DYNC1LI1/MRE11/TRIM71/TRIP13/INHBA/MOS/CHEK1	13
BP	GO:0019219	regulation of nucleobase-containing compound metabolic process	111/476	453/1993	0.384129321538273	0.826433600483451	0.775679277394665	PRNP/CITED4/ETS1/TENM2/NEO1/NR5A2/NPM1/E2F1/SUB1/KHDRBS1/ESRP2/MYBL2/MAFB/LHX3/SOX9/SOX8/ARNTL/LHX1/NFKB2/CTDSPL/DR1/RPS13/SMAD5/BSX/BCL6/FBH1/BLM/ATP1B4/PDCD4/NEUROD1/USP13/LBH/GPR50/GREM1/SEMA4D/HMGB2/GSC/ITGB3BP/DAZL/TBXT/BMPR1B/PARPBP/BASP1/ESR1/GBX2/CLOCK/MYB/TENT5C/TGIF1/GATA6/MSX1/PSIP1/POU2F1/POU1F1/TXN/ERG/ETS2/NPAS2/INSIG1/HOXA4/SMAD6/HOXA5/RBM38/MAF/HOXA7/NANOG/HOXA3/HOXA6/HOXA9/GATA3/…	111
BP	GO:0051726	regulation of cell cycle	27/476	106/1993	0.384494016940546	0.826433600483451	0.775679277394665	NPM1/E2F1/CCNB2/SOX9/ARNTL/CTDSPL/KLHL9/BCL2L1/BLNK/TAOK3/TGFB2/DTL/DYNC1LI1/WEE2/GATA6/MSX1/MRE11/DCLRE1B/GATA3/TGFB1/FEN1/TRIP13/INHBA/LFNG/MOS/CHEK1/JUND	27
BP	GO:0007517	muscle organ development	12/476	45/1993	0.38471291009391	0.826433600483451	0.775679277394665	SDC4/ARNTL/TGFB2/GREM1/ACTA1/GATA6/MSX1/BVES/CNTF/TGFB1/GPC1/ACTN1	12
BP	GO:0009201	ribonucleoside triphosphate biosynthetic process	6/476	21/1993	0.385841778772698	0.826433600483451	0.775679277394665	PKM/GPR50/CKB/GAPDH/ENO2/TGFB1	6
BP	GO:0018209	peptidyl-serine modification	6/476	21/1993	0.385841778772698	0.826433600483451	0.775679277394665	IFNW1/MASTL/TXN/TGFB1/PTGS2/NTRK3	6
BP	GO:0032392	DNA geometric change	6/476	21/1993	0.385841778772698	0.826433600483451	0.775679277394665	FBH1/BLM/RAD54L/HMGB2/RAD51/FANCM	6
BP	GO:0035051	cardiocyte differentiation	6/476	21/1993	0.385841778772698	0.826433600483451	0.775679277394665	TGFB2/GREM1/GATA6/MYH15/BVES/TGFB1	6
BP	GO:0035303	regulation of dephosphorylation	6/476	21/1993	0.385841778772698	0.826433600483451	0.775679277394665	RIMBP2/MASTL/TGFB2/SEMA4D/SMAD6/TGFB1	6
BP	GO:0070507	regulation of microtubule cytoskeleton organization	6/476	21/1993	0.385841778772698	0.826433600483451	0.775679277394665	STMN1/NPM1/TUBB2B/EPHA3/KATNB1/CHEK1	6
BP	GO:0071383	cellular response to steroid hormone stimulus	6/476	21/1993	0.385841778772698	0.826433600483451	0.775679277394665	NR5A2/ARNTL/ESR1/VDR/RXRG/PCK2	6
BP	GO:1901990	regulation of mitotic cell cycle phase transition	6/476	21/1993	0.385841778772698	0.826433600483451	0.775679277394665	CTDSPL/TAOK3/DTL/DYNC1LI1/MRE11/TRIP13	6
BP	GO:0050865	regulation of cell activation	10/476	37/1993	0.38657434626258	0.826433600483451	0.775679277394665	PRNP/THY1/BCL6/VAMP7/IL18/HSPD1/CG-1B/GATA3/TGFB1/FGR	10
BP	GO:0009889	regulation of biosynthetic process	116/476	474/1993	0.386699077398049	0.826433600483451	0.775679277394665	PRNP/CITED4/ETS1/TENM2/NEO1/NR5A2/NPM1/PIWIL1/E2F1/STAR/SUB1/KHDRBS1/MYBL2/MAFB/LHX3/SOX9/RPS4X/SOX8/ARNTL/LHX1/NFKB2/CTDSPL/DR1/PGP/SMAD5/BSX/BCL6/FBH1/BLM/ATP1B4/PDCD4/NEUROD1/USP13/LBH/GPR50/TGFB2/GREM1/SEMA4D/HMGB2/IGF2BP3/GSC/ITGB3BP/DAZL/TBXT/BMPR1B/BASP1/ESR1/GBX2/CLOCK/MYB/GAPDH/TGIF1/GATA6/MSX1/PSIP1/POU2F1/POU1F1/TXN/ERG/ETS2/NPAS2/DNAJC3/INSIG1/TRIM71/HOXA4/SMAD6/HOXA5/MAF/HOXA7/NANOG/…	116
BP	GO:0007623	circadian rhythm	7/476	25/1993	0.387022636318845	0.826433600483451	0.775679277394665	ARNTL/PPP1CB/CLOCK/NPAS2/NGFR/SOX14/NTRK3	7
BP	GO:0015711	organic anion transport	7/476	25/1993	0.387022636318845	0.826433600483451	0.775679277394665	CETP/SLC16A9/TRH/SLC38A2/PQLC2/NOS2/PCK2	7
BP	GO:0015931	nucleobase-containing compound transport	7/476	25/1993	0.387022636318845	0.826433600483451	0.775679277394665	NPM1/NCBP3/KHDRBS1/SLC25A36/IGF2BP3/PHAX/IGF2BP1	7
BP	GO:0031330	negative regulation of cellular catabolic process	7/476	25/1993	0.387022636318845	0.826433600483451	0.775679277394665	GPR50/DAZL/TENT5C/RBM38/TIMP2/TIMP3/IGF2BP1	7
BP	GO:0046883	regulation of hormone secretion	7/476	25/1993	0.387022636318845	0.826433600483451	0.775679277394665	ARNTL/RBP4A/VAMP7/TRH/ANXA5/TGFB1/INHBA	7
BP	GO:0051251	positive regulation of lymphocyte activation	7/476	25/1993	0.387022636318845	0.826433600483451	0.775679277394665	THY1/BCL6/IL18/HSPD1/CG-1B/GATA3/TGFB1	7
BP	GO:0070588	calcium ion transmembrane transport	7/476	25/1993	0.387022636318845	0.826433600483451	0.775679277394665	PRNP/ORAI2/THY1/ANXA5/CACNA1C/SLC24A2/ATP2A2	7
BP	GO:0019932	second-messenger-mediated signaling	9/476	33/1993	0.3871527183362	0.826433600483451	0.775679277394665	PRNP/TENM2/SOX9/ADCY9/LHCGR/CACNA1C/PTHLH/NOS2/PCK2	9
BP	GO:0016458	gene silencing	8/476	29/1993	0.38736082432857	0.826433600483451	0.775679277394665	PIWIL1/DICER1/TRIM71/LIN28B/HIST1H110/TGFB1/HIST1H101/HIST1H103	8
BP	GO:0042113	B cell activation	8/476	29/1993	0.38736082432857	0.826433600483451	0.775679277394665	IFNW1/CHRNA4/BLNK/BCL6/HSPD1/CG-1B/TGFB1/LFNG	8
BP	GO:0062012	regulation of small molecule metabolic process	8/476	29/1993	0.38736082432857	0.826433600483451	0.775679277394665	STAR/PGP/GPR50/INSIG1/TGFB1/PTGS2/NOS2/PCK2	8
BP	GO:0031325	positive regulation of cellular metabolic process	87/476	354/1993	0.391489712330224	0.834211411706131	0.782979424660448	PRNP/CITED4/HBEGF/NR5A2/NPM1/STK10/E2F1/STAR/SUB1/KHDRBS1/MYBL2/MAFB/LHX3/SDC4/CHRNA7/SOX9/RPS4X/SOX8/ARNTL/LHX1/IFNW1/DR1/SMAD5/BSX/TAOK3/HSPD1/DCUN1D1/TGFB2/GREM1/VEGFA/HMGB2/DAZL/TGFBR2/NTRK2/GBX2/MYB/FBLN1/GHR/GATA6/MSX1/PSIP1/CDH2/BVES/POU1F1/EPHA7/TXN/FGFR3/NPAS2/DNAJC3/BIRC2/INSIG1/HOXA4/HOXA5/CNTF/MAF/HOXA7/HOXA3/GATA3/RBPMS2/HIST1H110/TGFB1/PTK2/HIST1H101/FGR/MYBL1/MYC/PTGS2/INHBA/BARX1/…	87
BP	GO:1901566	organonitrogen compound biosynthetic process	57/476	230/1993	0.394357109034576	0.836014168830631	0.784671467847986	ST6GALNAC1/ST6GALNAC2/PKM/HS6ST1/ASL2/PIWIL1/RPL27/KHDRBS1/RPN2/ALAS2/ADA/PLOD1/RPS4X/ST6GAL1/RPS13/CARS/TMLHE/ADCY9/LARGE2/EEF1B2/GPR50/TGFB2/ASNS/DDOST/IGF2BP3/DAZL/RPL15/SMARCAL1/CKB/BMPR1B/CHPT1/EOGT/GAPDH/ENO2/RPS6/FUT10/DNAJC3/TRIM71/RPLP0/CHST3/POMK/MRPS6/GATA3/RPL30/TGFB1/HS6ST2/CELF2/INHBA/RPL35/RPS27A/EIF3E/ST3GAL1/NOS2/LFNG/EIF3H/IGF2BP1/GLUL	57
BP	GO:1901701	cellular response to oxygen-containing compound	21/476	82/1993	0.396711238684611	0.836014168830631	0.784671467847986	PRNP/PKM/CISH/SOX9/PIK3AP1/CHRNA4/BCL2L1/TESC/LHCGR/CAPN2/ANXA5/GHR/TXN/INSIG1/BGLAP/CA2/TGFB1/VDR/NGFR/AGRN/PCK2	21
BP	GO:1903047	mitotic cell cycle process	21/476	82/1993	0.396711238684611	0.836014168830631	0.784671467847986	KHDRBS1/CCNB2/CTDSPL/BCL2L1/TAOK3/MASTL/DTL/DYNC1LI1/WEE2/CENPK/MRE11/TRIM71/CDCA9/DCLRE1B/RAD51/TGFB1/KIF18B/TRIP13/INHBA/CENPA/CHEK1	21
BP	GO:0006355	regulation of transcription, DNA-templated	97/476	396/1993	0.397685587168258	0.836014168830631	0.784671467847986	PRNP/CITED4/ETS1/TENM2/NEO1/NR5A2/NPM1/E2F1/SUB1/KHDRBS1/MYBL2/MAFB/LHX3/SOX9/SOX8/ARNTL/LHX1/NFKB2/CTDSPL/DR1/SMAD5/BSX/BCL6/ATP1B4/PDCD4/NEUROD1/USP13/LBH/GREM1/SEMA4D/HMGB2/GSC/ITGB3BP/TBXT/BMPR1B/BASP1/ESR1/GBX2/CLOCK/MYB/TGIF1/GATA6/MSX1/PSIP1/POU2F1/POU1F1/TXN/ERG/ETS2/NPAS2/INSIG1/HOXA4/SMAD6/HOXA5/MAF/HOXA7/NANOG/HOXA3/HOXA6/HOXA9/GATA3/HHEX/L3MBTL1/RBPMS2/HIST1H110/TGFB1/HIST1H101/CBFA2T…	97
BP	GO:1902680	positive regulation of RNA biosynthetic process	52/476	210/1993	0.404733645012214	0.836014168830631	0.784671467847986	CITED4/NR5A2/NPM1/E2F1/SUB1/MYBL2/MAFB/LHX3/SOX9/SOX8/ARNTL/LHX1/DR1/SMAD5/BSX/GREM1/HMGB2/GBX2/MYB/GATA6/MSX1/PSIP1/POU1F1/NPAS2/INSIG1/HOXA4/HOXA5/MAF/HOXA7/HOXA3/GATA3/RBPMS2/HIST1H110/TGFB1/HIST1H101/MYBL1/MYC/INHBA/BARX1/NGFR/ZFHX4/HIST1H103/EDF1/YAP1/AGRN/HOXA2/LMX1B/NFIX/CHEK1/TEAD3/JUND/SFR1	52
BP	GO:1903508	positive regulation of nucleic acid-templated transcription	52/476	210/1993	0.404733645012214	0.836014168830631	0.784671467847986	CITED4/NR5A2/NPM1/E2F1/SUB1/MYBL2/MAFB/LHX3/SOX9/SOX8/ARNTL/LHX1/DR1/SMAD5/BSX/GREM1/HMGB2/GBX2/MYB/GATA6/MSX1/PSIP1/POU1F1/NPAS2/INSIG1/HOXA4/HOXA5/MAF/HOXA7/HOXA3/GATA3/RBPMS2/HIST1H110/TGFB1/HIST1H101/MYBL1/MYC/INHBA/BARX1/NGFR/ZFHX4/HIST1H103/EDF1/YAP1/AGRN/HOXA2/LMX1B/NFIX/CHEK1/TEAD3/JUND/SFR1	52
BP	GO:0031328	positive regulation of cellular biosynthetic process	59/476	239/1993	0.405389765797961	0.836014168830631	0.784671467847986	CITED4/NR5A2/NPM1/E2F1/STAR/SUB1/KHDRBS1/MYBL2/MAFB/LHX3/SOX9/RPS4X/SOX8/ARNTL/LHX1/DR1/SMAD5/BSX/GREM1/HMGB2/DAZL/GBX2/MYB/GATA6/MSX1/PSIP1/POU1F1/NPAS2/DNAJC3/INSIG1/HOXA4/HOXA5/MAF/HOXA7/HOXA3/GATA3/RBPMS2/HIST1H110/TGFB1/HIST1H101/MYBL1/MYC/PTGS2/INHBA/BARX1/NGFR/ZFHX4/HIST1H103/EDF1/NOS2/YAP1/AGRN/HOXA2/LMX1B/NFIX/CHEK1/TEAD3/JUND/SFR1	59
BP	GO:0012501	programmed cell death	43/476	173/1993	0.407828868783689	0.836014168830631	0.784671467847986	PRNP/LHX3/TNFAIP8L1/SOX9/DRAXIN/BOK/BCL2L1/BCL6/HSPD1/PSEN1/TGFB2/GREM1/DICER1/TGFBR2/ANXA5/BDNF/NTRK2/GAPDH/FST/GATA6/NSG1/MSX1/EPHA7/FGFR3/DNAJC3/BIRC2/HOXA5/CNTF/TNFAIP8/TIMP3/GATA3/COL2A1/TGFB1/PTK2/PTGS2/INHBA/ALB/NGFR/NTRK3/HIC1/EYA1/NTF3/INHA	43
BP	GO:1903506	regulation of nucleic acid-templated transcription	98/476	401/1993	0.407990486221135	0.836014168830631	0.784671467847986	PRNP/CITED4/ETS1/TENM2/NEO1/NR5A2/NPM1/E2F1/SUB1/KHDRBS1/MYBL2/MAFB/LHX3/SOX9/SOX8/ARNTL/LHX1/NFKB2/CTDSPL/DR1/SMAD5/BSX/BCL6/ATP1B4/PDCD4/NEUROD1/USP13/LBH/GREM1/SEMA4D/HMGB2/GSC/ITGB3BP/TBXT/BMPR1B/BASP1/ESR1/GBX2/CLOCK/MYB/TGIF1/GATA6/MSX1/PSIP1/POU2F1/POU1F1/TXN/ERG/ETS2/NPAS2/INSIG1/HOXA4/SMAD6/HOXA5/MAF/HOXA7/NANOG/HOXA3/HOXA6/HOXA9/GATA3/HHEX/L3MBTL1/RBPMS2/HIST1H110/TGFB1/HIST1H101/CBFA2T…	98
BP	GO:2001141	regulation of RNA biosynthetic process	98/476	401/1993	0.407990486221135	0.836014168830631	0.784671467847986	PRNP/CITED4/ETS1/TENM2/NEO1/NR5A2/NPM1/E2F1/SUB1/KHDRBS1/MYBL2/MAFB/LHX3/SOX9/SOX8/ARNTL/LHX1/NFKB2/CTDSPL/DR1/SMAD5/BSX/BCL6/ATP1B4/PDCD4/NEUROD1/USP13/LBH/GREM1/SEMA4D/HMGB2/GSC/ITGB3BP/TBXT/BMPR1B/BASP1/ESR1/GBX2/CLOCK/MYB/TGIF1/GATA6/MSX1/PSIP1/POU2F1/POU1F1/TXN/ERG/ETS2/NPAS2/INSIG1/HOXA4/SMAD6/HOXA5/MAF/HOXA7/NANOG/HOXA3/HOXA6/HOXA9/GATA3/HHEX/L3MBTL1/RBPMS2/HIST1H110/TGFB1/HIST1H101/CBFA2T…	98
BP	GO:0005975	carbohydrate metabolic process	15/476	58/1993	0.410280972765672	0.836014168830631	0.784671467847986	ST6GALNAC1/PKM/GK5/DCXR/NPL/PGP/RBP4A/GPR50/PPP1CB/GAPDH/ENO2/CHST3/POMK/TGFB1/PCK2	15
BP	GO:0046700	heterocycle catabolic process	15/476	58/1993	0.410280972765672	0.836014168830631	0.784671467847986	PKM/ADA/GPR50/DICER1/DAZL/HMOX1/GAPDH/TENT5C/ENO2/RBM38/LIN28B/FEN1/EDC3/IGF2BP1/PCK2	15
BP	GO:0002790	peptide secretion	12/476	46/1993	0.417727991881454	0.836014168830631	0.784671467847986	ARNTL/RBP4A/IL18/TRH/TGFB2/TGFBR2/ANXA5/GAPDH/GATA3/TGFB1/FGR/NOS2	12
BP	GO:0008610	lipid biosynthetic process	12/476	46/1993	0.417727991881454	0.836014168830631	0.784671467847986	STAR/ALDH1A2/CYP17A1/MSMO1/HPGDS/CHPT1/HMGCS1/INSIG1/FDX1/FDPS/PTGS2/PCK2	12
BP	GO:0045087	innate immune response	12/476	46/1993	0.417727991881454	0.836014168830631	0.784671467847986	BTK/PIK3AP1/IFNW1/VAMP7/HSPD1/COCH/HMGB2/GAPDH/COLEC12/MX1/FGR/COLEC11	12
BP	GO:0097190	apoptotic signaling pathway	12/476	46/1993	0.417727991881454	0.836014168830631	0.784671467847986	BOK/BCL2L1/TGFB2/MSX1/FGFR3/TIMP3/COL2A1/TGFB1/PTGS2/INHBA/HIC1/EYA1	12
BP	GO:0030111	regulation of Wnt signaling pathway	11/476	42/1993	0.420324672880648	0.836014168830631	0.784671467847986	FRZB/SOX9/DRAXIN/ARNTL/DKK3/PSEN1/GREM1/CDH2/SMAD6/SOSTDC1/APCDD1	11
BP	GO:0048732	gland development	11/476	42/1993	0.420324672880648	0.836014168830631	0.784671467847986	MAFB/LHX3/CCNB2/SOX9/PSAP/TGFB2/GATA6/HOXA5/TGFB1/PCK2/SOX3	11
BP	GO:0070838	divalent metal ion transport	11/476	42/1993	0.420324672880648	0.836014168830631	0.784671467847986	PRNP/ORAI2/CHRNA7/CHRNA4/THY1/SLC39A9/ANXA5/CACNA1C/SLC24A2/ATP2A2/VDR	11
BP	GO:0072511	divalent inorganic cation transport	11/476	42/1993	0.420324672880648	0.836014168830631	0.784671467847986	PRNP/ORAI2/CHRNA7/CHRNA4/THY1/SLC39A9/ANXA5/CACNA1C/SLC24A2/ATP2A2/VDR	11
BP	GO:0018193	peptidyl-amino acid modification	36/476	145/1993	0.424558044322118	0.836014168830631	0.784671467847986	PRNP/HBEGF/SDC4/PLOD1/EPHB2/BTK/ST6GAL1/IFNW1/DR1/P4HA2/MASTL/CEP41/EPHB3/GREM1/DDOST/VEGFA/EPHA5/NTRK2/WEE2/GAPDH/GHR/EPHA3/EPHA7/TXN/FGFR3/CNTF/CSK/TGFB1/PTK2/FGR/PTGS2/EGFR/NOS2/NTRK3/CHEK1/EYA1	36
BP	GO:0030098	lymphocyte differentiation	9/476	34/1993	0.425693181200585	0.836014168830631	0.784671467847986	MAFB/IFNW1/BLNK/BCL6/CD3E/CG-1B/GATA3/TGFB1/LFNG	9
BP	GO:0033044	regulation of chromosome organization	9/476	34/1993	0.425693181200585	0.836014168830631	0.784671467847986	DYNC1LI1/HIST1H110/TGFB1/HIST1H101/FEN1/TRIP13/HIST1H103/MOS/CHEK1	9
BP	GO:0098813	nuclear chromosome segregation	9/476	34/1993	0.425693181200585	0.836014168830631	0.784671467847986	DYNC1LI1/CENPK/CENPQ/CDCA9/CENPS/KIF18B/FEN1/TRIP13/MOS	9
BP	GO:1902679	negative regulation of RNA biosynthetic process	35/476	141/1993	0.427133096185796	0.836014168830631	0.784671467847986	TENM2/E2F1/KHDRBS1/SOX9/ARNTL/LHX1/DR1/SMAD5/BCL6/PDCD4/GREM1/SEMA4D/BASP1/TGIF1/GATA6/MSX1/TXN/MAF/HOXA7/GATA3/HHEX/HIST1H110/TGFB1/HIST1H101/CBFA2T3/MYC/ZFHX4/HIST1H103/SOX14/GLI3/HOXA2/NFIX/HIC1/JUND/SOX3	35
BP	GO:1903507	negative regulation of nucleic acid-templated transcription	35/476	141/1993	0.427133096185796	0.836014168830631	0.784671467847986	TENM2/E2F1/KHDRBS1/SOX9/ARNTL/LHX1/DR1/SMAD5/BCL6/PDCD4/GREM1/SEMA4D/BASP1/TGIF1/GATA6/MSX1/TXN/MAF/HOXA7/GATA3/HHEX/HIST1H110/TGFB1/HIST1H101/CBFA2T3/MYC/ZFHX4/HIST1H103/SOX14/GLI3/HOXA2/NFIX/HIC1/JUND/SOX3	35
BP	GO:0045893	positive regulation of transcription, DNA-templated	49/476	199/1993	0.427761932581634	0.836014168830631	0.784671467847986	NR5A2/NPM1/E2F1/SUB1/MYBL2/MAFB/LHX3/SOX9/SOX8/ARNTL/LHX1/DR1/SMAD5/BSX/GREM1/HMGB2/GBX2/MYB/GATA6/MSX1/PSIP1/POU1F1/NPAS2/INSIG1/HOXA4/HOXA5/MAF/HOXA7/HOXA3/GATA3/HIST1H110/TGFB1/HIST1H101/MYBL1/MYC/INHBA/BARX1/NGFR/ZFHX4/HIST1H103/YAP1/AGRN/HOXA2/LMX1B/NFIX/CHEK1/TEAD3/JUND/SFR1	49
BP	GO:0009628	response to abiotic stimulus	27/476	108/1993	0.428092467380001	0.836014168830631	0.784671467847986	HSPA5/CHRNA7/SOX9/RGS9BP/CHRNA4/BCL2L1/PXN/HSPD1/TGFB2/DTL/PPP1CB/VEGFA/TGFBR2/BDNF/GATA6/PSIP1/TXN/DNAJC3/PALM/GATA3/PTK2/PTGS2/YAP1/LHFPL5/CHEK1/EYA1/JUND	27
BP	GO:0040029	regulation of gene expression, epigenetic	8/476	30/1993	0.428456360356638	0.836014168830631	0.784671467847986	DICER1/TRIM71/LIN28B/HIST1H110/TGFB1/HIST1H101/HIST1H103/CHEK1	8
BP	GO:0044419	interspecies interaction between organisms	8/476	30/1993	0.428456360356638	0.836014168830631	0.784671467847986	BCL2L1/HSPD1/CG-1B/GAPDH/AvBD1/RPL30/TGFB1/PCK2	8
BP	GO:1901987	regulation of cell cycle phase transition	8/476	30/1993	0.428456360356638	0.836014168830631	0.784671467847986	CTDSPL/TAOK3/DTL/DYNC1LI1/MRE11/TRIP13/MOS/CHEK1	8
BP	GO:0030097	hemopoiesis	18/476	71/1993	0.430095782996811	0.836014168830631	0.784671467847986	ACE/MAFB/IFNW1/SMAD5/BLNK/BCL6/CD3E/TESC/TGFB2/CG-1B/BVES/HOXA5/HOXA7/GATA3/TGFB1/INHBA/LFNG/LY6E	18
BP	GO:0000819	sister chromatid segregation	7/476	26/1993	0.431253496052578	0.836014168830631	0.784671467847986	DYNC1LI1/CENPK/CDCA9/KIF18B/FEN1/TRIP13/MOS	7
BP	GO:0001505	regulation of neurotransmitter levels	7/476	26/1993	0.431253496052578	0.836014168830631	0.784671467847986	PDZD11/CHRNA4/TRH/GLDC/NOS2/SYT1/ACHE	7
BP	GO:0032103	positive regulation of response to external stimulus	7/476	26/1993	0.431253496052578	0.836014168830631	0.784671467847986	VAMP7/VEGFA/TUBB2B/CNTF/TGFB1/PTGS2/NTRK3	7
BP	GO:0034765	regulation of ion transmembrane transport	7/476	26/1993	0.431253496052578	0.836014168830631	0.784671467847986	PRNP/KCNJ2/KCNJ12/THY1/TESC/CACNA1C/KCNG2	7
BP	GO:2001233	regulation of apoptotic signaling pathway	7/476	26/1993	0.431253496052578	0.836014168830631	0.784671467847986	BCL2L1/MSX1/TIMP3/COL2A1/PTGS2/INHBA/EYA1	7
BP	GO:0002262	myeloid cell homeostasis	6/476	22/1993	0.434047891300065	0.836014168830631	0.784671467847986	ACE/MAFB/SMAD5/BCL6/HOXA5/INHBA	6
BP	GO:0016202	regulation of striated muscle tissue development	6/476	22/1993	0.434047891300065	0.836014168830631	0.784671467847986	SDC4/ARNTL/GREM1/GATA6/TGFB1/GPC1	6
BP	GO:0032886	regulation of microtubule-based process	6/476	22/1993	0.434047891300065	0.836014168830631	0.784671467847986	STMN1/NPM1/TUBB2B/EPHA3/KATNB1/CHEK1	6
BP	GO:0033002	muscle cell proliferation	6/476	22/1993	0.434047891300065	0.836014168830631	0.784671467847986	HBEGF/SDC4/TGFB2/GATA6/RBPMS2/GPC1	6
BP	GO:0048634	regulation of muscle organ development	6/476	22/1993	0.434047891300065	0.836014168830631	0.784671467847986	SDC4/ARNTL/GREM1/GATA6/TGFB1/GPC1	6
BP	GO:0051302	regulation of cell division	6/476	22/1993	0.434047891300065	0.836014168830631	0.784671467847986	KLHL9/BCL2L1/TGFB2/VEGFA/TGFB1/PTN	6
BP	GO:0051348	negative regulation of transferase activity	6/476	22/1993	0.434047891300065	0.836014168830631	0.784671467847986	THY1/TESC/PDCD4/DUSP4/DNAJC3/PKIA	6
BP	GO:0060541	respiratory system development	6/476	22/1993	0.434047891300065	0.836014168830631	0.784671467847986	HS6ST1/SOX9/TGFB2/TGFBR2/GATA6/HOXA5	6
BP	GO:1901861	regulation of muscle tissue development	6/476	22/1993	0.434047891300065	0.836014168830631	0.784671467847986	SDC4/ARNTL/GREM1/GATA6/TGFB1/GPC1	6
BP	GO:1903037	regulation of leukocyte cell-cell adhesion	6/476	22/1993	0.434047891300065	0.836014168830631	0.784671467847986	PRNP/THY1/HSPD1/CG-1B/GATA3/TGFB1	6
BP	GO:0031326	regulation of cellular biosynthetic process	114/476	470/1993	0.436490376178124	0.836014168830631	0.784671467847986	PRNP/CITED4/ETS1/TENM2/NEO1/NR5A2/NPM1/PIWIL1/E2F1/STAR/SUB1/KHDRBS1/MYBL2/MAFB/LHX3/SOX9/RPS4X/SOX8/ARNTL/LHX1/NFKB2/CTDSPL/DR1/PGP/SMAD5/BSX/BCL6/FBH1/BLM/ATP1B4/PDCD4/NEUROD1/USP13/LBH/GPR50/GREM1/SEMA4D/HMGB2/IGF2BP3/GSC/ITGB3BP/DAZL/TBXT/BMPR1B/BASP1/ESR1/GBX2/CLOCK/MYB/GAPDH/TGIF1/GATA6/MSX1/PSIP1/POU2F1/POU1F1/TXN/ERG/ETS2/NPAS2/DNAJC3/INSIG1/TRIM71/HOXA4/SMAD6/HOXA5/MAF/HOXA7/NANOG/HOXA3/…	114
BP	GO:0003417	growth plate cartilage development	5/476	18/1993	0.43675702907274	0.836014168830631	0.784671467847986	COL6A3/COCH/COL12A1/PTHLH/SDC3	5
BP	GO:0006282	regulation of DNA repair	5/476	18/1993	0.43675702907274	0.836014168830631	0.784671467847986	FBH1/PARPBP/NPAS2/CHEK1/EYA1	5
BP	GO:0009135	purine nucleoside diphosphate metabolic process	5/476	18/1993	0.43675702907274	0.836014168830631	0.784671467847986	PKM/GPR50/GAPDH/ENO2/PCK2	5
BP	GO:0009179	purine ribonucleoside diphosphate metabolic process	5/476	18/1993	0.43675702907274	0.836014168830631	0.784671467847986	PKM/GPR50/GAPDH/ENO2/PCK2	5
BP	GO:0009185	ribonucleoside diphosphate metabolic process	5/476	18/1993	0.43675702907274	0.836014168830631	0.784671467847986	PKM/GPR50/GAPDH/ENO2/PCK2	5
BP	GO:0016054	organic acid catabolic process	5/476	18/1993	0.43675702907274	0.836014168830631	0.784671467847986	NPL/GLDC/TGFB1/NOS2/PCK2	5
BP	GO:0019935	cyclic-nucleotide-mediated signaling	5/476	18/1993	0.43675702907274	0.836014168830631	0.784671467847986	SOX9/ADCY9/LHCGR/PTHLH/PCK2	5
BP	GO:0030336	negative regulation of cell migration	5/476	18/1993	0.43675702907274	0.836014168830631	0.784671467847986	THY1/SINHCAF/CDH2/HOXA7/TGFB1	5
BP	GO:0046031	ADP metabolic process	5/476	18/1993	0.43675702907274	0.836014168830631	0.784671467847986	PKM/GPR50/GAPDH/ENO2/PCK2	5
BP	GO:0046395	carboxylic acid catabolic process	5/476	18/1993	0.43675702907274	0.836014168830631	0.784671467847986	NPL/GLDC/TGFB1/NOS2/PCK2	5
BP	GO:0050821	protein stabilization	5/476	18/1993	0.43675702907274	0.836014168830631	0.784671467847986	HSPD1/TESC/USP13/GAPDH/MSX1	5
BP	GO:0034220	ion transmembrane transport	24/476	96/1993	0.43677014605992	0.836014168830631	0.784671467847986	PRNP/GJC1/KCNT1/ORAI2/CHRNB2/ATP1B3/CHRNA7/KCNJ2/KCNJ12/CHRNA4/TMC3/THY1/TMC7/TESC/SLC38A2/ANXA5/NTRK2/CACNA1C/SLC24A2/ATP1B1/KCNG2/ATP1A1/ATP2A2/PQLC2	24
BP	GO:0006974	cellular response to DNA damage stimulus	31/476	125/1993	0.438015377466979	0.836014168830631	0.784671467847986	NPM1/BOK/CHRNA4/HMCES/BCL2L1/BCL6/TAOK3/MASTL/FBH1/BLM/DTL/RAD54L/PARPBP/CLOCK/CHAF1B/NPAS2/MRE11/CENPS/DCLRE1B/RAD51/FANCM/FEN1/TRIP13/RPS27A/YAP1/RAD52/HIC1/CHEK1/EYA1/RAD54B/SFR1	31
BP	GO:0002218	activation of innate immune response	4/476	14/1993	0.439182283584967	0.836014168830631	0.784671467847986	PIK3AP1/IFNW1/HSPD1/COLEC12	4
BP	GO:0002700	regulation of production of molecular mediator of immune response	4/476	14/1993	0.439182283584967	0.836014168830631	0.784671467847986	BCL6/TGFB2/TGFBR2/TGFB1	4
BP	GO:0008360	regulation of cell shape	4/476	14/1993	0.439182283584967	0.836014168830631	0.784671467847986	FN1/BVES/PALM/FGR	4
BP	GO:0017157	regulation of exocytosis	4/476	14/1993	0.439182283584967	0.836014168830631	0.784671467847986	CHRNA4/VAMP7/FGR/SYT1	4
BP	GO:0030004	cellular monovalent inorganic cation homeostasis	4/476	14/1993	0.439182283584967	0.836014168830631	0.784671467847986	ATP1B3/ATP1B1/CA2/ATP1A1	4
BP	GO:0042180	cellular ketone metabolic process	4/476	14/1993	0.439182283584967	0.836014168830631	0.784671467847986	STAR/CYP17A1/INSIG1/PTGS2	4
BP	GO:0048641	regulation of skeletal muscle tissue development	4/476	14/1993	0.439182283584967	0.836014168830631	0.784671467847986	SDC4/ARNTL/TGFB1/GPC1	4
BP	GO:0060324	face development	4/476	14/1993	0.439182283584967	0.836014168830631	0.784671467847986	TGFBR2/MSX1/TGFB1/SOX3	4
BP	GO:0061013	regulation of mRNA catabolic process	4/476	14/1993	0.439182283584967	0.836014168830631	0.784671467847986	DAZL/TENT5C/RBM38/IGF2BP1	4
BP	GO:0090276	regulation of peptide hormone secretion	4/476	14/1993	0.439182283584967	0.836014168830631	0.784671467847986	ARNTL/RBP4A/TRH/ANXA5	4
BP	GO:1904062	regulation of cation transmembrane transport	4/476	14/1993	0.439182283584967	0.836014168830631	0.784671467847986	PRNP/THY1/TESC/CACNA1C	4
BP	GO:0019439	aromatic compound catabolic process	15/476	59/1993	0.439725819408413	0.836014168830631	0.784671467847986	PKM/ADA/GPR50/DICER1/DAZL/HMOX1/GAPDH/TENT5C/ENO2/RBM38/LIN28B/FEN1/EDC3/IGF2BP1/PCK2	15
BP	GO:0044270	cellular nitrogen compound catabolic process	15/476	59/1993	0.439725819408413	0.836014168830631	0.784671467847986	PKM/ADA/GPR50/DICER1/DAZL/HMOX1/GAPDH/TENT5C/ENO2/RBM38/LIN28B/FEN1/EDC3/IGF2BP1/PCK2	15
BP	GO:1901361	organic cyclic compound catabolic process	15/476	59/1993	0.439725819408413	0.836014168830631	0.784671467847986	PKM/ADA/GPR50/DICER1/DAZL/HMOX1/GAPDH/TENT5C/ENO2/RBM38/LIN28B/FEN1/EDC3/IGF2BP1/PCK2	15
BP	GO:0001708	cell fate specification	3/476	10/1993	0.44077224428498	0.836014168830631	0.784671467847986	LHX3/SOX9/ISL2	3
BP	GO:0002011	morphogenesis of an epithelial sheet	3/476	10/1993	0.44077224428498	0.836014168830631	0.784671467847986	HBEGF/SDC4/PTK2	3
BP	GO:0002819	regulation of adaptive immune response	3/476	10/1993	0.44077224428498	0.836014168830631	0.784671467847986	BCL6/HSPD1/TGFB1	3
BP	GO:0002822	regulation of adaptive immune response based on somatic recombination of immune receptors built from immunoglobulin superfamily domains	3/476	10/1993	0.44077224428498	0.836014168830631	0.784671467847986	BCL6/HSPD1/TGFB1	3
BP	GO:0003433	chondrocyte development involved in endochondral bone morphogenesis	3/476	10/1993	0.44077224428498	0.836014168830631	0.784671467847986	COL6A3/COCH/COL12A1	3
BP	GO:0006487	protein N-linked glycosylation	3/476	10/1993	0.44077224428498	0.836014168830631	0.784671467847986	ST6GAL1/DDOST/ST3GAL1	3
BP	GO:0008630	intrinsic apoptotic signaling pathway in response to DNA damage	3/476	10/1993	0.44077224428498	0.836014168830631	0.784671467847986	BOK/BCL2L1/HIC1	3
BP	GO:0021954	central nervous system neuron development	3/476	10/1993	0.44077224428498	0.836014168830631	0.784671467847986	EPHB2/NTRK2/PTK2	3
BP	GO:0031016	pancreas development	3/476	10/1993	0.44077224428498	0.836014168830631	0.784671467847986	SOX9/ARNTL/GATA6	3
BP	GO:0031102	neuron projection regeneration	3/476	10/1993	0.44077224428498	0.836014168830631	0.784671467847986	CNTF/NREP/NTRK3	3
BP	GO:0034764	positive regulation of transmembrane transport	3/476	10/1993	0.44077224428498	0.836014168830631	0.784671467847986	THY1/TESC/CA2	3
BP	GO:0044070	regulation of anion transport	3/476	10/1993	0.44077224428498	0.836014168830631	0.784671467847986	PRNP/TRH/CA2	3
BP	GO:0045454	cell redox homeostasis	3/476	10/1993	0.44077224428498	0.836014168830631	0.784671467847986	QSOX1/NHLRC2/TXN	3
BP	GO:0045638	negative regulation of myeloid cell differentiation	3/476	10/1993	0.44077224428498	0.836014168830631	0.784671467847986	MAFB/HOXA5/HOXA7	3
BP	GO:0046890	regulation of lipid biosynthetic process	3/476	10/1993	0.44077224428498	0.836014168830631	0.784671467847986	STAR/INSIG1/PTGS2	3
BP	GO:0051588	regulation of neurotransmitter transport	3/476	10/1993	0.44077224428498	0.836014168830631	0.784671467847986	CHRNA4/VAMP7/TRH	3
BP	GO:0055088	lipid homeostasis	3/476	10/1993	0.44077224428498	0.836014168830631	0.784671467847986	CETP/DISP3/INSIG1	3
BP	GO:0061041	regulation of wound healing	3/476	10/1993	0.44077224428498	0.836014168830631	0.784671467847986	HBEGF/WFDC1/ANXA5	3
BP	GO:0071466	cellular response to xenobiotic stimulus	3/476	10/1993	0.44077224428498	0.836014168830631	0.784671467847986	CYP2C23b/GSTM2/PCK2	3
BP	GO:0071901	negative regulation of protein serine/threonine kinase activity	3/476	10/1993	0.44077224428498	0.836014168830631	0.784671467847986	PDCD4/DUSP4/PKIA	3
BP	GO:0099132	ATP hydrolysis coupled cation transmembrane transport	3/476	10/1993	0.44077224428498	0.836014168830631	0.784671467847986	ANXA5/ATP1A1/ATP2A2	3
BP	GO:0120034	positive regulation of plasma membrane bounded cell projection assembly	3/476	10/1993	0.44077224428498	0.836014168830631	0.784671467847986	TENM2/PALM/AGRN	3
BP	GO:1901568	fatty acid derivative metabolic process	3/476	10/1993	0.44077224428498	0.836014168830631	0.784671467847986	CYP2C23b/HPGDS/PTGS2	3
BP	GO:1902107	positive regulation of leukocyte differentiation	3/476	10/1993	0.44077224428498	0.836014168830631	0.784671467847986	TESC/GATA3/TGFB1	3
BP	GO:2000779	regulation of double-strand break repair	3/476	10/1993	0.44077224428498	0.836014168830631	0.784671467847986	FBH1/PARPBP/CHEK1	3
BP	GO:0016311	dephosphorylation	14/476	55/1993	0.443222720708663	0.837899688875304	0.786441191180761	RIMBP2/CTDSPL/PGP/MASTL/PTPN1/TGFB2/PON2/PPP1CB/SEMA4D/DUSP4/SMAD6/TGFB1/PHOSPHO1/EYA1	14
BP	GO:0034655	nucleobase-containing compound catabolic process	14/476	55/1993	0.443222720708663	0.837899688875304	0.786441191180761	PKM/ADA/GPR50/DICER1/DAZL/GAPDH/TENT5C/ENO2/RBM38/LIN28B/FEN1/EDC3/IGF2BP1/PCK2	14
BP	GO:0042692	muscle cell differentiation	14/476	55/1993	0.443222720708663	0.837899688875304	0.786441191180761	CSRP1/SOX9/GREM1/ACTA1/GATA6/MSX1/CDH2/MYH15/BVES/RBM38/CSRP2/RBPMS2/TGFB1/ACTN1	14
BP	GO:0010556	regulation of macromolecule biosynthetic process	110/476	454/1993	0.444467007671073	0.839332664376664	0.78778616239293	PRNP/CITED4/ETS1/TENM2/NEO1/NR5A2/NPM1/PIWIL1/E2F1/SUB1/KHDRBS1/MYBL2/MAFB/LHX3/SOX9/RPS4X/SOX8/ARNTL/LHX1/NFKB2/CTDSPL/DR1/SMAD5/BSX/BCL6/FBH1/BLM/ATP1B4/PDCD4/NEUROD1/USP13/LBH/TGFB2/GREM1/SEMA4D/HMGB2/IGF2BP3/GSC/ITGB3BP/DAZL/TBXT/BMPR1B/BASP1/ESR1/GBX2/CLOCK/MYB/GAPDH/TGIF1/GATA6/MSX1/PSIP1/POU2F1/POU1F1/TXN/ERG/ETS2/NPAS2/DNAJC3/INSIG1/TRIM71/HOXA4/SMAD6/HOXA5/MAF/HOXA7/NANOG/HOXA3/HOXA6/HOX…	110
BP	GO:0031347	regulation of defense response	13/476	51/1993	0.446897491246486	0.842079770623837	0.790364558754702	WFDC1/PIK3AP1/IFNW1/BCL6/VAMP7/HSPD1/COCH/HMGB2/COLEC12/GATA3/FGR/PTGS2/NOS2	13
BP	GO:0034097	response to cytokine	13/476	51/1993	0.446897491246486	0.842079770623837	0.790364558754702	PRLR/SOX9/IFNW1/BCL2L1/HSPD1/GAPDH/GHR/RPLP0/CNTF/TIMP2/MT4L/TIMP3/JUND	13
BP	GO:2000112	regulation of cellular macromolecule biosynthetic process	108/476	446/1993	0.448527712272012	0.844229914265532	0.792382654177383	PRNP/CITED4/ETS1/TENM2/NEO1/NR5A2/NPM1/PIWIL1/E2F1/SUB1/KHDRBS1/MYBL2/MAFB/LHX3/SOX9/RPS4X/SOX8/ARNTL/LHX1/NFKB2/CTDSPL/DR1/SMAD5/BSX/BCL6/FBH1/BLM/ATP1B4/PDCD4/NEUROD1/USP13/LBH/GREM1/SEMA4D/HMGB2/IGF2BP3/GSC/ITGB3BP/DAZL/TBXT/BMPR1B/BASP1/ESR1/GBX2/CLOCK/MYB/GAPDH/TGIF1/GATA6/MSX1/PSIP1/POU2F1/POU1F1/TXN/ERG/ETS2/NPAS2/DNAJC3/INSIG1/TRIM71/HOXA4/SMAD6/HOXA5/MAF/HOXA7/NANOG/HOXA3/HOXA6/HOXA9/GAT…	108
BP	GO:0010629	negative regulation of gene expression	47/476	192/1993	0.449506626182967	0.845150802605447	0.793246987381706	TENM2/PIWIL1/E2F1/KHDRBS1/SOX9/ARNTL/LHX1/DR1/RPS13/SMAD5/BCL6/PDCD4/GREM1/SEMA4D/DICER1/DAZL/BASP1/GAPDH/TENT5C/TGIF1/GATA6/MSX1/TXN/BIRC2/TRIM71/RBM38/MAF/LIN28B/HOXA7/GATA3/HHEX/HIST1H110/TGFB1/HIST1H101/CBFA2T3/MYC/CELF2/ZFHX4/HIST1H103/SOX14/EDC3/GLI3/HOXA2/IGF2BP1/NFIX/HIC1/JUND	47
BP	GO:0048534	hematopoietic or lymphoid organ development	19/476	76/1993	0.453239794548455	0.851242530348893	0.798964599748092	ACE/MAFB/CCNB2/IFNW1/SMAD5/BLNK/BCL6/CD3E/TESC/TGFB2/CG-1B/BVES/HOXA5/HOXA7/GATA3/TGFB1/INHBA/LFNG/LY6E	19
BP	GO:0050801	ion homeostasis	18/476	72/1993	0.456933412173908	0.85724681457844	0.804600138827968	PRNP/CETP/NEO1/ATP1B3/CHRNA7/THY1/PSEN1/ANXA5/HMOX1/CACNA1C/SLC24A2/ATP1B1/MT4L/CA2/TGFB1/ATP1A1/ATP2A2/PQLC2	18
BP	GO:0007610	behavior	10/476	39/1993	0.459313836737299	0.86077707080193	0.80791358904932	PRNP/CHRNA4/BSX/TRH/BDNF/NTRK2/EGFR/PTN/PCK2/NTF3	10
BP	GO:0031327	negative regulation of cellular biosynthetic process	43/476	176/1993	0.460472864396272	0.862013193002133	0.809073796444644	TENM2/E2F1/KHDRBS1/SOX9/ARNTL/LHX1/DR1/PGP/SMAD5/BCL6/FBH1/PDCD4/GPR50/GREM1/SEMA4D/BASP1/GAPDH/TGIF1/GATA6/MSX1/TXN/INSIG1/TRIM71/MAF/HOXA7/GATA3/HHEX/HIST1H110/TGFB1/HIST1H101/CBFA2T3/MYC/CELF2/ZFHX4/HIST1H103/SOX14/GLI3/HOXA2/IGF2BP1/NFIX/HIC1/JUND/SOX3	43
BP	GO:0048878	chemical homeostasis	23/476	93/1993	0.463586122873081	0.866881200725672	0.813642841932555	PRNP/CETP/NEO1/ATP1B3/CHRNA7/DISP3/RBP4A/THY1/PSEN1/ANXA5/HMOX1/CACNA1C/SLC24A2/RPS6/ATP1B1/INSIG1/MT4L/CA2/TGFB1/ATP1A1/ATP2A2/PQLC2/PCK2	23
BP	GO:0051098	regulation of binding	9/476	35/1993	0.464077769102272	0.866881200725672	0.813642841932555	HSPA5/MSX1/TXN/S100A10/GATA3/TGFB1/PTK2/EDF1/LFNG	9
BP	GO:0045892	negative regulation of transcription, DNA-templated	34/476	139/1993	0.469048838486709	0.871880335987398	0.81833496193487	TENM2/E2F1/KHDRBS1/SOX9/ARNTL/LHX1/DR1/SMAD5/BCL6/PDCD4/GREM1/SEMA4D/BASP1/TGIF1/GATA6/MSX1/TXN/MAF/HOXA7/GATA3/HHEX/HIST1H110/TGFB1/HIST1H101/CBFA2T3/MYC/ZFHX4/HIST1H103/SOX14/GLI3/HOXA2/NFIX/HIC1/JUND	34
BP	GO:0051493	regulation of cytoskeleton organization	15/476	60/1993	0.469129051479893	0.871880335987398	0.81833496193487	GSN/STMN1/NPM1/CAPN2/TGFBR2/EPHA5/TUBB2B/EPHA3/RDX/S100A10/TGFB1/KATNB1/NTRK3/CHEK1/FAM206A	15
BP	GO:0006869	lipid transport	8/476	31/1993	0.469279740516972	0.871880335987398	0.81833496193487	CETP/VTG2/STAR/SORL1/RBP4A/TGFB1/INHBA/NOS2	8
BP	GO:0045861	negative regulation of proteolysis	8/476	31/1993	0.469279740516972	0.871880335987398	0.81833496193487	COL6A3/WFDC1/GAPDH/BIRC2/TIMP2/TNFAIP8/TIMP3/PTGS2	8
BP	GO:0051235	maintenance of location	8/476	31/1993	0.469279740516972	0.871880335987398	0.81833496193487	SORL1/THY1/ANXA5/CACNA1C/TXN/INSIG1/DBN1/ALB	8
BP	GO:0002697	regulation of immune effector process	7/476	27/1993	0.475043621240921	0.873353659199	0.819717802956187	BCL6/VAMP7/HSPD1/TGFB2/TGFBR2/TGFB1/FGR	7
BP	GO:0006979	response to oxidative stress	7/476	27/1993	0.475043621240921	0.873353659199	0.819717802956187	PRNP/ARNTL/CHRNA4/HMOX1/PSIP1/TXN/PTGS2	7
BP	GO:0009895	negative regulation of catabolic process	7/476	27/1993	0.475043621240921	0.873353659199	0.819717802956187	GPR50/DAZL/TENT5C/RBM38/TIMP2/TIMP3/IGF2BP1	7
BP	GO:0035108	limb morphogenesis	7/476	27/1993	0.475043621240921	0.873353659199	0.819717802956187	TMEM231/SOX9/GREM1/MSX1/HAND2/COL2A1/SP8	7
BP	GO:0043405	regulation of MAP kinase activity	7/476	27/1993	0.475043621240921	0.873353659199	0.819717802956187	CHRNA7/TAOK3/PDCD4/DUSP4/TGFB1/NTRK3/MOS	7
BP	GO:0044282	small molecule catabolic process	7/476	27/1993	0.475043621240921	0.873353659199	0.819717802956187	GK5/ADA/NPL/GLDC/TGFB1/NOS2/PCK2	7
BP	GO:0009890	negative regulation of biosynthetic process	43/476	177/1993	0.478082284636701	0.873353659199	0.819717802956187	TENM2/E2F1/KHDRBS1/SOX9/ARNTL/LHX1/DR1/PGP/SMAD5/BCL6/FBH1/PDCD4/GPR50/GREM1/SEMA4D/BASP1/GAPDH/TGIF1/GATA6/MSX1/TXN/INSIG1/TRIM71/MAF/HOXA7/GATA3/HHEX/HIST1H110/TGFB1/HIST1H101/CBFA2T3/MYC/CELF2/ZFHX4/HIST1H103/SOX14/GLI3/HOXA2/IGF2BP1/NFIX/HIC1/JUND/SOX3	43
BP	GO:0007015	actin filament organization	13/476	52/1993	0.478475842364274	0.873353659199	0.819717802956187	GSN/TPM1/ACTC1/ACTA1/TGFBR2/RDX/TPM2/S100A10/PTK2/DBN1/KPTN/ACTN1/FAM206A	13
BP	GO:0006403	RNA localization	6/476	23/1993	0.481556240238457	0.873353659199	0.819717802956187	NPM1/NCBP3/KHDRBS1/IGF2BP3/PHAX/IGF2BP1	6
BP	GO:0009615	response to virus	6/476	23/1993	0.481556240238457	0.873353659199	0.819717802956187	IFNW1/BCL2L1/RBP4A/TGFB2/MX1/ALB	6
BP	GO:0016052	carbohydrate catabolic process	6/476	23/1993	0.481556240238457	0.873353659199	0.819717802956187	PKM/GK5/GPR50/GAPDH/ENO2/PCK2	6
BP	GO:0034404	nucleobase-containing small molecule biosynthetic process	6/476	23/1993	0.481556240238457	0.873353659199	0.819717802956187	PKM/ADA/GPR50/GAPDH/ENO2/PCK2	6
BP	GO:0044403	symbiont process	6/476	23/1993	0.481556240238457	0.873353659199	0.819717802956187	BCL2L1/HSPD1/CG-1B/GAPDH/TGFB1/PCK2	6
BP	GO:0044839	cell cycle G2/M phase transition	6/476	23/1993	0.481556240238457	0.873353659199	0.819717802956187	KHDRBS1/TAOK3/MASTL/DTL/MRE11/CHEK1	6
BP	GO:0050657	nucleic acid transport	6/476	23/1993	0.481556240238457	0.873353659199	0.819717802956187	NPM1/NCBP3/KHDRBS1/IGF2BP3/PHAX/IGF2BP1	6
BP	GO:0050658	RNA transport	6/476	23/1993	0.481556240238457	0.873353659199	0.819717802956187	NPM1/NCBP3/KHDRBS1/IGF2BP3/PHAX/IGF2BP1	6
BP	GO:0051236	establishment of RNA localization	6/476	23/1993	0.481556240238457	0.873353659199	0.819717802956187	NPM1/NCBP3/KHDRBS1/IGF2BP3/PHAX/IGF2BP1	6
BP	GO:2001020	regulation of response to DNA damage stimulus	6/476	23/1993	0.481556240238457	0.873353659199	0.819717802956187	BCL2L1/FBH1/PARPBP/NPAS2/CHEK1/EYA1	6
BP	GO:0032940	secretion by cell	18/476	73/1993	0.483690011549221	0.873353659199	0.819717802956187	SDF4/PDZD11/ARNTL/CHRNA4/RBP4A/VAMP7/IL18/TRH/TGFB2/TGFBR2/ANXA5/GAPDH/GATA3/TGFB1/FGR/INHBA/NOS2/SYT1	18
BP	GO:0003008	system process	40/476	165/1993	0.4874586420018	0.873353659199	0.819717802956187	PRNP/ACE/HBEGF/GJC1/GUCA1B/CHRNB2/TPM1/CHRNA7/SOX9/RGS9BP/CHRNA4/SMAD5/RBP4A/TGFB2/ACTC1/COCH/VEGFA/AGT/BDNF/NTRK2/CACNA1C/GATA6/SLC24A2/BVES/GJB6/HOXA5/COL2A1/TGFB1/PTGS2/INHBA/SOX14/EGFR/NOS2/FABP7/LHFPL5/NTRK3/PTN/TECTA/EYA1/NTF3	40
BP	GO:0007017	microtubule-based process	17/476	69/1993	0.488301831303282	0.873353659199	0.819717802956187	TUBB3/ARL8A/STMN1/NPM1/SASS6/KIZ/TUBAL3/DYNC1LI1/TUBB2B/GAPDH/EPHA3/CENPW/TUBB6/KIF18B/KATNB1/CENPA/CHEK1	17
BP	GO:0002443	leukocyte mediated immunity	5/476	19/1993	0.489118494037663	0.873353659199	0.819717802956187	BCL6/VAMP7/HSPD1/TGFB1/FGR	5
BP	GO:0003416	endochondral bone growth	5/476	19/1993	0.489118494037663	0.873353659199	0.819717802956187	COL6A3/COCH/COL12A1/PTHLH/SDC3	5
BP	GO:0006094	gluconeogenesis	5/476	19/1993	0.489118494037663	0.873353659199	0.819717802956187	PGP/RBP4A/GAPDH/ENO2/PCK2	5
BP	GO:0006413	translational initiation	5/476	19/1993	0.489118494037663	0.873353659199	0.819717802956187	KHDRBS1/DAZL/DNAJC3/EIF3E/EIF3H	5
BP	GO:0010959	regulation of metal ion transport	5/476	19/1993	0.489118494037663	0.873353659199	0.819717802956187	PRNP/THY1/TESC/CACNA1C/TGFB1	5
BP	GO:0015850	organic hydroxy compound transport	5/476	19/1993	0.489118494037663	0.873353659199	0.819717802956187	CETP/STAR/CHRNA4/RBP4A/SYT1	5
BP	GO:0019827	stem cell population maintenance	5/476	19/1993	0.489118494037663	0.873353659199	0.819717802956187	SOX9/CDH2/NANOG/TPT1/IGF2BP1	5
BP	GO:0022409	positive regulation of cell-cell adhesion	5/476	19/1993	0.489118494037663	0.873353659199	0.819717802956187	THY1/HSPD1/CG-1B/GATA3/TGFB1	5
BP	GO:0032496	response to lipopolysaccharide	5/476	19/1993	0.489118494037663	0.873353659199	0.819717802956187	HMGB2/MT4L/TGFB1/NOS2/JUND	5
BP	GO:0043484	regulation of RNA splicing	5/476	19/1993	0.489118494037663	0.873353659199	0.819717802956187	KHDRBS1/ESRP2/RPS13/RBM38/CELF2	5
BP	GO:0098868	bone growth	5/476	19/1993	0.489118494037663	0.873353659199	0.819717802956187	COL6A3/COCH/COL12A1/PTHLH/SDC3	5
BP	GO:0032535	regulation of cellular component size	11/476	44/1993	0.489212546746364	0.873353659199	0.819717802956187	GSN/DRAXIN/SEMA3A/SEMA4D/NTRK2/EPHA7/RDX/SEMA3E/NTRK3/SEMA3C/FAM206A	11
BP	GO:0051130	positive regulation of cellular component organization	28/476	115/1993	0.489999510962583	0.873353659199	0.819717802956187	GSN/TENM2/SUB1/SOX9/EPHB2/VAMP7/EPHB3/TGFB2/GREM1/VEGFA/SEMA4D/TGFBR2/NTRK2/TUBB2B/MSX1/PALM/CNTF/C1H21ORF91/S100A10/TGFB1/PTK2/DBN1/FEN1/KATNB1/SDC3/AGRN/NTRK3/IGF2BP1	28
BP	GO:0045944	positive regulation of transcription by RNA polymerase II	39/476	161/1993	0.490720003827905	0.873353659199	0.819717802956187	NR5A2/NPM1/E2F1/SUB1/MAFB/LHX3/SOX9/SOX8/ARNTL/LHX1/DR1/SMAD5/BSX/GREM1/HMGB2/GBX2/GATA6/MSX1/PSIP1/POU1F1/INSIG1/HOXA4/HOXA5/MAF/HOXA7/HOXA3/GATA3/TGFB1/MYC/INHBA/BARX1/NGFR/YAP1/AGRN/HOXA2/LMX1B/NFIX/TEAD3/JUND	39
BP	GO:0000122	negative regulation of transcription by RNA polymerase II	22/476	90/1993	0.491470008595432	0.873353659199	0.819717802956187	TENM2/E2F1/SOX9/DR1/SMAD5/BCL6/SEMA4D/GATA6/MSX1/TXN/MAF/HOXA7/GATA3/HHEX/TGFB1/MYC/ZFHX4/SOX14/HOXA2/NFIX/HIC1/JUND	22
BP	GO:0055080	cation homeostasis	16/476	65/1993	0.49317108856125	0.873353659199	0.819717802956187	PRNP/NEO1/ATP1B3/CHRNA7/THY1/PSEN1/ANXA5/HMOX1/CACNA1C/SLC24A2/ATP1B1/MT4L/CA2/TGFB1/ATP1A1/ATP2A2	16
BP	GO:0098771	inorganic ion homeostasis	16/476	65/1993	0.49317108856125	0.873353659199	0.819717802956187	PRNP/NEO1/ATP1B3/CHRNA7/THY1/PSEN1/ANXA5/HMOX1/CACNA1C/SLC24A2/ATP1B1/MT4L/CA2/TGFB1/ATP1A1/ATP2A2	16
BP	GO:0002274	myeloid leukocyte activation	4/476	15/1993	0.498260508242236	0.873353659199	0.819717802956187	VAMP7/HSPD1/TGFB1/FGR	4
BP	GO:0030100	regulation of endocytosis	4/476	15/1993	0.498260508242236	0.873353659199	0.819717802956187	RAB5C/PTPN1/GREM1/FGR	4
BP	GO:0034754	cellular hormone metabolic process	4/476	15/1993	0.498260508242236	0.873353659199	0.819717802956187	ALDH1A2/RBP4A/CYP17A1/ALDH1A1	4
BP	GO:0045185	maintenance of protein location	4/476	15/1993	0.498260508242236	0.873353659199	0.819717802956187	SORL1/TXN/INSIG1/DBN1	4
BP	GO:0045766	positive regulation of angiogenesis	4/476	15/1993	0.498260508242236	0.873353659199	0.819717802956187	CHRNA7/GREM1/VEGFA/GATA6	4
BP	GO:0046425	regulation of JAK-STAT cascade	4/476	15/1993	0.498260508242236	0.873353659199	0.819717802956187	IFNW1/GHR/FGFR3/CNTF	4
BP	GO:0055067	monovalent inorganic cation homeostasis	4/476	15/1993	0.498260508242236	0.873353659199	0.819717802956187	ATP1B3/ATP1B1/CA2/ATP1A1	4
BP	GO:0060491	regulation of cell projection assembly	4/476	15/1993	0.498260508242236	0.873353659199	0.819717802956187	TENM2/PALM/AGRN/FAM206A	4
BP	GO:0120032	regulation of plasma membrane bounded cell projection assembly	4/476	15/1993	0.498260508242236	0.873353659199	0.819717802956187	TENM2/PALM/AGRN/FAM206A	4
BP	GO:1904892	regulation of STAT cascade	4/476	15/1993	0.498260508242236	0.873353659199	0.819717802956187	IFNW1/GHR/FGFR3/CNTF	4
BP	GO:0006820	anion transport	9/476	36/1993	0.501967901127572	0.873353659199	0.819717802956187	PRNP/CETP/SLC16A9/TRH/SLC38A2/CA2/PQLC2/NOS2/PCK2	9
BP	GO:0046903	secretion	19/476	78/1993	0.505209148735796	0.873353659199	0.819717802956187	SDF4/PDZD11/ARNTL/CHRNA4/RBP4A/VAMP7/IL18/TRH/TGFB2/TGFBR2/ANXA5/GAPDH/GATA3/CA2/TGFB1/FGR/INHBA/NOS2/SYT1	19
BP	GO:0010035	response to inorganic substance	8/476	32/1993	0.509432094168553	0.873353659199	0.819717802956187	PRNP/ANXA5/TXN/MT4L/RAD51/CA2/SYT1/JUND	8
BP	GO:0010876	lipid localization	8/476	32/1993	0.509432094168553	0.873353659199	0.819717802956187	CETP/VTG2/STAR/SORL1/RBP4A/TGFB1/INHBA/NOS2	8
BP	GO:0006875	cellular metal ion homeostasis	13/476	53/1993	0.509735318839141	0.873353659199	0.819717802956187	PRNP/ATP1B3/CHRNA7/THY1/PSEN1/ANXA5/CACNA1C/SLC24A2/ATP1B1/MT4L/TGFB1/ATP1A1/ATP2A2	13
BP	GO:0048584	positive regulation of response to stimulus	44/476	183/1993	0.509842103340223	0.873353659199	0.819717802956187	PRNP/HBEGF/NEO1/KHDRBS1/CHRNA7/SOX9/BTK/ARNTL/PIK3AP1/IFNW1/THY1/BLNK/TAOK3/VAMP7/HSPD1/TGFB2/GREM1/COCH/VEGFA/HMGB2/NTRK2/TUBB2B/GHR/COLEC12/MSX1/CDH2/FGFR3/NPAS2/CNTF/TIMP3/GATA3/RBPMS2/CSK/TGFB1/FGR/PTGS2/INHBA/LFNG/NTRK3/MOS/EYA1/COLEC11/PCK2/INHA	44
BP	GO:0002685	regulation of leukocyte migration	3/476	11/1993	0.510046632950517	0.873353659199	0.819717802956187	STK10/VEGFA/HOXA7	3
BP	GO:0002695	negative regulation of leukocyte activation	3/476	11/1993	0.510046632950517	0.873353659199	0.819717802956187	PRNP/BCL6/TGFB1	3
BP	GO:0003018	vascular process in circulatory system	3/476	11/1993	0.510046632950517	0.873353659199	0.819717802956187	VEGFA/AGT/TGFB1	3
BP	GO:0007098	centrosome cycle	3/476	11/1993	0.510046632950517	0.873353659199	0.819717802956187	NPM1/SASS6/CHEK1	3
BP	GO:0007269	neurotransmitter secretion	3/476	11/1993	0.510046632950517	0.873353659199	0.819717802956187	PDZD11/CHRNA4/SYT1	3
BP	GO:0007271	synaptic transmission, cholinergic	3/476	11/1993	0.510046632950517	0.873353659199	0.819717802956187	CHRNB2/CHRNA7/CHRNA4	3
BP	GO:0010171	body morphogenesis	3/476	11/1993	0.510046632950517	0.873353659199	0.819717802956187	TGFBR2/MSX1/TGFB1	3
BP	GO:0015718	monocarboxylic acid transport	3/476	11/1993	0.510046632950517	0.873353659199	0.819717802956187	SLC16A9/TRH/NOS2	3
BP	GO:0016447	somatic recombination of immunoglobulin gene segments	3/476	11/1993	0.510046632950517	0.873353659199	0.819717802956187	BCL6/HSPD1/TGFB1	3
BP	GO:0017001	antibiotic catabolic process	3/476	11/1993	0.510046632950517	0.873353659199	0.819717802956187	NPL/HBA1/PCK2	3
BP	GO:0032006	regulation of TOR signaling	3/476	11/1993	0.510046632950517	0.873353659199	0.819717802956187	TNFAIP8L1/ARNTL/KPTN	3
BP	GO:0040019	positive regulation of embryonic development	3/476	11/1993	0.510046632950517	0.873353659199	0.819717802956187	SOX9/LHX1/GATA3	3
BP	GO:0042398	cellular modified amino acid biosynthetic process	3/476	11/1993	0.510046632950517	0.873353659199	0.819717802956187	PLOD1/TMLHE/CKB	3
BP	GO:0045132	meiotic chromosome segregation	3/476	11/1993	0.510046632950517	0.873353659199	0.819717802956187	CENPS/TRIP13/MOS	3
BP	GO:0045619	regulation of lymphocyte differentiation	3/476	11/1993	0.510046632950517	0.873353659199	0.819717802956187	BCL6/GATA3/TGFB1	3
BP	GO:0046148	pigment biosynthetic process	3/476	11/1993	0.510046632950517	0.873353659199	0.819717802956187	ALAS2/ADA/TYRP1	3
BP	GO:0046427	positive regulation of JAK-STAT cascade	3/476	11/1993	0.510046632950517	0.873353659199	0.819717802956187	GHR/FGFR3/CNTF	3
BP	GO:0048678	response to axon injury	3/476	11/1993	0.510046632950517	0.873353659199	0.819717802956187	CNTF/NREP/NTRK3	3
BP	GO:0050866	negative regulation of cell activation	3/476	11/1993	0.510046632950517	0.873353659199	0.819717802956187	PRNP/BCL6/TGFB1	3
BP	GO:0051250	negative regulation of lymphocyte activation	3/476	11/1993	0.510046632950517	0.873353659199	0.819717802956187	PRNP/BCL6/TGFB1	3
BP	GO:0060323	head morphogenesis	3/476	11/1993	0.510046632950517	0.873353659199	0.819717802956187	TGFBR2/MSX1/TGFB1	3
BP	GO:0072132	mesenchyme morphogenesis	3/476	11/1993	0.510046632950517	0.873353659199	0.819717802956187	SOX9/TGFB2/MSX1	3
BP	GO:0099643	signal release from synapse	3/476	11/1993	0.510046632950517	0.873353659199	0.819717802956187	PDZD11/CHRNA4/SYT1	3
BP	GO:1904894	positive regulation of STAT cascade	3/476	11/1993	0.510046632950517	0.873353659199	0.819717802956187	GHR/FGFR3/CNTF	3
BP	GO:2001237	negative regulation of extrinsic apoptotic signaling pathway	3/476	11/1993	0.510046632950517	0.873353659199	0.819717802956187	BCL2L1/COL2A1/EYA1	3
BP	GO:0006281	DNA repair	23/476	95/1993	0.510824728689058	0.873819109729747	0.820154668460133	NPM1/CHRNA4/TAOK3/FBH1/BLM/DTL/RAD54L/PARPBP/CHAF1B/NPAS2/MRE11/CENPS/DCLRE1B/RAD51/FANCM/FEN1/TRIP13/RPS27A/RAD52/CHEK1/EYA1/RAD54B/SFR1	23
BP	GO:1901135	carbohydrate derivative metabolic process	28/476	116/1993	0.511418155589381	0.873968055987398	0.820294467380988	ST6GALNAC1/ST6GALNAC2/PKM/HS6ST1/GK5/RPN2/ADA/NPL/ST6GAL1/ADCY9/LARGE2/GPR50/DDOST/CKB/BMPR1B/EOGT/GAPDH/ENO2/HMGCS1/FUT10/CHST3/POMK/COL2A1/TGFB1/HS6ST2/ST3GAL1/LFNG/PCK2	28
BP	GO:0032268	regulation of cellular protein metabolic process	59/476	246/1993	0.511969885338274	0.874045521358913	0.820367175319489	PRNP/HBEGF/PIWIL1/STK10/KHDRBS1/COL6A3/SDC4/CHRNA7/CCNB2/SOX9/RPS4X/ARNTL/WFDC1/CTDSPL/IFNW1/THY1/TAOK3/MASTL/HSPD1/TESC/PDCD4/DCUN1D1/TGFB2/GREM1/VEGFA/IGF2BP3/DAZL/DUSP4/NTRK2/FBLN1/GAPDH/GHR/CDH2/EPHA7/TXN/FGFR3/DNAJC3/BIRC2/TRIM71/CNTF/TIMP2/TNFAIP8/TIMP3/RAD51/RBPMS2/TGFB1/PTK2/FGR/PTGS2/CELF2/INHBA/NGFR/AGRN/NTRK3/IGF2BP1/MOS/CHEK1/PKIA/INHA	59
BP	GO:0009611	response to wounding	12/476	49/1993	0.516099576983577	0.880225167859341	0.826167307029046	HBEGF/SDC4/WFDC1/FGB/TGFB2/ANXA5/CDH7/CNTF/NREP/TGFB1/PTK2/NTRK3	12
BP	GO:0035107	appendage morphogenesis	7/476	28/1993	0.517914160164228	0.882261898967892	0.828078954998832	TMEM231/SOX9/GREM1/MSX1/HAND2/COL2A1/SP8	7
BP	GO:0051246	regulation of protein metabolic process	62/476	259/1993	0.518316086647417	0.882261898967892	0.828078954998832	PRNP/OAZ1/HBEGF/PIWIL1/STK10/KHDRBS1/COL6A3/SDC4/CHRNA7/CCNB2/SOX9/RPS4X/ARNTL/WFDC1/CTDSPL/IFNW1/THY1/TAOK3/MASTL/HSPD1/TESC/PDCD4/DCUN1D1/TGFB2/GREM1/DTL/VEGFA/IGF2BP3/DAZL/DUSP4/NTRK2/FBLN1/GAPDH/GHR/CDH2/EPHA7/TXN/FGFR3/DNAJC3/BIRC2/TRIM71/CNTF/TIMP2/TNFAIP8/TIMP3/GATA3/RAD51/RBPMS2/TGFB1/PTK2/FGR/PTGS2/CELF2/INHBA/NGFR/AGRN/NTRK3/IGF2BP1/MOS/CHEK1/PKIA/INHA	62
BP	GO:0006351	transcription, DNA-templated	98/476	410/1993	0.519252052667849	0.88298427872385	0.828756970760509	PRNP/CITED4/ETS1/TENM2/NEO1/NR5A2/NPM1/E2F1/SUB1/KHDRBS1/MYBL2/MAFB/LHX3/SOX9/SOX8/ARNTL/LHX1/NFKB2/CTDSPL/DR1/SMAD5/BSX/BCL6/ATP1B4/PDCD4/NEUROD1/USP13/LBH/GREM1/SEMA4D/HMGB2/GSC/ITGB3BP/TBXT/BMPR1B/BASP1/ESR1/GBX2/CLOCK/MYB/TGIF1/GATA6/MSX1/PSIP1/POU2F1/POU1F1/TXN/ERG/ETS2/NPAS2/INSIG1/HOXA4/SMAD6/HOXA5/MAF/HOXA7/NANOG/HOXA3/HOXA6/HOXA9/GATA3/HHEX/L3MBTL1/RBPMS2/HIST1H110/TGFB1/HIST1H101/CBFA2T…	98
BP	GO:0098655	cation transmembrane transport	16/476	66/1993	0.521200645592436	0.885425506193449	0.831048273484002	PRNP/KCNT1/ORAI2/ATP1B3/KCNJ2/KCNJ12/THY1/TESC/ANXA5/CACNA1C/SLC24A2/ATP1B1/KCNG2/ATP1A1/ATP2A2/PQLC2	16
BP	GO:0000280	nuclear division	11/476	45/1993	0.523021252722159	0.887644721925709	0.833131199026447	DYNC1LI1/WEE2/CENPK/MSX1/CDCA9/CENPS/RAD51/KIF18B/TRIP13/MOS/CHEK1	11
BP	GO:0033036	macromolecule localization	60/476	251/1993	0.524157177310783	0.88869871123616	0.834120458981796	PRNP/ARL8A/OAZ1/CETP/VTG2/NPM1/NCBP3/TMEM231/STAR/KHDRBS1/RAB5C/SDC4/PDZD11/SOX9/SEC16B/RABGAP1L/ARNTL/BCL2L1/SEMA3A/SORL1/RBP4A/BCL6/VAMP7/IL18/HSPD1/CEP41/TESC/TRH/TGFB2/TBCK/IGF2BP3/TGFBR2/ANXA5/KPNA1/GAPDH/PHAX/NSG1/MSX1/CDH2/TXN/CENPQ/INSIG1/PALM/CTNNA2/S100A10/GATA3/TGFB1/FGR/TLDC1/DBN1/INHBA/NGFR/LAMP1/CENPA/NOS2/KPTN/AGRN/GPC1/IGF2BP1/PCK2	60
BP	GO:0098660	inorganic ion transmembrane transport	15/476	62/1993	0.527194913351736	0.892209138810841	0.837415298304497	PRNP/KCNT1/ORAI2/ATP1B3/KCNJ2/KCNJ12/THY1/TESC/ANXA5/CACNA1C/SLC24A2/ATP1B1/KCNG2/ATP1A1/ATP2A2	15
BP	GO:0001649	osteoblast differentiation	6/476	24/1993	0.527778407141291	0.892209138810841	0.837415298304497	SMAD5/GREM1/SPP1/PTHLH/BGLAP/JUND	6
BP	GO:0009142	nucleoside triphosphate biosynthetic process	6/476	24/1993	0.527778407141291	0.892209138810841	0.837415298304497	PKM/GPR50/CKB/GAPDH/ENO2/TGFB1	6
BP	GO:0032774	RNA biosynthetic process	99/476	415/1993	0.529199512911988	0.89261982245649	0.83780076035893	PRNP/CITED4/ETS1/TENM2/NEO1/NR5A2/NPM1/E2F1/SUB1/KHDRBS1/MYBL2/MAFB/LHX3/SOX9/SOX8/ARNTL/LHX1/NFKB2/CTDSPL/DR1/SMAD5/BSX/BCL6/ATP1B4/PDCD4/NEUROD1/USP13/LBH/GREM1/SEMA4D/HMGB2/GSC/ITGB3BP/TBXT/BMPR1B/BASP1/ESR1/GBX2/CLOCK/MYB/TGIF1/GATA6/MSX1/PSIP1/POU2F1/POU1F1/TXN/ERG/ETS2/NPAS2/INSIG1/HOXA4/SMAD6/HOXA5/MAF/HOXA7/NANOG/HOXA3/HOXA6/HOXA9/GATA3/HHEX/L3MBTL1/RBPMS2/HIST1H110/TGFB1/HIST1H101/CBFA2T…	99
BP	GO:0097659	nucleic acid-templated transcription	99/476	415/1993	0.529199512911988	0.89261982245649	0.83780076035893	PRNP/CITED4/ETS1/TENM2/NEO1/NR5A2/NPM1/E2F1/SUB1/KHDRBS1/MYBL2/MAFB/LHX3/SOX9/SOX8/ARNTL/LHX1/NFKB2/CTDSPL/DR1/SMAD5/BSX/BCL6/ATP1B4/PDCD4/NEUROD1/USP13/LBH/GREM1/SEMA4D/HMGB2/GSC/ITGB3BP/TBXT/BMPR1B/BASP1/ESR1/GBX2/CLOCK/MYB/TGIF1/GATA6/MSX1/PSIP1/POU2F1/POU1F1/TXN/ERG/ETS2/NPAS2/INSIG1/HOXA4/SMAD6/HOXA5/MAF/HOXA7/NANOG/HOXA3/HOXA6/HOXA9/GATA3/HHEX/L3MBTL1/RBPMS2/HIST1H110/TGFB1/HIST1H101/CBFA2T…	99
BP	GO:0071396	cellular response to lipid	10/476	41/1993	0.530620329340861	0.89261982245649	0.83780076035893	NR5A2/SOX9/ARNTL/TESC/ESR1/INSIG1/TGFB1/VDR/RXRG/PCK2	10
BP	GO:0008104	protein localization	52/476	218/1993	0.533424664359665	0.89261982245649	0.83780076035893	PRNP/ARL8A/OAZ1/NPM1/TMEM231/RAB5C/SDC4/PDZD11/SOX9/SEC16B/RABGAP1L/ARNTL/BCL2L1/SEMA3A/SORL1/RBP4A/BCL6/VAMP7/IL18/HSPD1/CEP41/TESC/TRH/TGFB2/TBCK/TGFBR2/ANXA5/KPNA1/GAPDH/PHAX/NSG1/MSX1/CDH2/TXN/CENPQ/INSIG1/PALM/CTNNA2/S100A10/GATA3/TGFB1/FGR/TLDC1/DBN1/NGFR/LAMP1/CENPA/NOS2/KPTN/AGRN/GPC1/PCK2	52
BP	GO:0006357	regulation of transcription by RNA polymerase II	61/476	256/1993	0.536126731352974	0.89261982245649	0.83780076035893	CITED4/ETS1/TENM2/NEO1/NR5A2/NPM1/E2F1/SUB1/MAFB/LHX3/SOX9/SOX8/ARNTL/LHX1/CTDSPL/DR1/SMAD5/BSX/BCL6/GREM1/SEMA4D/HMGB2/BMPR1B/GBX2/GATA6/MSX1/PSIP1/POU1F1/TXN/ERG/ETS2/INSIG1/HOXA4/HOXA5/MAF/HOXA7/NANOG/HOXA3/GATA3/HHEX/RBPMS2/TGFB1/ISL2/MYC/INHBA/BARX1/SP8/NGFR/SOSTDC1/ZFHX4/SOX14/YAP1/AGRN/HOXA2/LMX1B/NFIX/HIC1/CHEK1/TEAD3/JUND/SOX3	61
BP	GO:0050877	nervous system process	22/476	92/1993	0.539272722339833	0.89261982245649	0.83780076035893	PRNP/GJC1/GUCA1B/CHRNB2/CHRNA7/RGS9BP/CHRNA4/COCH/BDNF/NTRK2/SLC24A2/GJB6/COL2A1/SOX14/EGFR/FABP7/LHFPL5/NTRK3/PTN/TECTA/EYA1/NTF3	22
BP	GO:0000070	mitotic sister chromatid segregation	5/476	20/1993	0.539617864351857	0.89261982245649	0.83780076035893	DYNC1LI1/CENPK/CDCA9/KIF18B/TRIP13	5
BP	GO:0006090	pyruvate metabolic process	5/476	20/1993	0.539617864351857	0.89261982245649	0.83780076035893	PKM/GPR50/GAPDH/ENO2/PCK2	5
BP	GO:0008543	fibroblast growth factor receptor signaling pathway	5/476	20/1993	0.539617864351857	0.89261982245649	0.83780076035893	FGFR3/TRIM71/GATA3/FGFRL1/GPC1	5
BP	GO:0009166	nucleotide catabolic process	5/476	20/1993	0.539617864351857	0.89261982245649	0.83780076035893	PKM/GPR50/GAPDH/ENO2/PCK2	5
BP	GO:0019319	hexose biosynthetic process	5/476	20/1993	0.539617864351857	0.89261982245649	0.83780076035893	PGP/RBP4A/GAPDH/ENO2/PCK2	5
BP	GO:0021537	telencephalon development	5/476	20/1993	0.539617864351857	0.89261982245649	0.83780076035893	EPHA5/NTRK2/CDH2/PTK2/IGF2BP1	5
BP	GO:0045995	regulation of embryonic development	5/476	20/1993	0.539617864351857	0.89261982245649	0.83780076035893	SOX9/LHX1/FST/GATA3/LFNG	5
BP	GO:0046165	alcohol biosynthetic process	5/476	20/1993	0.539617864351857	0.89261982245649	0.83780076035893	PGP/HMGCS1/INSIG1/FDPS/PCK2	5
BP	GO:0050900	leukocyte migration	5/476	20/1993	0.539617864351857	0.89261982245649	0.83780076035893	STK10/TGFB2/VEGFA/HOXA7/GATA3	5
BP	GO:0051168	nuclear export	5/476	20/1993	0.539617864351857	0.89261982245649	0.83780076035893	NPM1/KHDRBS1/PHAX/TXN/TGFB1	5
BP	GO:0098727	maintenance of cell number	5/476	20/1993	0.539617864351857	0.89261982245649	0.83780076035893	SOX9/CDH2/NANOG/TPT1/IGF2BP1	5
BP	GO:1901292	nucleoside phosphate catabolic process	5/476	20/1993	0.539617864351857	0.89261982245649	0.83780076035893	PKM/GPR50/GAPDH/ENO2/PCK2	5
BP	GO:0043603	cellular amide metabolic process	31/476	130/1993	0.540091047618269	0.89261982245649	0.83780076035893	PRNP/PIWIL1/RPL27/KHDRBS1/RPS4X/RPS13/CARS/EEF1B2/PSEN1/ASNS/HPGDS/IGF2BP3/DAZL/RPL15/SMARCAL1/GAPDH/HMGCS1/RPS6/GSTA2/DNAJC3/TRIM71/RPLP0/MRPS6/RPL30/GSTM2/CELF2/RPL35/RPS27A/EIF3E/EIF3H/IGF2BP1	31
BP	GO:0043436	oxoacid metabolic process	26/476	109/1993	0.541929459949236	0.89261982245649	0.83780076035893	ACSBG2/PKM/ASL2/AACS/STAR/ALDH1A2/PLOD1/NPL/ST6GAL1/CYP2C23b/CARS/P4HA2/GPR50/ASNS/HPGDS/GAPDH/ENO2/GLDC/INSIG1/CHST3/TGFB1/PTGS2/ST3GAL1/NOS2/GLUL/PCK2	26
BP	GO:0043604	amide biosynthetic process	25/476	105/1993	0.546818970859183	0.89261982245649	0.83780076035893	PIWIL1/RPL27/KHDRBS1/RPS4X/RPS13/CARS/EEF1B2/ASNS/IGF2BP3/DAZL/RPL15/SMARCAL1/GAPDH/RPS6/DNAJC3/TRIM71/RPLP0/MRPS6/RPL30/CELF2/RPL35/RPS27A/EIF3E/EIF3H/IGF2BP1	25
BP	GO:0048285	organelle fission	12/476	50/1993	0.547965829522306	0.89261982245649	0.83780076035893	DYNC1LI1/WEE2/CENPK/MSX1/MX1/CDCA9/CENPS/RAD51/KIF18B/TRIP13/MOS/CHEK1	12
BP	GO:0051146	striated muscle cell differentiation	12/476	50/1993	0.547965829522306	0.89261982245649	0.83780076035893	CSRP1/GREM1/ACTA1/GATA6/MSX1/CDH2/MYH15/BVES/RBM38/CSRP2/TGFB1/ACTN1	12
BP	GO:0035556	intracellular signal transduction	57/476	240/1993	0.548510008534442	0.89261982245649	0.83780076035893	PRNP/HBEGF/TENM2/CISH/STK10/RAB5C/CHRNA7/TNFAIP8L1/RALGPS2/SOX9/BTK/ARNTL/PIK3AP1/IFNW1/BOK/BCL2L1/BLNK/BCL6/TAOK3/MASTL/ADCY9/PDCD4/LHCGR/PSEN1/TGFB2/GREM1/DTL/DUSP4/NTRK2/CACNA1C/GHR/MSX1/CDH2/NRG1/EPHA7/FGFR3/PTHLH/CNTF/TIMP3/HRAS/GATA3/TGFB1/FGR/TLDC1/PTGS2/INHBA/NGFR/NOS2/YAP1/KPTN/NTRK3/HIC1/MOS/CHEK1/TEAD3/PCK2/INHA	57
BP	GO:0006575	cellular modified amino acid metabolic process	8/476	33/1993	0.548561494434906	0.89261982245649	0.83780076035893	PLOD1/P4HA2/TMLHE/HPGDS/CKB/GSTA2/GATA3/GSTM2	8
BP	GO:0051249	regulation of lymphocyte activation	8/476	33/1993	0.548561494434906	0.89261982245649	0.83780076035893	PRNP/THY1/BCL6/IL18/HSPD1/CG-1B/GATA3/TGFB1	8
BP	GO:0051254	positive regulation of RNA metabolic process	52/476	219/1993	0.549316448356061	0.89261982245649	0.83780076035893	CITED4/NR5A2/NPM1/E2F1/SUB1/MYBL2/MAFB/LHX3/SOX9/SOX8/ARNTL/LHX1/DR1/SMAD5/BSX/GREM1/HMGB2/GBX2/MYB/GATA6/MSX1/PSIP1/POU1F1/NPAS2/INSIG1/HOXA4/HOXA5/MAF/HOXA7/HOXA3/GATA3/RBPMS2/HIST1H110/TGFB1/HIST1H101/MYBL1/MYC/INHBA/BARX1/NGFR/ZFHX4/HIST1H103/EDF1/YAP1/AGRN/HOXA2/LMX1B/NFIX/CHEK1/TEAD3/JUND/SFR1	52
BP	GO:0007267	cell-cell signaling	38/476	160/1993	0.54933497507942	0.89261982245649	0.83780076035893	GJC1/RIMBP2/CHRNB2/FRZB/CHRNA7/PDZD11/SOX9/DRAXIN/ARNTL/LHX1/DKK3/CHRNA4/RBP4A/VAMP7/TRH/FZD1/PSEN1/GREM1/ANXA5/BDNF/NTRK2/TUBB2B/KPNA1/SLC24A2/CDH2/SMAD6/HOXA5/GATA3/CA2/TGFB1/DBN1/INHBA/FZD7/SOSTDC1/PDLIM4/SYT1/APCDD1/NTF3	38
BP	GO:0002699	positive regulation of immune effector process	4/476	16/1993	0.554486371698914	0.89261982245649	0.83780076035893	VAMP7/HSPD1/TGFB1/FGR	4
BP	GO:0003205	cardiac chamber development	4/476	16/1993	0.554486371698914	0.89261982245649	0.83780076035893	GATA6/GATA3/TGFB1/FGFRL1	4
BP	GO:0003206	cardiac chamber morphogenesis	4/476	16/1993	0.554486371698914	0.89261982245649	0.83780076035893	GATA6/GATA3/TGFB1/FGFRL1	4
BP	GO:0006096	glycolytic process	4/476	16/1993	0.554486371698914	0.89261982245649	0.83780076035893	PKM/GPR50/GAPDH/ENO2	4
BP	GO:0006757	ATP generation from ADP	4/476	16/1993	0.554486371698914	0.89261982245649	0.83780076035893	PKM/GPR50/GAPDH/ENO2	4
BP	GO:0009064	glutamine family amino acid metabolic process	4/476	16/1993	0.554486371698914	0.89261982245649	0.83780076035893	ASL2/ASNS/NOS2/GLUL	4
BP	GO:0035335	peptidyl-tyrosine dephosphorylation	4/476	16/1993	0.554486371698914	0.89261982245649	0.83780076035893	PGP/PTPN1/DUSP4/EYA1	4
BP	GO:0042866	pyruvate biosynthetic process	4/476	16/1993	0.554486371698914	0.89261982245649	0.83780076035893	PKM/GPR50/GAPDH/ENO2	4
BP	GO:0043270	positive regulation of ion transport	4/476	16/1993	0.554486371698914	0.89261982245649	0.83780076035893	THY1/VAMP7/TESC/TRH	4
BP	GO:0045778	positive regulation of ossification	4/476	16/1993	0.554486371698914	0.89261982245649	0.83780076035893	SMAD5/TGFB2/TGFB1/JUND	4
BP	GO:0046887	positive regulation of hormone secretion	4/476	16/1993	0.554486371698914	0.89261982245649	0.83780076035893	RBP4A/VAMP7/TRH/TGFB1	4
BP	GO:0051781	positive regulation of cell division	4/476	16/1993	0.554486371698914	0.89261982245649	0.83780076035893	TGFB2/VEGFA/TGFB1/PTN	4
BP	GO:0071229	cellular response to acid chemical	4/476	16/1993	0.554486371698914	0.89261982245649	0.83780076035893	SOX9/BCL2L1/TESC/CAPN2	4
BP	GO:1902749	regulation of cell cycle G2/M phase transition	4/476	16/1993	0.554486371698914	0.89261982245649	0.83780076035893	TAOK3/DTL/MRE11/CHEK1	4
BP	GO:1904018	positive regulation of vasculature development	4/476	16/1993	0.554486371698914	0.89261982245649	0.83780076035893	CHRNA7/GREM1/VEGFA/GATA6	4
BP	GO:0007346	regulation of mitotic cell cycle	11/476	46/1993	0.556113420414952	0.89261982245649	0.83780076035893	CTDSPL/BCL2L1/TAOK3/DTL/DYNC1LI1/WEE2/MRE11/DCLRE1B/TGFB1/TRIP13/CHEK1	11
BP	GO:0010558	negative regulation of macromolecule biosynthetic process	40/476	169/1993	0.559368662591459	0.89261982245649	0.83780076035893	TENM2/E2F1/KHDRBS1/SOX9/ARNTL/LHX1/DR1/SMAD5/BCL6/FBH1/PDCD4/GREM1/SEMA4D/BASP1/GAPDH/TGIF1/GATA6/MSX1/TXN/TRIM71/MAF/HOXA7/GATA3/HHEX/HIST1H110/TGFB1/HIST1H101/CBFA2T3/MYC/CELF2/ZFHX4/HIST1H103/SOX14/GLI3/HOXA2/IGF2BP1/NFIX/HIC1/JUND/SOX3	40
BP	GO:0006401	RNA catabolic process	7/476	29/1993	0.55945385793012	0.89261982245649	0.83780076035893	DAZL/TENT5C/RBM38/LIN28B/FEN1/EDC3/IGF2BP1	7
BP	GO:0009127	purine nucleoside monophosphate biosynthetic process	7/476	29/1993	0.55945385793012	0.89261982245649	0.83780076035893	PKM/ADA/GPR50/CKB/GAPDH/ENO2/TGFB1	7
BP	GO:0009168	purine ribonucleoside monophosphate biosynthetic process	7/476	29/1993	0.55945385793012	0.89261982245649	0.83780076035893	PKM/ADA/GPR50/CKB/GAPDH/ENO2/TGFB1	7
BP	GO:0031667	response to nutrient levels	7/476	29/1993	0.55945385793012	0.89261982245649	0.83780076035893	RBP4A/BGLAP/VDR/TLDC1/ALB/KPTN/PCK2	7
BP	GO:0046034	ATP metabolic process	7/476	29/1993	0.55945385793012	0.89261982245649	0.83780076035893	PKM/GPR50/CKB/GAPDH/ENO2/TGFB1/PCK2	7
BP	GO:0048738	cardiac muscle tissue development	7/476	29/1993	0.55945385793012	0.89261982245649	0.83780076035893	GJC1/TGFB2/GREM1/GATA6/MYH15/BVES/TGFB1	7
BP	GO:0023056	positive regulation of signaling	35/476	148/1993	0.561683661344107	0.89261982245649	0.83780076035893	HBEGF/NEO1/KHDRBS1/CHRNA7/SOX9/ARNTL/PIK3AP1/IFNW1/RBP4A/BLNK/TAOK3/VAMP7/TRH/TGFB2/GREM1/NTRK2/GHR/MSX1/SLC24A2/CDH2/BVES/FGFR3/CNTF/TIMP3/GATA3/CA2/RBPMS2/TGFB1/FGR/INHBA/LFNG/NTRK3/MOS/PCK2/INHA	35
BP	GO:0030036	actin cytoskeleton organization	22/476	93/1993	0.562724908090095	0.89261982245649	0.83780076035893	CSRP1/GSN/TPM1/BCL6/PTPN1/ACTC1/ACTA1/TGFBR2/EPHA5/EPHA3/RDX/TPM2/S100A10/CSRP2/TGFB1/PTK2/DBN1/KPTN/PDLIM4/NTRK3/ACTN1/FAM206A	22
BP	GO:2000113	negative regulation of cellular macromolecule biosynthetic process	39/476	165/1993	0.56335859534478	0.89261982245649	0.83780076035893	TENM2/E2F1/KHDRBS1/SOX9/ARNTL/LHX1/DR1/SMAD5/BCL6/FBH1/PDCD4/GREM1/SEMA4D/BASP1/GAPDH/TGIF1/GATA6/MSX1/TXN/TRIM71/MAF/HOXA7/GATA3/HHEX/HIST1H110/TGFB1/HIST1H101/CBFA2T3/MYC/CELF2/ZFHX4/HIST1H103/SOX14/GLI3/HOXA2/IGF2BP1/NFIX/HIC1/JUND	39
BP	GO:0006082	organic acid metabolic process	26/476	110/1993	0.563579006018123	0.89261982245649	0.83780076035893	ACSBG2/PKM/ASL2/AACS/STAR/ALDH1A2/PLOD1/NPL/ST6GAL1/CYP2C23b/CARS/P4HA2/GPR50/ASNS/HPGDS/GAPDH/ENO2/GLDC/INSIG1/CHST3/TGFB1/PTGS2/ST3GAL1/NOS2/GLUL/PCK2	26
BP	GO:0006950	response to stress	85/476	359/1993	0.564484092633429	0.89261982245649	0.83780076035893	PRNP/HBEGF/HSPA5/NPM1/STK10/FN1/SDC4/CHRNA7/BTK/ARNTL/WFDC1/PIK3AP1/IFNW1/BOK/CHRNA4/HMCES/BCL2L1/BCL6/TAOK3/VAMP7/MASTL/IL18/PTPN1/HSPD1/FBH1/BLM/PDCD4/FGB/TGFB2/DTL/COCH/VEGFA/RAD54L/HMGB2/TGFBR2/ANXA5/BDNF/HMOX1/PARPBP/CDH7/CLOCK/GAPDH/COLEC12/GATA6/PSIP1/BVES/TXN/CHAF1B/MX1/NPAS2/DNAJC3/MRE11/INSIG1/AvBD1/CENPS/CNTF/NREP/MT4L/DCLRE1B/GATA3/RPL30/RAD51/FANCM/TGFB1/PTK2/FGR/PTGS2/FEN1/TRIP13/AL…	85
BP	GO:0006417	regulation of translation	10/476	42/1993	0.565087721984677	0.89261982245649	0.83780076035893	PIWIL1/KHDRBS1/RPS4X/IGF2BP3/DAZL/GAPDH/DNAJC3/TRIM71/CELF2/IGF2BP1	10
BP	GO:0023061	signal release	10/476	42/1993	0.565087721984677	0.89261982245649	0.83780076035893	PDZD11/ARNTL/CHRNA4/RBP4A/VAMP7/TRH/ANXA5/TGFB1/INHBA/SYT1	10
BP	GO:0051259	protein complex oligomerization	10/476	42/1993	0.565087721984677	0.89261982245649	0.83780076035893	PRNP/DCXR/ALDH1A2/KCNJ2/KCNJ12/BLM/BVES/S100A10/KCNG2/FGFRL1	10
BP	GO:0072503	cellular divalent inorganic cation homeostasis	10/476	42/1993	0.565087721984677	0.89261982245649	0.83780076035893	PRNP/CHRNA7/THY1/PSEN1/ANXA5/CACNA1C/SLC24A2/MT4L/TGFB1/ATP2A2	10
BP	GO:0072507	divalent inorganic cation homeostasis	10/476	42/1993	0.565087721984677	0.89261982245649	0.83780076035893	PRNP/CHRNA7/THY1/PSEN1/ANXA5/CACNA1C/SLC24A2/MT4L/TGFB1/ATP2A2	10
BP	GO:0006006	glucose metabolic process	6/476	25/1993	0.572227597927327	0.89261982245649	0.83780076035893	DCXR/PGP/RBP4A/GAPDH/ENO2/PCK2	6
BP	GO:0006650	glycerophospholipid metabolic process	6/476	25/1993	0.572227597927327	0.89261982245649	0.83780076035893	CETP/CISH/PGP/CHPT1/PIP5K1B/LCAT	6
BP	GO:0030217	T cell differentiation	6/476	25/1993	0.572227597927327	0.89261982245649	0.83780076035893	MAFB/BCL6/CD3E/GATA3/TGFB1/LFNG	6
BP	GO:0000726	non-recombinational repair	3/476	12/1993	0.57450932929872	0.89261982245649	0.83780076035893	MRE11/DCLRE1B/RAD52	3
BP	GO:0002040	sprouting angiogenesis	3/476	12/1993	0.57450932929872	0.89261982245649	0.83780076035893	GREM1/VEGFA/NGFR	3
BP	GO:0003231	cardiac ventricle development	3/476	12/1993	0.57450932929872	0.89261982245649	0.83780076035893	GATA3/TGFB1/FGFRL1	3
BP	GO:0006606	protein import into nucleus	3/476	12/1993	0.57450932929872	0.89261982245649	0.83780076035893	ARNTL/KPNA1/TGFB1	3
BP	GO:0007189	adenylate cyclase-activating G protein-coupled receptor signaling pathway	3/476	12/1993	0.57450932929872	0.89261982245649	0.83780076035893	ADCY9/LHCGR/PTHLH	3
BP	GO:0007274	neuromuscular synaptic transmission	3/476	12/1993	0.57450932929872	0.89261982245649	0.83780076035893	RIMBP2/CHRNB2/CHRNA4	3
BP	GO:0010952	positive regulation of peptidase activity	3/476	12/1993	0.57450932929872	0.89261982245649	0.83780076035893	HSPD1/FBLN1/NGFR	3
BP	GO:0019730	antimicrobial humoral response	3/476	12/1993	0.57450932929872	0.89261982245649	0.83780076035893	GAPDH/RPL30/COLEC11	3
BP	GO:0030258	lipid modification	3/476	12/1993	0.57450932929872	0.89261982245649	0.83780076035893	CISH/PIP5K1B/LCAT	3
BP	GO:0031023	microtubule organizing center organization	3/476	12/1993	0.57450932929872	0.89261982245649	0.83780076035893	NPM1/SASS6/CHEK1	3
BP	GO:0032963	collagen metabolic process	3/476	12/1993	0.57450932929872	0.89261982245649	0.83780076035893	SOX9/PLOD1/TGFB1	3
BP	GO:0042100	B cell proliferation	3/476	12/1993	0.57450932929872	0.89261982245649	0.83780076035893	IFNW1/BCL6/HSPD1	3
BP	GO:0048771	tissue remodeling	3/476	12/1993	0.57450932929872	0.89261982245649	0.83780076035893	GREM1/SPP1/TGFB1	3
BP	GO:0050772	positive regulation of axonogenesis	3/476	12/1993	0.57450932929872	0.89261982245649	0.83780076035893	NTRK2/TUBB2B/NTRK3	3
BP	GO:0051170	import into nucleus	3/476	12/1993	0.57450932929872	0.89261982245649	0.83780076035893	ARNTL/KPNA1/TGFB1	3
BP	GO:0051224	negative regulation of protein transport	3/476	12/1993	0.57450932929872	0.89261982245649	0.83780076035893	ANXA5/TXN/INSIG1	3
BP	GO:0060048	cardiac muscle contraction	3/476	12/1993	0.57450932929872	0.89261982245649	0.83780076035893	TPM1/SMAD5/CACNA1C	3
BP	GO:0061053	somite development	3/476	12/1993	0.57450932929872	0.89261982245649	0.83780076035893	TGFB2/LFNG/PTN	3
BP	GO:0097479	synaptic vesicle localization	3/476	12/1993	0.57450932929872	0.89261982245649	0.83780076035893	CHRNA4/CDH2/SYT1	3
BP	GO:0099504	synaptic vesicle cycle	3/476	12/1993	0.57450932929872	0.89261982245649	0.83780076035893	CHRNA4/CDH2/SYT1	3
BP	GO:1903707	negative regulation of hemopoiesis	3/476	12/1993	0.57450932929872	0.89261982245649	0.83780076035893	MAFB/HOXA5/HOXA7	3
BP	GO:1904950	negative regulation of establishment of protein localization	3/476	12/1993	0.57450932929872	0.89261982245649	0.83780076035893	ANXA5/TXN/INSIG1	3
BP	GO:2001242	regulation of intrinsic apoptotic signaling pathway	3/476	12/1993	0.57450932929872	0.89261982245649	0.83780076035893	BCL2L1/MSX1/PTGS2	3
BP	GO:0002520	immune system development	20/476	85/1993	0.574570951431714	0.89261982245649	0.83780076035893	ACE/MAFB/CCNB2/IFNW1/SMAD5/BLNK/BCL6/CD3E/HSPD1/TESC/TGFB2/CG-1B/BVES/HOXA5/HOXA7/GATA3/TGFB1/INHBA/LFNG/LY6E	20
BP	GO:0006874	cellular calcium ion homeostasis	9/476	38/1993	0.575082991061192	0.89261982245649	0.83780076035893	PRNP/CHRNA7/THY1/PSEN1/ANXA5/CACNA1C/SLC24A2/TGFB1/ATP2A2	9
BP	GO:0055074	calcium ion homeostasis	9/476	38/1993	0.575082991061192	0.89261982245649	0.83780076035893	PRNP/CHRNA7/THY1/PSEN1/ANXA5/CACNA1C/SLC24A2/TGFB1/ATP2A2	9
BP	GO:0071407	cellular response to organic cyclic compound	9/476	38/1993	0.575082991061192	0.89261982245649	0.83780076035893	NR5A2/ARNTL/SMAD5/ESR1/INSIG1/TGFB1/VDR/RXRG/PCK2	9
BP	GO:0002252	immune effector process	12/476	51/1993	0.579063779761021	0.897184994495082	0.842085568413693	IFNW1/BCL6/VAMP7/HSPD1/TGFB2/TGFBR2/CG-1B/MX1/TGFB1/FGR/LFNG/COLEC11	12
BP	GO:0014706	striated muscle tissue development	12/476	51/1993	0.579063779761021	0.897184994495082	0.842085568413693	GJC1/SDC4/ARNTL/TGFB2/GREM1/ACTA1/GATA6/MYH15/BVES/TGFB1/GPC1/ACTN1	12
BP	GO:0006887	exocytosis	5/476	21/1993	0.587672891095345	0.90177998351322	0.846398362277761	SDF4/CHRNA4/VAMP7/FGR/SYT1	5
BP	GO:0009132	nucleoside diphosphate metabolic process	5/476	21/1993	0.587672891095345	0.90177998351322	0.846398362277761	PKM/GPR50/GAPDH/ENO2/PCK2	5
BP	GO:0009266	response to temperature stimulus	5/476	21/1993	0.587672891095345	0.90177998351322	0.846398362277761	HSPA5/HSPD1/BDNF/PSIP1/DNAJC3	5
BP	GO:0016999	antibiotic metabolic process	5/476	21/1993	0.587672891095345	0.90177998351322	0.846398362277761	NPL/ST6GAL1/ST3GAL1/HBA1/PCK2	5
BP	GO:0019362	pyridine nucleotide metabolic process	5/476	21/1993	0.587672891095345	0.90177998351322	0.846398362277761	PKM/GPR50/GAPDH/ENO2/PCK2	5
BP	GO:0044344	cellular response to fibroblast growth factor stimulus	5/476	21/1993	0.587672891095345	0.90177998351322	0.846398362277761	FGFR3/TRIM71/GATA3/FGFRL1/GPC1	5
BP	GO:0045445	myoblast differentiation	5/476	21/1993	0.587672891095345	0.90177998351322	0.846398362277761	SOX9/GREM1/CG-1B/TGFB1/SOSTDC1	5
BP	GO:0046496	nicotinamide nucleotide metabolic process	5/476	21/1993	0.587672891095345	0.90177998351322	0.846398362277761	PKM/GPR50/GAPDH/ENO2/PCK2	5
BP	GO:0072524	pyridine-containing compound metabolic process	5/476	21/1993	0.587672891095345	0.90177998351322	0.846398362277761	PKM/GPR50/GAPDH/ENO2/PCK2	5
BP	GO:0002521	leukocyte differentiation	11/476	47/1993	0.58829910859553	0.90177998351322	0.846398362277761	MAFB/IFNW1/BLNK/BCL6/CD3E/TESC/CG-1B/HOXA7/GATA3/TGFB1/LFNG	11
BP	GO:0006897	endocytosis	11/476	47/1993	0.58829910859553	0.90177998351322	0.846398362277761	RAB5C/RABGAP1L/SORL1/VAMP7/PTPN1/GREM1/LRP8/GHR/LRP1/FGR/SYT1	11
BP	GO:0034248	regulation of cellular amide metabolic process	11/476	47/1993	0.58829910859553	0.90177998351322	0.846398362277761	PRNP/PIWIL1/KHDRBS1/RPS4X/IGF2BP3/DAZL/GAPDH/DNAJC3/TRIM71/CELF2/IGF2BP1	11
BP	GO:0019752	carboxylic acid metabolic process	25/476	107/1993	0.59041790080897	0.904224753146656	0.8486929896278	ACSBG2/PKM/ASL2/AACS/STAR/ALDH1A2/PLOD1/NPL/ST6GAL1/CYP2C23b/CARS/P4HA2/GPR50/ASNS/HPGDS/GAPDH/ENO2/GLDC/INSIG1/TGFB1/PTGS2/ST3GAL1/NOS2/GLUL/PCK2	25
BP	GO:0006955	immune response	24/476	103/1993	0.596154967090317	0.912196573030929	0.856175230770629	PRNP/BTK/PIK3AP1/IFNW1/THY1/BCL6/VAMP7/IL18/HSPD1/TGFB2/COCH/HMGB2/TGFBR2/CG-1B/GAPDH/COLEC12/MX1/GATA3/RPL30/CSK/TGFB1/FGR/LFNG/COLEC11	24
BP	GO:0048589	developmental growth	20/476	86/1993	0.598427603543552	0.912196573030929	0.856175230770629	COL6A3/SOX9/DRAXIN/PSAP/SEMA3A/RBP4A/TGFB2/COCH/SEMA4D/NTRK2/GATA6/EPHA7/COL12A1/PTHLH/HOXA5/SDC3/SEMA3E/AGRN/NTRK3/SEMA3C	20
BP	GO:0006913	nucleocytoplasmic transport	7/476	30/1993	0.59932266153944	0.912196573030929	0.856175230770629	NPM1/KHDRBS1/ARNTL/KPNA1/PHAX/TXN/TGFB1	7
BP	GO:0009156	ribonucleoside monophosphate biosynthetic process	7/476	30/1993	0.59932266153944	0.912196573030929	0.856175230770629	PKM/ADA/GPR50/CKB/GAPDH/ENO2/TGFB1	7
BP	GO:0046879	hormone secretion	7/476	30/1993	0.59932266153944	0.912196573030929	0.856175230770629	ARNTL/RBP4A/VAMP7/TRH/ANXA5/TGFB1/INHBA	7
BP	GO:0051169	nuclear transport	7/476	30/1993	0.59932266153944	0.912196573030929	0.856175230770629	NPM1/KHDRBS1/ARNTL/KPNA1/PHAX/TXN/TGFB1	7
BP	GO:0070661	leukocyte proliferation	7/476	30/1993	0.59932266153944	0.912196573030929	0.856175230770629	PRNP/IFNW1/BCL6/IL18/HSPD1/GREM1/TGFB1	7
BP	GO:0010647	positive regulation of cell communication	34/476	146/1993	0.603392380031061	0.915256326207137	0.8590470732651	HBEGF/NEO1/KHDRBS1/CHRNA7/SOX9/ARNTL/PIK3AP1/IFNW1/RBP4A/BLNK/TAOK3/VAMP7/TRH/TGFB2/GREM1/NTRK2/GHR/MSX1/SLC24A2/CDH2/FGFR3/CNTF/TIMP3/GATA3/CA2/RBPMS2/TGFB1/FGR/INHBA/LFNG/NTRK3/MOS/PCK2/INHA	34
BP	GO:1902533	positive regulation of intracellular signal transduction	19/476	82/1993	0.605234273968892	0.915256326207137	0.8590470732651	HBEGF/CHRNA7/SOX9/PIK3AP1/TAOK3/TGFB2/GREM1/NTRK2/GHR/MSX1/CDH2/FGFR3/CNTF/GATA3/TGFB1/FGR/NTRK3/MOS/PCK2	19
BP	GO:0033043	regulation of organelle organization	26/476	112/1993	0.605840041022346	0.915256326207137	0.8590470732651	GSN/STMN1/NPM1/CAPN2/TGFBR2/DYNC1LI1/EPHA5/TUBB2B/WEE2/MSX1/CDH2/EPHA3/RDX/INSIG1/S100A10/HIST1H110/TGFB1/HIST1H101/FEN1/TRIP13/KATNB1/HIST1H103/NTRK3/MOS/CHEK1/FAM206A	26
BP	GO:0000077	DNA damage checkpoint	4/476	17/1993	0.607165986968234	0.915256326207137	0.8590470732651	TAOK3/DTL/MRE11/CHEK1	4
BP	GO:0019359	nicotinamide nucleotide biosynthetic process	4/476	17/1993	0.607165986968234	0.915256326207137	0.8590470732651	PKM/GPR50/GAPDH/ENO2	4
BP	GO:0019363	pyridine nucleotide biosynthetic process	4/476	17/1993	0.607165986968234	0.915256326207137	0.8590470732651	PKM/GPR50/GAPDH/ENO2	4
BP	GO:0032508	DNA duplex unwinding	4/476	17/1993	0.607165986968234	0.915256326207137	0.8590470732651	FBH1/BLM/RAD51/FANCM	4
BP	GO:0051648	vesicle localization	4/476	17/1993	0.607165986968234	0.915256326207137	0.8590470732651	SEC16B/CHRNA4/CDH2/SYT1	4
BP	GO:0072525	pyridine-containing compound biosynthetic process	4/476	17/1993	0.607165986968234	0.915256326207137	0.8590470732651	PKM/GPR50/GAPDH/ENO2	4
BP	GO:0090501	RNA phosphodiester bond hydrolysis	4/476	17/1993	0.607165986968234	0.915256326207137	0.8590470732651	PIWIL1/DICER1/FEN1/EDC3	4
BP	GO:0098754	detoxification	4/476	17/1993	0.607165986968234	0.915256326207137	0.8590470732651	SELENOU/MT4L/PTGS2/HBA1	4
BP	GO:0051704	multi-organism process	33/476	142/1993	0.60821408776384	0.916036226422678	0.859779076943649	ZP3/PIWIL1/LITAF/SOX9/ARNTL/IFNW1/BCL2L1/SMAD5/RBP4A/BCL6/HSPD1/TGFB2/COCH/HPGDS/HMGB2/DAZL/TDRD7/CG-1B/GAPDH/SPIN1Z/MX1/AvBD1/MT4L/RPL30/TGFB1/FGR/TRIP13/ALB/NOS2/JUND/COLEC11/HIST1H2B7/PCK2	33
BP	GO:0030099	myeloid cell differentiation	9/476	39/1993	0.60981373735836	0.916845392578858	0.860538549233923	ACE/MAFB/SMAD5/BCL6/TESC/HOXA5/HOXA7/TGFB1/INHBA	9
BP	GO:0032956	regulation of actin cytoskeleton organization	9/476	39/1993	0.60981373735836	0.916845392578858	0.860538549233923	GSN/TGFBR2/EPHA5/EPHA3/RDX/S100A10/TGFB1/NTRK3/FAM206A	9
BP	GO:0002250	adaptive immune response	6/476	26/1993	0.614519828489752	0.921512792331287	0.864919306823108	BTK/IFNW1/BCL6/HSPD1/CSK/TGFB1	6
BP	GO:0006261	DNA-dependent DNA replication	6/476	26/1993	0.614519828489752	0.921512792331287	0.864919306823108	FBH1/BLM/MRE11/CENPS/RAD51/FEN1	6
BP	GO:0019318	hexose metabolic process	6/476	26/1993	0.614519828489752	0.921512792331287	0.864919306823108	DCXR/PGP/RBP4A/GAPDH/ENO2/PCK2	6
BP	GO:0006873	cellular ion homeostasis	14/476	61/1993	0.619023380159623	0.92563542722958	0.868788755568899	PRNP/ATP1B3/CHRNA7/THY1/PSEN1/ANXA5/CACNA1C/SLC24A2/ATP1B1/MT4L/CA2/TGFB1/ATP1A1/ATP2A2	14
BP	GO:0030003	cellular cation homeostasis	14/476	61/1993	0.619023380159623	0.92563542722958	0.868788755568899	PRNP/ATP1B3/CHRNA7/THY1/PSEN1/ANXA5/CACNA1C/SLC24A2/ATP1B1/MT4L/CA2/TGFB1/ATP1A1/ATP2A2	14
BP	GO:0006302	double-strand break repair	11/476	48/1993	0.619414205359308	0.92563542722958	0.868788755568899	FBH1/BLM/PARPBP/MRE11/DCLRE1B/RAD51/TRIP13/RAD52/CHEK1/EYA1/SFR1	11
BP	GO:0009636	response to toxic substance	11/476	48/1993	0.619414205359308	0.92563542722958	0.868788755568899	SELENOU/CHRNB2/CHRNA7/CHRNA4/BCL2L1/PON2/TXN/MT4L/PTGS2/HBA1/PCK2	11
BP	GO:1902531	regulation of intracellular signal transduction	34/476	147/1993	0.62161918070273	0.925689294659198	0.868839314801796	PRNP/HBEGF/CHRNA7/TNFAIP8L1/RALGPS2/SOX9/ARNTL/PIK3AP1/IFNW1/BCL2L1/BCL6/TAOK3/PDCD4/TGFB2/GREM1/DUSP4/NTRK2/GHR/MSX1/CDH2/EPHA7/FGFR3/CNTF/TIMP3/GATA3/TGFB1/FGR/PTGS2/INHBA/KPTN/NTRK3/MOS/PCK2/INHA	34
BP	GO:0002064	epithelial cell development	5/476	22/1993	0.632856714564545	0.925689294659198	0.868839314801796	SOX9/ARNTL/CNMD/HOXA5/LHFPL5	5
BP	GO:0002237	response to molecule of bacterial origin	5/476	22/1993	0.632856714564545	0.925689294659198	0.868839314801796	HMGB2/MT4L/TGFB1/NOS2/JUND	5
BP	GO:0006473	protein acetylation	5/476	22/1993	0.632856714564545	0.925689294659198	0.868839314801796	ARNTL/DR1/CLOCK/TGFB1/CHEK1	5
BP	GO:0034249	negative regulation of cellular amide metabolic process	5/476	22/1993	0.632856714564545	0.925689294659198	0.868839314801796	PRNP/GAPDH/TRIM71/CELF2/IGF2BP1	5
BP	GO:0043406	positive regulation of MAP kinase activity	5/476	22/1993	0.632856714564545	0.925689294659198	0.868839314801796	CHRNA7/TAOK3/TGFB1/NTRK3/MOS	5
BP	GO:0071774	response to fibroblast growth factor	5/476	22/1993	0.632856714564545	0.925689294659198	0.868839314801796	FGFR3/TRIM71/GATA3/FGFRL1/GPC1	5
BP	GO:0097193	intrinsic apoptotic signaling pathway	5/476	22/1993	0.632856714564545	0.925689294659198	0.868839314801796	BOK/BCL2L1/MSX1/PTGS2/HIC1	5
BP	GO:0001889	liver development	3/476	13/1993	0.633394586901803	0.925689294659198	0.868839314801796	SOX9/GATA6/PCK2	3
BP	GO:0006342	chromatin silencing	3/476	13/1993	0.633394586901803	0.925689294659198	0.868839314801796	HIST1H110/HIST1H101/HIST1H103	3
BP	GO:0006633	fatty acid biosynthetic process	3/476	13/1993	0.633394586901803	0.925689294659198	0.868839314801796	HPGDS/INSIG1/PTGS2	3
BP	GO:0006941	striated muscle contraction	3/476	13/1993	0.633394586901803	0.925689294659198	0.868839314801796	TPM1/SMAD5/CACNA1C	3
BP	GO:0007088	regulation of mitotic nuclear division	3/476	13/1993	0.633394586901803	0.925689294659198	0.868839314801796	DYNC1LI1/TRIP13/CHEK1	3
BP	GO:0018958	phenol-containing compound metabolic process	3/476	13/1993	0.633394586901803	0.925689294659198	0.868839314801796	TGFB2/TYRP1/GATA3	3
BP	GO:0035914	skeletal muscle cell differentiation	3/476	13/1993	0.633394586901803	0.925689294659198	0.868839314801796	SDC4/ARNTL/GPC1	3
BP	GO:0043255	regulation of carbohydrate biosynthetic process	3/476	13/1993	0.633394586901803	0.925689294659198	0.868839314801796	PGP/TGFB1/PCK2	3
BP	GO:0043902	positive regulation of multi-organism process	3/476	13/1993	0.633394586901803	0.925689294659198	0.868839314801796	ZP3/CG-1B/GAPDH	3
BP	GO:0045732	positive regulation of protein catabolic process	3/476	13/1993	0.633394586901803	0.925689294659198	0.868839314801796	OAZ1/SOX9/DTL	3
BP	GO:0050886	endocrine process	3/476	13/1993	0.633394586901803	0.925689294659198	0.868839314801796	ACE/TGFB1/INHBA	3
BP	GO:0050918	positive chemotaxis	3/476	13/1993	0.633394586901803	0.925689294659198	0.868839314801796	VEGFA/AvBD1/NTRK3	3
BP	GO:0051017	actin filament bundle assembly	3/476	13/1993	0.633394586901803	0.925689294659198	0.868839314801796	TGFBR2/S100A10/ACTN1	3
BP	GO:0051924	regulation of calcium ion transport	3/476	13/1993	0.633394586901803	0.925689294659198	0.868839314801796	PRNP/THY1/CACNA1C	3
BP	GO:0061008	hepaticobiliary system development	3/476	13/1993	0.633394586901803	0.925689294659198	0.868839314801796	SOX9/GATA6/PCK2	3
BP	GO:0061572	actin filament bundle organization	3/476	13/1993	0.633394586901803	0.925689294659198	0.868839314801796	TGFBR2/S100A10/ACTN1	3
BP	GO:1901136	carbohydrate derivative catabolic process	3/476	13/1993	0.633394586901803	0.925689294659198	0.868839314801796	ADA/NPL/TGFB1	3
BP	GO:2000377	regulation of reactive oxygen species metabolic process	3/476	13/1993	0.633394586901803	0.925689294659198	0.868839314801796	IFNW1/TGFBR2/TGFB1	3
BP	GO:0043408	regulation of MAPK cascade	15/476	66/1993	0.636630774930767	0.926618944938333	0.869711871842468	CHRNA7/TAOK3/PDCD4/TGFB2/DUSP4/NTRK2/CDH2/EPHA7/FGFR3/TIMP3/TGFB1/INHBA/NTRK3/MOS/INHA	15
BP	GO:0006366	transcription by RNA polymerase II	61/476	263/1993	0.636964609354846	0.926618944938333	0.869711871842468	CITED4/ETS1/TENM2/NEO1/NR5A2/NPM1/E2F1/SUB1/MAFB/LHX3/SOX9/SOX8/ARNTL/LHX1/CTDSPL/DR1/SMAD5/BSX/BCL6/GREM1/SEMA4D/HMGB2/BMPR1B/GBX2/GATA6/MSX1/PSIP1/POU1F1/TXN/ERG/ETS2/INSIG1/HOXA4/HOXA5/MAF/HOXA7/NANOG/HOXA3/GATA3/HHEX/RBPMS2/TGFB1/ISL2/MYC/INHBA/BARX1/SP8/NGFR/SOSTDC1/ZFHX4/SOX14/YAP1/AGRN/HOXA2/LMX1B/NFIX/HIC1/CHEK1/TEAD3/JUND/SOX3	61
BP	GO:0001819	positive regulation of cytokine production	7/476	31/1993	0.63725184683766	0.926618944938333	0.869711871842468	IL18/HSPD1/GAPDH/FST/GATA3/TGFB1/FGR	7
BP	GO:0009124	nucleoside monophosphate biosynthetic process	7/476	31/1993	0.63725184683766	0.926618944938333	0.869711871842468	PKM/ADA/GPR50/CKB/GAPDH/ENO2/TGFB1	7
BP	GO:0009914	hormone transport	7/476	31/1993	0.63725184683766	0.926618944938333	0.869711871842468	ARNTL/RBP4A/VAMP7/TRH/ANXA5/TGFB1/INHBA	7
BP	GO:1901605	alpha-amino acid metabolic process	7/476	31/1993	0.63725184683766	0.926618944938333	0.869711871842468	ASL2/PLOD1/P4HA2/ASNS/GLDC/NOS2/GLUL	7
BP	GO:0010817	regulation of hormone levels	12/476	53/1993	0.638363529411529	0.926674055310596	0.869763597684337	STAR/ALDH1A2/ARNTL/RBP4A/VAMP7/CYP17A1/TRH/ANXA5/ALDH1A1/GATA3/TGFB1/INHBA	12
BP	GO:0090066	regulation of anatomical structure size	12/476	53/1993	0.638363529411529	0.926674055310596	0.869763597684337	GSN/DRAXIN/SEMA3A/SEMA4D/AGT/NTRK2/EPHA7/RDX/SEMA3E/NTRK3/SEMA3C/FAM206A	12
BP	GO:0044283	small molecule biosynthetic process	20/476	88/1993	0.644405307924318	0.932593353646953	0.875319370166897	PKM/ASL2/STAR/ADA/ALDH1A2/PLOD1/PGP/RBP4A/GPR50/ASNS/HPGDS/GAPDH/ENO2/HMGCS1/INSIG1/FDPS/TGFB1/PTGS2/GLUL/PCK2	20
BP	GO:0006886	intracellular protein transport	17/476	75/1993	0.644473474541731	0.932593353646953	0.875319370166897	PRNP/OAZ1/NPM1/RAB5C/SEC16B/RABGAP1L/ARNTL/SORL1/VAMP7/HSPD1/TBCK/KPNA1/NSG1/TXN/INSIG1/TGFB1/PCK2	17
BP	GO:0023014	signal transduction by protein phosphorylation	17/476	75/1993	0.644473474541731	0.932593353646953	0.875319370166897	STK10/CHRNA7/SOX9/TAOK3/PDCD4/TGFB2/DUSP4/NTRK2/CDH2/EPHA7/FGFR3/TIMP3/TGFB1/INHBA/NTRK3/MOS/INHA	17
BP	GO:0006259	DNA metabolic process	33/476	144/1993	0.644602474450066	0.932593353646953	0.875319370166897	NPM1/CHRNA4/BCL6/TAOK3/HSPD1/FBH1/BLM/GREM1/DTL/RAD54L/HMGB2/DICER1/PARPBP/CHAF1B/NPAS2/MRE11/CENPS/DCLRE1B/RAD51/HIST1H110/FANCM/TGFB1/HIST1H101/FEN1/TRIP13/RPS27A/HIST1H103/RAD52/NFIX/CHEK1/EYA1/RAD54B/SFR1	33
BP	GO:0030029	actin filament-based process	22/476	97/1993	0.651912394948383	0.935725006275974	0.87825869650468	CSRP1/GSN/TPM1/BCL6/PTPN1/ACTC1/ACTA1/TGFBR2/EPHA5/EPHA3/RDX/TPM2/S100A10/CSRP2/TGFB1/PTK2/DBN1/KPTN/PDLIM4/NTRK3/ACTN1/FAM206A	22
BP	GO:0032943	mononuclear cell proliferation	6/476	27/1993	0.654370173417989	0.935725006275974	0.87825869650468	PRNP/IFNW1/BCL6/IL18/HSPD1/TGFB1	6
BP	GO:0042445	hormone metabolic process	6/476	27/1993	0.654370173417989	0.935725006275974	0.87825869650468	STAR/ALDH1A2/RBP4A/CYP17A1/ALDH1A1/GATA3	6
BP	GO:0044262	cellular carbohydrate metabolic process	6/476	27/1993	0.654370173417989	0.935725006275974	0.87825869650468	GK5/PGP/GPR50/PPP1CB/POMK/PCK2	6
BP	GO:0046651	lymphocyte proliferation	6/476	27/1993	0.654370173417989	0.935725006275974	0.87825869650468	PRNP/IFNW1/BCL6/IL18/HSPD1/TGFB1	6
BP	GO:0002573	myeloid leukocyte differentiation	4/476	18/1993	0.655854260652661	0.935725006275974	0.87825869650468	MAFB/TESC/HOXA7/TGFB1	4
BP	GO:0006109	regulation of carbohydrate metabolic process	4/476	18/1993	0.655854260652661	0.935725006275974	0.87825869650468	PGP/GPR50/TGFB1/PCK2	4
BP	GO:0006959	humoral immune response	4/476	18/1993	0.655854260652661	0.935725006275974	0.87825869650468	IFNW1/GAPDH/RPL30/COLEC11	4
BP	GO:0007259	JAK-STAT cascade	4/476	18/1993	0.655854260652661	0.935725006275974	0.87825869650468	IFNW1/GHR/FGFR3/CNTF	4
BP	GO:0010212	response to ionizing radiation	4/476	18/1993	0.655854260652661	0.935725006275974	0.87825869650468	BCL2L1/GATA3/YAP1/EYA1	4
BP	GO:0016032	viral process	4/476	18/1993	0.655854260652661	0.935725006275974	0.87825869650468	BCL2L1/CG-1B/TGFB1/PCK2	4
BP	GO:0030522	intracellular receptor signaling pathway	4/476	18/1993	0.655854260652661	0.935725006275974	0.87825869650468	NR5A2/ARNTL/CRABP2/VDR	4
BP	GO:0034976	response to endoplasmic reticulum stress	4/476	18/1993	0.655854260652661	0.935725006275974	0.87825869650468	HSPA5/BCL2L1/PTPN1/DNAJC3	4
BP	GO:0051494	negative regulation of cytoskeleton organization	4/476	18/1993	0.655854260652661	0.935725006275974	0.87825869650468	GSN/TUBB2B/RDX/KATNB1	4
BP	GO:0097696	STAT cascade	4/476	18/1993	0.655854260652661	0.935725006275974	0.87825869650468	IFNW1/GHR/FGFR3/CNTF	4
BP	GO:2001234	negative regulation of apoptotic signaling pathway	4/476	18/1993	0.655854260652661	0.935725006275974	0.87825869650468	BCL2L1/COL2A1/PTGS2/EYA1	4
BP	GO:0002376	immune system process	41/476	179/1993	0.656379308510832	0.935725006275974	0.87825869650468	PRNP/ACE/STK10/MAFB/CCNB2/ADA/SOX9/BTK/PIK3AP1/IFNW1/CHRNA4/SMAD5/THY1/BLNK/BCL6/CD3E/VAMP7/IL18/HSPD1/TESC/TGFB2/COCH/VEGFA/HMGB2/TGFBR2/CG-1B/GAPDH/COLEC12/BVES/MX1/HOXA5/HOXA7/GATA3/RPL30/CSK/TGFB1/FGR/INHBA/LFNG/LY6E/COLEC11	41
BP	GO:0042060	wound healing	8/476	36/1993	0.657067617384983	0.935725006275974	0.87825869650468	HBEGF/SDC4/WFDC1/FGB/TGFB2/ANXA5/CDH7/PTK2	8
BP	GO:0042391	regulation of membrane potential	8/476	36/1993	0.657067617384983	0.935725006275974	0.87825869650468	KCNT1/CHRNB2/CHRNA7/SLC25A36/CHRNA4/BCL2L1/BVES/NTRK3	8
BP	GO:0009991	response to extracellular stimulus	7/476	32/1993	0.67304137758501	0.948486857376244	0.890236795451631	RBP4A/BGLAP/VDR/TLDC1/ALB/KPTN/PCK2	7
BP	GO:0050678	regulation of epithelial cell proliferation	7/476	32/1993	0.67304137758501	0.948486857376244	0.890236795451631	SOX9/TGFB2/VEGFA/CNMD/HOXA5/TGFB1/NGFR	7
BP	GO:0050727	regulation of inflammatory response	7/476	32/1993	0.67304137758501	0.948486857376244	0.890236795451631	WFDC1/PIK3AP1/BCL6/VAMP7/GATA3/PTGS2/NOS2	7
BP	GO:0017144	drug metabolic process	19/476	85/1993	0.674173779067136	0.948486857376244	0.890236795451631	CYP1A1/PKM/ADA/NPL/ST6GAL1/CYP2C23b/CYP17A1/GPR50/TGFB2/ASNS/CKB/GAPDH/ENO2/GLDC/TGFB1/ST3GAL1/NOS2/HBA1/PCK2	19
BP	GO:0032970	regulation of actin filament-based process	9/476	41/1993	0.674689602233216	0.948486857376244	0.890236795451631	GSN/TGFBR2/EPHA5/EPHA3/RDX/S100A10/TGFB1/NTRK3/FAM206A	9
BP	GO:0072522	purine-containing compound biosynthetic process	9/476	41/1993	0.674689602233216	0.948486857376244	0.890236795451631	PKM/ADA/ADCY9/GPR50/CKB/GAPDH/ENO2/TGFB1/NOS2	9
BP	GO:0002181	cytoplasmic translation	5/476	23/1993	0.674884624099569	0.948486857376244	0.890236795451631	RPL15/RPLP0/RPL30/EIF3E/EIF3H	5
BP	GO:0006733	oxidoreduction coenzyme metabolic process	5/476	23/1993	0.674884624099569	0.948486857376244	0.890236795451631	PKM/GPR50/GAPDH/ENO2/PCK2	5
BP	GO:0046364	monosaccharide biosynthetic process	5/476	23/1993	0.674884624099569	0.948486857376244	0.890236795451631	PGP/RBP4A/GAPDH/ENO2/PCK2	5
BP	GO:0046434	organophosphate catabolic process	5/476	23/1993	0.674884624099569	0.948486857376244	0.890236795451631	PKM/GPR50/GAPDH/ENO2/PCK2	5
BP	GO:0051147	regulation of muscle cell differentiation	5/476	23/1993	0.674884624099569	0.948486857376244	0.890236795451631	GREM1/MSX1/RBM38/RBPMS2/TGFB1	5
BP	GO:0051261	protein depolymerization	5/476	23/1993	0.674884624099569	0.948486857376244	0.890236795451631	GSN/STMN1/RDX/KIF18B/KATNB1	5
BP	GO:1902275	regulation of chromatin organization	5/476	23/1993	0.674884624099569	0.948486857376244	0.890236795451631	HIST1H110/TGFB1/HIST1H101/HIST1H103/CHEK1	5
BP	GO:0051640	organelle localization	11/476	50/1993	0.677908447401493	0.948486857376244	0.890236795451631	NPM1/SEC16B/CHRNA4/VAMP7/CDH2/BVES/CENPQ/FGR/ALB/CENPA/SYT1	11
BP	GO:0055114	oxidation-reduction process	23/476	103/1993	0.685788376197555	0.948486857376244	0.890236795451631	CYP1A1/SELENOU/DCXR/QSOX1/ALDH1A2/PLOD1/CYP2C23b/P4HA2/TMLHE/CYP17A1/MSMO1/PPP1CB/HMOX1/CYB5A/GAPDH/GLDC/ALDH1A1/TYRP1/TXN/FDX1/PTGS2/NOS2/PCK2	23
BP	GO:0000082	G1/S transition of mitotic cell cycle	3/476	14/1993	0.686361578715486	0.948486857376244	0.890236795451631	CTDSPL/TRIM71/INHBA	3
BP	GO:0000209	protein polyubiquitination	3/476	14/1993	0.686361578715486	0.948486857376244	0.890236795451631	NHLRC2/DTL/TRIM71	3
BP	GO:0002562	somatic diversification of immune receptors via germline recombination within a single locus	3/476	14/1993	0.686361578715486	0.948486857376244	0.890236795451631	BCL6/HSPD1/TGFB1	3
BP	GO:0003279	cardiac septum development	3/476	14/1993	0.686361578715486	0.948486857376244	0.890236795451631	GATA6/GATA3/FGFRL1	3
BP	GO:0009799	specification of symmetry	3/476	14/1993	0.686361578715486	0.948486857376244	0.890236795451631	ALDH1A2/GREM1/SOSTDC1	3
BP	GO:0009855	determination of bilateral symmetry	3/476	14/1993	0.686361578715486	0.948486857376244	0.890236795451631	ALDH1A2/GREM1/SOSTDC1	3
BP	GO:0016445	somatic diversification of immunoglobulins	3/476	14/1993	0.686361578715486	0.948486857376244	0.890236795451631	BCL6/HSPD1/TGFB1	3
BP	GO:0019722	calcium-mediated signaling	3/476	14/1993	0.686361578715486	0.948486857376244	0.890236795451631	PRNP/TENM2/CACNA1C	3
BP	GO:0019751	polyol metabolic process	3/476	14/1993	0.686361578715486	0.948486857376244	0.890236795451631	GK5/PGP/PCK2	3
BP	GO:0032872	regulation of stress-activated MAPK cascade	3/476	14/1993	0.686361578715486	0.948486857376244	0.890236795451631	TAOK3/PDCD4/TGFB2	3
BP	GO:0033500	carbohydrate homeostasis	3/476	14/1993	0.686361578715486	0.948486857376244	0.890236795451631	RBP4A/RPS6/PCK2	3
BP	GO:0035094	response to nicotine	3/476	14/1993	0.686361578715486	0.948486857376244	0.890236795451631	CHRNB2/CHRNA7/CHRNA4	3
BP	GO:0042593	glucose homeostasis	3/476	14/1993	0.686361578715486	0.948486857376244	0.890236795451631	RBP4A/RPS6/PCK2	3
BP	GO:0042752	regulation of circadian rhythm	3/476	14/1993	0.686361578715486	0.948486857376244	0.890236795451631	ARNTL/PPP1CB/SOX14	3
BP	GO:0043242	negative regulation of protein complex disassembly	3/476	14/1993	0.686361578715486	0.948486857376244	0.890236795451631	GSN/RDX/KATNB1	3
BP	GO:0045661	regulation of myoblast differentiation	3/476	14/1993	0.686361578715486	0.948486857376244	0.890236795451631	SOX9/TGFB1/SOSTDC1	3
BP	GO:0045814	negative regulation of gene expression, epigenetic	3/476	14/1993	0.686361578715486	0.948486857376244	0.890236795451631	HIST1H110/HIST1H101/HIST1H103	3
BP	GO:0055076	transition metal ion homeostasis	3/476	14/1993	0.686361578715486	0.948486857376244	0.890236795451631	NEO1/HMOX1/MT4L	3
BP	GO:0070302	regulation of stress-activated protein kinase signaling cascade	3/476	14/1993	0.686361578715486	0.948486857376244	0.890236795451631	TAOK3/PDCD4/TGFB2	3
BP	GO:0090150	establishment of protein localization to membrane	3/476	14/1993	0.686361578715486	0.948486857376244	0.890236795451631	PRNP/VAMP7/NSG1	3
BP	GO:0098869	cellular oxidant detoxification	3/476	14/1993	0.686361578715486	0.948486857376244	0.890236795451631	SELENOU/PTGS2/HBA1	3
BP	GO:1901880	negative regulation of protein depolymerization	3/476	14/1993	0.686361578715486	0.948486857376244	0.890236795451631	GSN/RDX/KATNB1	3
BP	GO:0045935	positive regulation of nucleobase-containing compound metabolic process	54/476	237/1993	0.68990777571844	0.952624656712021	0.894120477331098	CITED4/NR5A2/NPM1/E2F1/SUB1/MYBL2/MAFB/LHX3/SOX9/SOX8/ARNTL/LHX1/DR1/SMAD5/BSX/GREM1/HMGB2/GBX2/MYB/GATA6/MSX1/PSIP1/POU1F1/NPAS2/INSIG1/HOXA4/HOXA5/MAF/HOXA7/HOXA3/GATA3/RBPMS2/HIST1H110/TGFB1/HIST1H101/MYBL1/MYC/INHBA/BARX1/NGFR/ZFHX4/HIST1H103/EDF1/NOS2/YAP1/AGRN/HOXA2/LMX1B/NFIX/CHEK1/EYA1/TEAD3/JUND/SFR1	54
BP	GO:0031647	regulation of protein stability	6/476	28/1993	0.691585449759923	0.952958804400885	0.894434103782986	PRNP/HSPD1/TESC/USP13/GAPDH/MSX1	6
BP	GO:0016567	protein ubiquitination	12/476	55/1993	0.693035670635102	0.952958804400885	0.894434103782986	MIB2/CISH/DCAF12/KLHL9/FBH1/DCUN1D1/NHLRC2/DTL/BIRC2/TRIM71/RPS27A/UBAC1	12
BP	GO:0009607	response to biotic stimulus	19/476	86/1993	0.695654037797705	0.952958804400885	0.894434103782986	IFNW1/BCL2L1/RBP4A/HSPD1/TGFB2/COCH/HMGB2/GAPDH/MX1/AvBD1/MT4L/RPL30/TGFB1/FGR/ALB/NOS2/JUND/COLEC11/HIST1H2B7	19
BP	GO:0034654	nucleobase-containing compound biosynthetic process	109/476	472/1993	0.697978144019386	0.952958804400885	0.894434103782986	PRNP/CITED4/ETS1/TENM2/NEO1/PKM/NR5A2/NPM1/E2F1/SUB1/KHDRBS1/MYBL2/MAFB/LHX3/ADA/SOX9/SOX8/ARNTL/LHX1/NFKB2/CTDSPL/DR1/SMAD5/BSX/BCL6/ADCY9/ATP1B4/PDCD4/NEUROD1/USP13/LBH/GPR50/GREM1/DTL/SEMA4D/HMGB2/GSC/ITGB3BP/TBXT/CKB/BMPR1B/BASP1/ESR1/GBX2/CLOCK/MYB/GAPDH/ENO2/TGIF1/GATA6/MSX1/PSIP1/POU2F1/POU1F1/TXN/ERG/ETS2/NPAS2/INSIG1/HOXA4/SMAD6/HOXA5/MAF/HOXA7/NANOG/HOXA3/HOXA6/HOXA9/GATA3/HHEX/L3MBTL1/…	109
BP	GO:0000165	MAPK cascade	16/476	73/1993	0.700023145532757	0.952958804400885	0.894434103782986	CHRNA7/SOX9/TAOK3/PDCD4/TGFB2/DUSP4/NTRK2/CDH2/EPHA7/FGFR3/TIMP3/TGFB1/INHBA/NTRK3/MOS/INHA	16
BP	GO:0000723	telomere maintenance	4/476	19/1993	0.700317131749994	0.952958804400885	0.894434103782986	BLM/MRE11/DCLRE1B/RAD51	4
BP	GO:0001894	tissue homeostasis	4/476	19/1993	0.700317131749994	0.952958804400885	0.894434103782986	SOX9/RBP4A/SPP1/COL2A1	4
BP	GO:0007188	adenylate cyclase-modulating G protein-coupled receptor signaling pathway	4/476	19/1993	0.700317131749994	0.952958804400885	0.894434103782986	PSAP/ADCY9/LHCGR/PTHLH	4
BP	GO:0017148	negative regulation of translation	4/476	19/1993	0.700317131749994	0.952958804400885	0.894434103782986	GAPDH/TRIM71/CELF2/IGF2BP1	4
BP	GO:0032200	telomere organization	4/476	19/1993	0.700317131749994	0.952958804400885	0.894434103782986	BLM/MRE11/DCLRE1B/RAD51	4
BP	GO:0051054	positive regulation of DNA metabolic process	4/476	19/1993	0.700317131749994	0.952958804400885	0.894434103782986	GREM1/NPAS2/TGFB1/EYA1	4
BP	GO:0051153	regulation of striated muscle cell differentiation	4/476	19/1993	0.700317131749994	0.952958804400885	0.894434103782986	GREM1/MSX1/RBM38/TGFB1	4
BP	GO:0071900	regulation of protein serine/threonine kinase activity	9/476	42/1993	0.704581024119182	0.952958804400885	0.894434103782986	CHRNA7/CCNB2/TAOK3/PDCD4/DUSP4/TGFB1/NTRK3/MOS/PKIA	9
BP	GO:0051258	protein polymerization	7/476	33/1993	0.706555192279269	0.952958804400885	0.894434103782986	GSN/FGB/DES/TUBB2B/MX1/RDX/FAM206A	7
BP	GO:0071214	cellular response to abiotic stimulus	7/476	33/1993	0.706555192279269	0.952958804400885	0.894434103782986	SOX9/BCL2L1/PALM/GATA3/PTGS2/YAP1/CHEK1	7
BP	GO:0104004	cellular response to environmental stimulus	7/476	33/1993	0.706555192279269	0.952958804400885	0.894434103782986	SOX9/BCL2L1/PALM/GATA3/PTGS2/YAP1/CHEK1	7
BP	GO:0055082	cellular chemical homeostasis	15/476	69/1993	0.709647407135021	0.952958804400885	0.894434103782986	PRNP/ATP1B3/CHRNA7/THY1/PSEN1/ANXA5/CACNA1C/SLC24A2/ATP1B1/MT4L/CA2/TGFB1/ATP1A1/ATP2A2/PCK2	15
BP	GO:0002440	production of molecular mediator of immune response	5/476	24/1993	0.713596786457011	0.952958804400885	0.894434103782986	BCL6/HSPD1/TGFB2/TGFBR2/TGFB1	5
BP	GO:0043543	protein acylation	5/476	24/1993	0.713596786457011	0.952958804400885	0.894434103782986	ARNTL/DR1/CLOCK/TGFB1/CHEK1	5
BP	GO:0071902	positive regulation of protein serine/threonine kinase activity	5/476	24/1993	0.713596786457011	0.952958804400885	0.894434103782986	CHRNA7/TAOK3/TGFB1/NTRK3/MOS	5
BP	GO:0072593	reactive oxygen species metabolic process	5/476	24/1993	0.713596786457011	0.952958804400885	0.894434103782986	IFNW1/TGFBR2/TGFB1/NOS2/HBA1	5
BP	GO:0006954	inflammatory response	12/476	56/1993	0.71843054393799	0.952958804400885	0.894434103782986	FN1/WFDC1/PIK3AP1/BCL6/VAMP7/IL18/HMGB2/CNTF/GATA3/TGFB1/PTGS2/NOS2	12
BP	GO:0007600	sensory perception	12/476	56/1993	0.71843054393799	0.952958804400885	0.894434103782986	GJC1/GUCA1B/RGS9BP/CHRNA4/COCH/SLC24A2/GJB6/COL2A1/SOX14/LHFPL5/TECTA/EYA1	12
BP	GO:0009967	positive regulation of signal transduction	29/476	131/1993	0.719099801804496	0.952958804400885	0.894434103782986	HBEGF/NEO1/KHDRBS1/CHRNA7/SOX9/ARNTL/PIK3AP1/IFNW1/BLNK/TAOK3/TGFB2/GREM1/NTRK2/GHR/MSX1/CDH2/FGFR3/CNTF/TIMP3/GATA3/RBPMS2/TGFB1/FGR/INHBA/LFNG/NTRK3/MOS/PCK2/INHA	29
BP	GO:0051656	establishment of organelle localization	8/476	38/1993	0.720165488947865	0.952958804400885	0.894434103782986	NPM1/SEC16B/CHRNA4/VAMP7/CENPQ/FGR/CENPA/SYT1	8
BP	GO:0005996	monosaccharide metabolic process	6/476	29/1993	0.726054560672046	0.952958804400885	0.894434103782986	DCXR/PGP/RBP4A/GAPDH/ENO2/PCK2	6
BP	GO:0048871	multicellular organismal homeostasis	6/476	29/1993	0.726054560672046	0.952958804400885	0.894434103782986	SOX9/ARNTL/RBP4A/SPP1/COL2A1/PTGS2	6
BP	GO:0070371	ERK1 and ERK2 cascade	6/476	29/1993	0.726054560672046	0.952958804400885	0.894434103782986	SOX9/DUSP4/EPHA7/FGFR3/TIMP3/TGFB1	6
BP	GO:0090068	positive regulation of cell cycle process	6/476	29/1993	0.726054560672046	0.952958804400885	0.894434103782986	DTL/DYNC1LI1/GATA6/MSX1/TGFB1/FEN1	6
BP	GO:1903311	regulation of mRNA metabolic process	6/476	29/1993	0.726054560672046	0.952958804400885	0.894434103782986	KHDRBS1/DAZL/TENT5C/RBM38/CELF2/IGF2BP1	6
BP	GO:0000380	alternative mRNA splicing, via spliceosome	2/476	10/1993	0.730584718385739	0.952958804400885	0.894434103782986	KHDRBS1/CELF2	2
BP	GO:0000381	regulation of alternative mRNA splicing, via spliceosome	2/476	10/1993	0.730584718385739	0.952958804400885	0.894434103782986	KHDRBS1/CELF2	2
BP	GO:0002526	acute inflammatory response	2/476	10/1993	0.730584718385739	0.952958804400885	0.894434103782986	FN1/PTGS2	2
BP	GO:0005976	polysaccharide metabolic process	2/476	10/1993	0.730584718385739	0.952958804400885	0.894434103782986	PPP1CB/TGFB1	2
BP	GO:0006022	aminoglycan metabolic process	2/476	10/1993	0.730584718385739	0.952958804400885	0.894434103782986	CHST3/TGFB1	2
BP	GO:0006140	regulation of nucleotide metabolic process	2/476	10/1993	0.730584718385739	0.952958804400885	0.894434103782986	GPR50/NOS2	2
BP	GO:0007596	blood coagulation	2/476	10/1993	0.730584718385739	0.952958804400885	0.894434103782986	FGB/ANXA5	2
BP	GO:0007599	hemostasis	2/476	10/1993	0.730584718385739	0.952958804400885	0.894434103782986	FGB/ANXA5	2
BP	GO:0009566	fertilization	2/476	10/1993	0.730584718385739	0.952958804400885	0.894434103782986	ZP3/BCL2L1	2
BP	GO:0022898	regulation of transmembrane transporter activity	2/476	10/1993	0.730584718385739	0.952958804400885	0.894434103782986	PRNP/TESC	2
BP	GO:0030203	glycosaminoglycan metabolic process	2/476	10/1993	0.730584718385739	0.952958804400885	0.894434103782986	CHST3/TGFB1	2
BP	GO:0032355	response to estradiol	2/476	10/1993	0.730584718385739	0.952958804400885	0.894434103782986	VTG2/TGFB1	2
BP	GO:0032635	interleukin-6 production	2/476	10/1993	0.730584718385739	0.952958804400885	0.894434103782986	HSPD1/NOS2	2
BP	GO:0032874	positive regulation of stress-activated MAPK cascade	2/476	10/1993	0.730584718385739	0.952958804400885	0.894434103782986	TAOK3/TGFB2	2
BP	GO:0042733	embryonic digit morphogenesis	2/476	10/1993	0.730584718385739	0.952958804400885	0.894434103782986	TMEM231/MSX1	2
BP	GO:0044060	regulation of endocrine process	2/476	10/1993	0.730584718385739	0.952958804400885	0.894434103782986	TGFB1/INHBA	2
BP	GO:0044774	mitotic DNA integrity checkpoint	2/476	10/1993	0.730584718385739	0.952958804400885	0.894434103782986	TAOK3/MRE11	2
BP	GO:0045739	positive regulation of DNA repair	2/476	10/1993	0.730584718385739	0.952958804400885	0.894434103782986	NPAS2/EYA1	2
BP	GO:0046173	polyol biosynthetic process	2/476	10/1993	0.730584718385739	0.952958804400885	0.894434103782986	PGP/PCK2	2
BP	GO:0048284	organelle fusion	2/476	10/1993	0.730584718385739	0.952958804400885	0.894434103782986	VAMP7/GAPDH	2
BP	GO:0048741	skeletal muscle fiber development	2/476	10/1993	0.730584718385739	0.952958804400885	0.894434103782986	ACTA1/ACTN1	2
BP	GO:0050817	coagulation	2/476	10/1993	0.730584718385739	0.952958804400885	0.894434103782986	FGB/ANXA5	2
BP	GO:0051187	cofactor catabolic process	2/476	10/1993	0.730584718385739	0.952958804400885	0.894434103782986	HMOX1/HBA1	2
BP	GO:0055006	cardiac cell development	2/476	10/1993	0.730584718385739	0.952958804400885	0.894434103782986	MYH15/BVES	2
BP	GO:0070304	positive regulation of stress-activated protein kinase signaling cascade	2/476	10/1993	0.730584718385739	0.952958804400885	0.894434103782986	TAOK3/TGFB2	2
BP	GO:0070972	protein localization to endoplasmic reticulum	2/476	10/1993	0.730584718385739	0.952958804400885	0.894434103782986	SEC16B/INSIG1	2
BP	GO:1900542	regulation of purine nucleotide metabolic process	2/476	10/1993	0.730584718385739	0.952958804400885	0.894434103782986	GPR50/NOS2	2
BP	GO:2001022	positive regulation of response to DNA damage stimulus	2/476	10/1993	0.730584718385739	0.952958804400885	0.894434103782986	NPAS2/EYA1	2
BP	GO:0006260	DNA replication	9/476	43/1993	0.732667262598821	0.952958804400885	0.894434103782986	FBH1/BLM/DTL/CHAF1B/MRE11/CENPS/RAD51/FEN1/NFIX	9
BP	GO:0043254	regulation of protein complex assembly	9/476	43/1993	0.732667262598821	0.952958804400885	0.894434103782986	GSN/SUB1/DR1/VEGFA/TUBB2B/RDX/INSIG1/TGFB1/FAM206A	9
BP	GO:0001936	regulation of endothelial cell proliferation	3/476	15/1993	0.733386846333798	0.952958804400885	0.894434103782986	VEGFA/CNMD/NGFR	3
BP	GO:0002377	immunoglobulin production	3/476	15/1993	0.733386846333798	0.952958804400885	0.894434103782986	BCL6/HSPD1/TGFB1	3
BP	GO:0002460	adaptive immune response based on somatic recombination of immune receptors built from immunoglobulin superfamily domains	3/476	15/1993	0.733386846333798	0.952958804400885	0.894434103782986	BCL6/HSPD1/TGFB1	3
BP	GO:0006611	protein export from nucleus	3/476	15/1993	0.733386846333798	0.952958804400885	0.894434103782986	NPM1/TXN/TGFB1	3
BP	GO:0009913	epidermal cell differentiation	3/476	15/1993	0.733386846333798	0.952958804400885	0.894434103782986	HOXA7/GATA3/LHFPL5	3
BP	GO:0010675	regulation of cellular carbohydrate metabolic process	3/476	15/1993	0.733386846333798	0.952958804400885	0.894434103782986	PGP/GPR50/PCK2	3
BP	GO:0016444	somatic cell DNA recombination	3/476	15/1993	0.733386846333798	0.952958804400885	0.894434103782986	BCL6/HSPD1/TGFB1	3
BP	GO:0030073	insulin secretion	3/476	15/1993	0.733386846333798	0.952958804400885	0.894434103782986	ARNTL/RBP4A/TRH	3
BP	GO:0031503	protein-containing complex localization	3/476	15/1993	0.733386846333798	0.952958804400885	0.894434103782986	NPM1/NSG1/DBN1	3
BP	GO:0035567	non-canonical Wnt signaling pathway	3/476	15/1993	0.733386846333798	0.952958804400885	0.894434103782986	FRZB/FZD1/FZD7	3
BP	GO:0043588	skin development	3/476	15/1993	0.733386846333798	0.952958804400885	0.894434103782986	TGFB2/HOXA7/PTN	3
BP	GO:0043903	regulation of symbiosis, encompassing mutualism through parasitism	3/476	15/1993	0.733386846333798	0.952958804400885	0.894434103782986	CG-1B/GAPDH/PCK2	3
BP	GO:0044782	cilium organization	3/476	15/1993	0.733386846333798	0.952958804400885	0.894434103782986	GSN/TMEM231/CEP41	3
BP	GO:0060079	excitatory postsynaptic potential	3/476	15/1993	0.733386846333798	0.952958804400885	0.894434103782986	CHRNB2/CHRNA7/CHRNA4	3
BP	GO:0060271	cilium assembly	3/476	15/1993	0.733386846333798	0.952958804400885	0.894434103782986	GSN/TMEM231/CEP41	3
BP	GO:0061025	membrane fusion	3/476	15/1993	0.733386846333798	0.952958804400885	0.894434103782986	VAMP7/GAPDH/MX1	3
BP	GO:0098656	anion transmembrane transport	3/476	15/1993	0.733386846333798	0.952958804400885	0.894434103782986	PRNP/SLC38A2/PQLC2	3
BP	GO:1902600	proton transmembrane transport	3/476	15/1993	0.733386846333798	0.952958804400885	0.894434103782986	TESC/ATP1A1/ATP2A2	3
BP	GO:0009152	purine ribonucleotide biosynthetic process	7/476	34/1993	0.73771506046524	0.952958804400885	0.894434103782986	PKM/ADCY9/GPR50/CKB/GAPDH/ENO2/TGFB1	7
BP	GO:0009205	purine ribonucleoside triphosphate metabolic process	7/476	34/1993	0.73771506046524	0.952958804400885	0.894434103782986	PKM/GPR50/CKB/GAPDH/ENO2/TGFB1/PCK2	7
BP	GO:0016051	carbohydrate biosynthetic process	7/476	34/1993	0.73771506046524	0.952958804400885	0.894434103782986	ST6GALNAC1/PGP/RBP4A/GAPDH/ENO2/TGFB1/PCK2	7
BP	GO:0019438	aromatic compound biosynthetic process	112/476	489/1993	0.73980164375635	0.952958804400885	0.894434103782986	PRNP/CITED4/ETS1/TENM2/NEO1/PKM/NR5A2/NPM1/E2F1/SUB1/KHDRBS1/MYBL2/MAFB/LHX3/ALAS2/ADA/SOX9/SOX8/ARNTL/LHX1/NFKB2/CTDSPL/DR1/SMAD5/BSX/BCL6/ADCY9/ATP1B4/PDCD4/NEUROD1/USP13/LBH/GPR50/TGFB2/GREM1/DTL/SEMA4D/HMGB2/GSC/ITGB3BP/TBXT/CKB/BMPR1B/BASP1/ESR1/GBX2/CLOCK/MYB/GAPDH/ENO2/TGIF1/GATA6/MSX1/PSIP1/TYRP1/POU2F1/POU1F1/TXN/ERG/ETS2/NPAS2/INSIG1/HOXA4/SMAD6/HOXA5/MAF/HOXA7/NANOG/HOXA3/HOXA6/HOXA9/G…	112
BP	GO:0002088	lens development in camera-type eye	4/476	20/1993	0.740491948599528	0.952958804400885	0.894434103782986	TDRD7/MAF/TGFB1/NTRK3	4
BP	GO:0006165	nucleoside diphosphate phosphorylation	4/476	20/1993	0.740491948599528	0.952958804400885	0.894434103782986	PKM/GPR50/GAPDH/ENO2	4
BP	GO:0007187	G protein-coupled receptor signaling pathway, coupled to cyclic nucleotide second messenger	4/476	20/1993	0.740491948599528	0.952958804400885	0.894434103782986	PSAP/ADCY9/LHCGR/PTHLH	4
BP	GO:0019221	cytokine-mediated signaling pathway	4/476	20/1993	0.740491948599528	0.952958804400885	0.894434103782986	PRLR/IFNW1/GHR/CNTF	4
BP	GO:0030072	peptide hormone secretion	4/476	20/1993	0.740491948599528	0.952958804400885	0.894434103782986	ARNTL/RBP4A/TRH/ANXA5	4
BP	GO:0031098	stress-activated protein kinase signaling cascade	4/476	20/1993	0.740491948599528	0.952958804400885	0.894434103782986	STK10/TAOK3/PDCD4/TGFB2	4
BP	GO:0031334	positive regulation of protein complex assembly	4/476	20/1993	0.740491948599528	0.952958804400885	0.894434103782986	GSN/SUB1/VEGFA/TGFB1	4
BP	GO:0031570	DNA integrity checkpoint	4/476	20/1993	0.740491948599528	0.952958804400885	0.894434103782986	TAOK3/DTL/MRE11/CHEK1	4
BP	GO:0046939	nucleotide phosphorylation	4/476	20/1993	0.740491948599528	0.952958804400885	0.894434103782986	PKM/GPR50/GAPDH/ENO2	4
BP	GO:0019725	cellular homeostasis	18/476	84/1993	0.744709364864233	0.952958804400885	0.894434103782986	PRNP/ATP1B3/QSOX1/CHRNA7/THY1/NHLRC2/PSEN1/ANXA5/CACNA1C/SLC24A2/ATP1B1/TXN/MT4L/CA2/TGFB1/ATP1A1/ATP2A2/PCK2	18
BP	GO:0006164	purine nucleotide biosynthetic process	8/476	39/1993	0.748643360325802	0.952958804400885	0.894434103782986	PKM/ADCY9/GPR50/CKB/GAPDH/ENO2/TGFB1/NOS2	8
BP	GO:0006520	cellular amino acid metabolic process	8/476	39/1993	0.748643360325802	0.952958804400885	0.894434103782986	ASL2/PLOD1/CARS/P4HA2/ASNS/GLDC/NOS2/GLUL	8
BP	GO:0009126	purine nucleoside monophosphate metabolic process	8/476	39/1993	0.748643360325802	0.952958804400885	0.894434103782986	PKM/ADA/GPR50/CKB/GAPDH/ENO2/TGFB1/PCK2	8
BP	GO:0009167	purine ribonucleoside monophosphate metabolic process	8/476	39/1993	0.748643360325802	0.952958804400885	0.894434103782986	PKM/ADA/GPR50/CKB/GAPDH/ENO2/TGFB1/PCK2	8
BP	GO:0071345	cellular response to cytokine stimulus	8/476	39/1993	0.748643360325802	0.952958804400885	0.894434103782986	PRLR/SOX9/IFNW1/HSPD1/GAPDH/GHR/RPLP0/CNTF	8
BP	GO:0006402	mRNA catabolic process	5/476	25/1993	0.748939083589432	0.952958804400885	0.894434103782986	DAZL/TENT5C/RBM38/EDC3/IGF2BP1	5
BP	GO:0006790	sulfur compound metabolic process	5/476	25/1993	0.748939083589432	0.952958804400885	0.894434103782986	HPGDS/HMGCS1/GSTA2/CHST3/GSTM2	5
BP	GO:0016050	vesicle organization	5/476	25/1993	0.748939083589432	0.952958804400885	0.894434103782986	SEC16B/VAMP7/TYRP1/INSIG1/S100A10	5
BP	GO:0043624	cellular protein complex disassembly	5/476	25/1993	0.748939083589432	0.952958804400885	0.894434103782986	GSN/STMN1/RDX/KIF18B/KATNB1	5
BP	GO:0070663	regulation of leukocyte proliferation	5/476	25/1993	0.748939083589432	0.952958804400885	0.894434103782986	PRNP/BCL6/IL18/GREM1/TGFB1	5
BP	GO:0033554	cellular response to stress	48/476	216/1993	0.753264561074716	0.952958804400885	0.894434103782986	HSPA5/NPM1/STK10/ARNTL/BOK/CHRNA4/HMCES/BCL2L1/BCL6/TAOK3/MASTL/PTPN1/FBH1/BLM/PDCD4/TGFB2/DTL/RAD54L/PARPBP/CLOCK/GATA6/TXN/CHAF1B/NPAS2/DNAJC3/MRE11/INSIG1/CENPS/CNTF/NREP/DCLRE1B/RAD51/FANCM/PTGS2/FEN1/TRIP13/ALB/RPS27A/YAP1/KPTN/RAD52/NTRK3/IGF2BP1/HIC1/CHEK1/EYA1/RAD54B/SFR1	48
BP	GO:0034660	ncRNA metabolic process	11/476	53/1993	0.7550180540228	0.952958804400885	0.894434103782986	PIWIL1/CARS/DTD2/DICER1/INTS9/TRIM71/LIN28B/TRMU/RPL7/RPL35/TAF1B	11
BP	GO:0042176	regulation of protein catabolic process	6/476	30/1993	0.757737535455197	0.952958804400885	0.894434103782986	OAZ1/SOX9/ARNTL/DTL/TIMP2/TIMP3	6
BP	GO:0044281	small molecule metabolic process	44/476	199/1993	0.757920222769813	0.952958804400885	0.894434103782986	CETP/ACSBG2/PKM/ASL2/GK5/DCXR/AACS/STAR/ADA/ALDH1A2/PLOD1/NPL/DISP3/ST6GAL1/CYP2C23b/PGP/CARS/SORL1/RBP4A/P4HA2/ADCY9/CYP17A1/GPR50/ASNS/HPGDS/CKB/GAPDH/ENO2/HMGCS1/GLDC/ALDH1A1/TXN/INSIG1/CHST3/FDX1/INSIG2/FDPS/LCAT/TGFB1/PTGS2/ST3GAL1/NOS2/GLUL/PCK2	44
BP	GO:0043410	positive regulation of MAPK cascade	9/476	44/1993	0.758909480058282	0.952958804400885	0.894434103782986	CHRNA7/TAOK3/TGFB2/NTRK2/CDH2/FGFR3/TGFB1/NTRK3/MOS	9
BP	GO:0060249	anatomical structure homeostasis	9/476	44/1993	0.758909480058282	0.952958804400885	0.894434103782986	SOX9/RBP4A/BLM/SPP1/MRE11/DCLRE1B/RAD51/COL2A1/TGFB1	9
BP	GO:0071705	nitrogen compound transport	40/476	182/1993	0.763419994445258	0.952958804400885	0.894434103782986	PRNP/ARL8A/OAZ1/NPM1/NCBP3/KHDRBS1/RAB5C/SEC16B/RABGAP1L/SLC25A36/ARNTL/CHRNA4/SORL1/RBP4A/VAMP7/IL18/HSPD1/CEP41/TRH/SLC38A2/TGFB2/TBCK/IGF2BP3/TGFBR2/ANXA5/KPNA1/GAPDH/PHAX/NSG1/TXN/INSIG1/GATA3/CA2/TGFB1/FGR/PQLC2/NOS2/SYT1/IGF2BP1/PCK2	40
BP	GO:0043207	response to external biotic stimulus	18/476	85/1993	0.763659223735095	0.952958804400885	0.894434103782986	IFNW1/BCL2L1/RBP4A/TGFB2/COCH/HMGB2/GAPDH/MX1/AvBD1/MT4L/RPL30/TGFB1/FGR/ALB/NOS2/JUND/COLEC11/HIST1H2B7	18
BP	GO:0051707	response to other organism	18/476	85/1993	0.763659223735095	0.952958804400885	0.894434103782986	IFNW1/BCL2L1/RBP4A/TGFB2/COCH/HMGB2/GAPDH/MX1/AvBD1/MT4L/RPL30/TGFB1/FGR/ALB/NOS2/JUND/COLEC11/HIST1H2B7	18
BP	GO:0030162	regulation of proteolysis	12/476	58/1993	0.765104776062306	0.952958804400885	0.894434103782986	COL6A3/WFDC1/HSPD1/FBLN1/GAPDH/EPHA7/BIRC2/TIMP2/TNFAIP8/TIMP3/PTGS2/NGFR	12
BP	GO:0009144	purine nucleoside triphosphate metabolic process	7/476	35/1993	0.766493572138494	0.952958804400885	0.894434103782986	PKM/GPR50/CKB/GAPDH/ENO2/TGFB1/PCK2	7
BP	GO:0009199	ribonucleoside triphosphate metabolic process	7/476	35/1993	0.766493572138494	0.952958804400885	0.894434103782986	PKM/GPR50/CKB/GAPDH/ENO2/TGFB1/PCK2	7
BP	GO:0009260	ribonucleotide biosynthetic process	7/476	35/1993	0.766493572138494	0.952958804400885	0.894434103782986	PKM/ADCY9/GPR50/CKB/GAPDH/ENO2/TGFB1	7
BP	GO:0030031	cell projection assembly	7/476	35/1993	0.766493572138494	0.952958804400885	0.894434103782986	GSN/TENM2/TMEM231/CEP41/PALM/AGRN/FAM206A	7
BP	GO:0090305	nucleic acid phosphodiester bond hydrolysis	7/476	35/1993	0.766493572138494	0.952958804400885	0.894434103782986	PIWIL1/DICER1/MRE11/DCLRE1B/FANCM/FEN1/EDC3	7
BP	GO:0120031	plasma membrane bounded cell projection assembly	7/476	35/1993	0.766493572138494	0.952958804400885	0.894434103782986	GSN/TENM2/TMEM231/CEP41/PALM/AGRN/FAM206A	7
BP	GO:0071702	organic substance transport	47/476	213/1993	0.769777174903649	0.952958804400885	0.894434103782986	PRNP/ARL8A/OAZ1/CETP/VTG2/NPM1/NCBP3/SLC16A9/STAR/KHDRBS1/RAB5C/SEC16B/RABGAP1L/SLC2A1/SLC25A36/ARNTL/CHRNA4/SORL1/RBP4A/VAMP7/IL18/HSPD1/CEP41/TRH/SLC38A2/GPR50/TGFB2/TBCK/IGF2BP3/TGFBR2/ANXA5/KPNA1/GAPDH/PHAX/NSG1/TXN/INSIG1/GATA3/CA2/TGFB1/FGR/PQLC2/INHBA/NOS2/SYT1/IGF2BP1/PCK2	47
BP	GO:0018130	heterocycle biosynthetic process	110/476	484/1993	0.771699948681512	0.952958804400885	0.894434103782986	PRNP/CITED4/ETS1/TENM2/NEO1/PKM/NR5A2/NPM1/E2F1/SUB1/KHDRBS1/MYBL2/MAFB/LHX3/ALAS2/ADA/SOX9/SOX8/ARNTL/LHX1/NFKB2/CTDSPL/DR1/SMAD5/BSX/BCL6/ADCY9/ATP1B4/PDCD4/NEUROD1/USP13/LBH/GPR50/GREM1/DTL/SEMA4D/HMGB2/GSC/ITGB3BP/TBXT/CKB/BMPR1B/BASP1/ESR1/GBX2/CLOCK/MYB/GAPDH/ENO2/TGIF1/GATA6/MSX1/PSIP1/POU2F1/POU1F1/TXN/ERG/ETS2/NPAS2/INSIG1/HOXA4/SMAD6/HOXA5/MAF/HOXA7/NANOG/HOXA3/HOXA6/HOXA9/GATA3/HHEX/L3…	110
BP	GO:0000910	cytokinesis	3/476	16/1993	0.774671571249541	0.952958804400885	0.894434103782986	KLHL9/BCL2L1/CENPA	3
BP	GO:0006888	ER to Golgi vesicle-mediated transport	3/476	16/1993	0.774671571249541	0.952958804400885	0.894434103782986	SEC16B/VAMP7/INSIG1	3
BP	GO:0007586	digestion	3/476	16/1993	0.774671571249541	0.952958804400885	0.894434103782986	SOX9/RBP4A/CLPS	3
BP	GO:0008654	phospholipid biosynthetic process	3/476	16/1993	0.774671571249541	0.952958804400885	0.894434103782986	CHPT1/HMGCS1/FDPS	3
BP	GO:0030902	hindbrain development	3/476	16/1993	0.774671571249541	0.952958804400885	0.894434103782986	MAFB/LHX1/GBX2	3
BP	GO:0032272	negative regulation of protein polymerization	3/476	16/1993	0.774671571249541	0.952958804400885	0.894434103782986	GSN/TUBB2B/RDX	3
BP	GO:0045214	sarcomere organization	3/476	16/1993	0.774671571249541	0.952958804400885	0.894434103782986	CSRP1/CSRP2/ACTN1	3
BP	GO:0045667	regulation of osteoblast differentiation	3/476	16/1993	0.774671571249541	0.952958804400885	0.894434103782986	SMAD5/GREM1/JUND	3
BP	GO:0051028	mRNA transport	3/476	16/1993	0.774671571249541	0.952958804400885	0.894434103782986	NCBP3/IGF2BP3/IGF2BP1	3
BP	GO:0051403	stress-activated MAPK cascade	3/476	16/1993	0.774671571249541	0.952958804400885	0.894434103782986	TAOK3/PDCD4/TGFB2	3
BP	GO:0051650	establishment of vesicle localization	3/476	16/1993	0.774671571249541	0.952958804400885	0.894434103782986	SEC16B/CHRNA4/SYT1	3
BP	GO:0099565	chemical synaptic transmission, postsynaptic	3/476	16/1993	0.774671571249541	0.952958804400885	0.894434103782986	CHRNB2/CHRNA7/CHRNA4	3
BP	GO:1990748	cellular detoxification	3/476	16/1993	0.774671571249541	0.952958804400885	0.894434103782986	SELENOU/PTGS2/HBA1	3
BP	GO:0006470	protein dephosphorylation	8/476	40/1993	0.775038040434505	0.952958804400885	0.894434103782986	CTDSPL/PGP/MASTL/PTPN1/PPP1CB/DUSP4/TGFB1/EYA1	8
BP	GO:0009161	ribonucleoside monophosphate metabolic process	8/476	40/1993	0.775038040434505	0.952958804400885	0.894434103782986	PKM/ADA/GPR50/CKB/GAPDH/ENO2/TGFB1/PCK2	8
BP	GO:0045787	positive regulation of cell cycle	8/476	40/1993	0.775038040434505	0.952958804400885	0.894434103782986	TGFB2/DTL/DYNC1LI1/GATA6/MSX1/TGFB1/FEN1/LFNG	8
BP	GO:0030239	myofibril assembly	4/476	21/1993	0.77644937389463	0.952958804400885	0.894434103782986	CSRP1/ACTA1/CSRP2/ACTN1	4
BP	GO:0048639	positive regulation of developmental growth	4/476	21/1993	0.77644937389463	0.952958804400885	0.894434103782986	NTRK2/GATA6/AGRN/NTRK3	4
BP	GO:0071478	cellular response to radiation	4/476	21/1993	0.77644937389463	0.952958804400885	0.894434103782986	BCL2L1/GATA3/YAP1/CHEK1	4
BP	GO:1902904	negative regulation of supramolecular fiber organization	4/476	21/1993	0.77644937389463	0.952958804400885	0.894434103782986	GSN/TUBB2B/RDX/KATNB1	4
BP	GO:0006303	double-strand break repair via nonhomologous end joining	2/476	11/1993	0.779593181815788	0.952958804400885	0.894434103782986	MRE11/DCLRE1B	2
BP	GO:0008643	carbohydrate transport	2/476	11/1993	0.779593181815788	0.952958804400885	0.894434103782986	SLC2A1/GPR50	2
BP	GO:0009581	detection of external stimulus	2/476	11/1993	0.779593181815788	0.952958804400885	0.894434103782986	RGS9BP/LHFPL5	2
BP	GO:0009582	detection of abiotic stimulus	2/476	11/1993	0.779593181815788	0.952958804400885	0.894434103782986	RGS9BP/LHFPL5	2
BP	GO:0010906	regulation of glucose metabolic process	2/476	11/1993	0.779593181815788	0.952958804400885	0.894434103782986	PGP/PCK2	2
BP	GO:0010950	positive regulation of endopeptidase activity	2/476	11/1993	0.779593181815788	0.952958804400885	0.894434103782986	HSPD1/NGFR	2
BP	GO:0014904	myotube cell development	2/476	11/1993	0.779593181815788	0.952958804400885	0.894434103782986	ACTA1/ACTN1	2
BP	GO:0032409	regulation of transporter activity	2/476	11/1993	0.779593181815788	0.952958804400885	0.894434103782986	PRNP/TESC	2
BP	GO:0033077	T cell differentiation in thymus	2/476	11/1993	0.779593181815788	0.952958804400885	0.894434103782986	MAFB/CD3E	2
BP	GO:0035967	cellular response to topologically incorrect protein	2/476	11/1993	0.779593181815788	0.952958804400885	0.894434103782986	HSPA5/PTPN1	2
BP	GO:0042177	negative regulation of protein catabolic process	2/476	11/1993	0.779593181815788	0.952958804400885	0.894434103782986	TIMP2/TIMP3	2
BP	GO:0046328	regulation of JNK cascade	2/476	11/1993	0.779593181815788	0.952958804400885	0.894434103782986	TAOK3/PDCD4	2
BP	GO:0048167	regulation of synaptic plasticity	2/476	11/1993	0.779593181815788	0.952958804400885	0.894434103782986	SLC24A2/DBN1	2
BP	GO:0048489	synaptic vesicle transport	2/476	11/1993	0.779593181815788	0.952958804400885	0.894434103782986	CHRNA4/SYT1	2
BP	GO:0048644	muscle organ morphogenesis	2/476	11/1993	0.779593181815788	0.952958804400885	0.894434103782986	CNTF/TGFB1	2
BP	GO:0050729	positive regulation of inflammatory response	2/476	11/1993	0.779593181815788	0.952958804400885	0.894434103782986	VAMP7/PTGS2	2
BP	GO:0050792	regulation of viral process	2/476	11/1993	0.779593181815788	0.952958804400885	0.894434103782986	CG-1B/PCK2	2
BP	GO:0050871	positive regulation of B cell activation	2/476	11/1993	0.779593181815788	0.952958804400885	0.894434103782986	BCL6/TGFB1	2
BP	GO:0051100	negative regulation of binding	2/476	11/1993	0.779593181815788	0.952958804400885	0.894434103782986	HSPA5/MSX1	2
BP	GO:0055072	iron ion homeostasis	2/476	11/1993	0.779593181815788	0.952958804400885	0.894434103782986	NEO1/HMOX1	2
BP	GO:0071236	cellular response to antibiotic	2/476	11/1993	0.779593181815788	0.952958804400885	0.894434103782986	TXN/PCK2	2
BP	GO:0097480	establishment of synaptic vesicle localization	2/476	11/1993	0.779593181815788	0.952958804400885	0.894434103782986	CHRNA4/SYT1	2
BP	GO:0051495	positive regulation of cytoskeleton organization	5/476	26/1993	0.780943668136975	0.953259385575969	0.894716225164003	GSN/TGFBR2/S100A10/KATNB1/NTRK3	5
BP	GO:0097237	cellular response to toxic substance	5/476	26/1993	0.780943668136975	0.953259385575969	0.894716225164003	SELENOU/TXN/PTGS2/HBA1/PCK2	5
BP	GO:0070925	organelle assembly	18/476	86/1993	0.781660596483228	0.953460204614877	0.894904711168077	CSRP1/GSN/TMEM231/SASS6/TMEM41B/CEP41/ACTA1/CENPN/CENPK/CENPH/RPLP0/CENPS/CENPW/CENPT/CSRP2/CENPA/EDC3/ACTN1	18
BP	GO:0016055	Wnt signaling pathway	14/476	68/1993	0.78351730094044	0.954376048993083	0.895764310178908	FRZB/SOX9/DRAXIN/ARNTL/DKK3/FZD1/PSEN1/GREM1/CDH2/SMAD6/GATA3/FZD7/SOSTDC1/APCDD1	14
BP	GO:0198738	cell-cell signaling by wnt	14/476	68/1993	0.78351730094044	0.954376048993083	0.895764310178908	FRZB/SOX9/DRAXIN/ARNTL/DKK3/FZD1/PSEN1/GREM1/CDH2/SMAD6/GATA3/FZD7/SOSTDC1/APCDD1	14
BP	GO:0051051	negative regulation of transport	6/476	31/1993	0.786654100723406	0.956846355073008	0.898082905688455	OAZ1/TRH/GPR50/ANXA5/TXN/INSIG1	6
BP	GO:0140014	mitotic nuclear division	6/476	31/1993	0.786654100723406	0.956846355073008	0.898082905688455	DYNC1LI1/CENPK/CDCA9/KIF18B/TRIP13/CHEK1	6
BP	GO:0009314	response to radiation	10/476	50/1993	0.791245737180452	0.961753621389761	0.902688798755164	RGS9BP/BCL2L1/DTL/PPP1CB/TXN/GATA3/YAP1/CHEK1/EYA1/JUND	10
BP	GO:0050673	epithelial cell proliferation	7/476	36/1993	0.792906733630721	0.963094315444493	0.903947155863313	SOX9/TGFB2/VEGFA/CNMD/HOXA5/TGFB1/NGFR	7
BP	GO:0030326	embryonic limb morphogenesis	4/476	22/1993	0.80835885374576	0.970118340892426	0.910539810107607	TMEM231/GREM1/MSX1/SP8	4
BP	GO:0031333	negative regulation of protein complex assembly	4/476	22/1993	0.80835885374576	0.970118340892426	0.910539810107607	GSN/TUBB2B/RDX/INSIG1	4
BP	GO:0032944	regulation of mononuclear cell proliferation	4/476	22/1993	0.80835885374576	0.970118340892426	0.910539810107607	PRNP/BCL6/IL18/TGFB1	4
BP	GO:0050670	regulation of lymphocyte proliferation	4/476	22/1993	0.80835885374576	0.970118340892426	0.910539810107607	PRNP/BCL6/IL18/TGFB1	4
BP	GO:0070372	regulation of ERK1 and ERK2 cascade	5/476	27/1993	0.8097103714822	0.970118340892426	0.910539810107607	DUSP4/EPHA7/FGFR3/TIMP3/TGFB1	5
BP	GO:0001935	endothelial cell proliferation	3/476	17/1993	0.810565625024106	0.970118340892426	0.910539810107607	VEGFA/CNMD/NGFR	3
BP	GO:0002200	somatic diversification of immune receptors	3/476	17/1993	0.810565625024106	0.970118340892426	0.910539810107607	BCL6/HSPD1/TGFB1	3
BP	GO:0006475	internal protein amino acid acetylation	3/476	17/1993	0.810565625024106	0.970118340892426	0.910539810107607	DR1/TGFB1/CHEK1	3
BP	GO:0014902	myotube differentiation	3/476	17/1993	0.810565625024106	0.970118340892426	0.910539810107607	ACTA1/RBM38/ACTN1	3
BP	GO:0016573	histone acetylation	3/476	17/1993	0.810565625024106	0.970118340892426	0.910539810107607	DR1/TGFB1/CHEK1	3
BP	GO:0018393	internal peptidyl-lysine acetylation	3/476	17/1993	0.810565625024106	0.970118340892426	0.910539810107607	DR1/TGFB1/CHEK1	3
BP	GO:0018394	peptidyl-lysine acetylation	3/476	17/1993	0.810565625024106	0.970118340892426	0.910539810107607	DR1/TGFB1/CHEK1	3
BP	GO:0030307	positive regulation of cell growth	3/476	17/1993	0.810565625024106	0.970118340892426	0.910539810107607	TGFB2/NTRK2/NTRK3	3
BP	GO:0044843	cell cycle G1/S phase transition	3/476	17/1993	0.810565625024106	0.970118340892426	0.910539810107607	CTDSPL/TRIM71/INHBA	3
BP	GO:0051606	detection of stimulus	3/476	17/1993	0.810565625024106	0.970118340892426	0.910539810107607	RGS9BP/TGFBR2/LHFPL5	3
BP	GO:0099003	vesicle-mediated transport in synapse	3/476	17/1993	0.810565625024106	0.970118340892426	0.910539810107607	CHRNA4/NSG1/SYT1	3
BP	GO:0031032	actomyosin structure organization	6/476	32/1993	0.812872421447651	0.970118340892426	0.910539810107607	CSRP1/ACTA1/TGFBR2/S100A10/CSRP2/ACTN1	6
BP	GO:0051301	cell division	18/476	88/1993	0.814805366979363	0.970118340892426	0.910539810107607	ARL8A/CCNB2/KLHL9/BCL2L1/MASTL/TGFB2/PPP1CB/VEGFA/ITGB3BP/CDCA9/CENPS/CENPW/CENPT/TGFB1/KIF18B/KATNB1/CENPA/PTN	18
BP	GO:0046390	ribose phosphate biosynthetic process	7/476	37/1993	0.817006550268698	0.970118340892426	0.910539810107607	PKM/ADCY9/GPR50/CKB/GAPDH/ENO2/TGFB1	7
BP	GO:0006892	post-Golgi vesicle-mediated transport	2/476	12/1993	0.820609952319201	0.970118340892426	0.910539810107607	SORL1/VAMP7	2
BP	GO:0009798	axis specification	2/476	12/1993	0.820609952319201	0.970118340892426	0.910539810107607	LHX1/HAND2	2
BP	GO:0016485	protein processing	2/476	12/1993	0.820609952319201	0.970118340892426	0.910539810107607	PSEN1/BIRC2	2
BP	GO:0030595	leukocyte chemotaxis	2/476	12/1993	0.820609952319201	0.970118340892426	0.910539810107607	TGFB2/VEGFA	2
BP	GO:0030835	negative regulation of actin filament depolymerization	2/476	12/1993	0.820609952319201	0.970118340892426	0.910539810107607	GSN/RDX	2
BP	GO:0030837	negative regulation of actin filament polymerization	2/476	12/1993	0.820609952319201	0.970118340892426	0.910539810107607	GSN/RDX	2
BP	GO:0031348	negative regulation of defense response	2/476	12/1993	0.820609952319201	0.970118340892426	0.910539810107607	WFDC1/GATA3	2
BP	GO:0031396	regulation of protein ubiquitination	2/476	12/1993	0.820609952319201	0.970118340892426	0.910539810107607	DCUN1D1/BIRC2	2
BP	GO:0031960	response to corticosteroid	2/476	12/1993	0.820609952319201	0.970118340892426	0.910539810107607	SLC2A1/PCK2	2
BP	GO:0034637	cellular carbohydrate biosynthetic process	2/476	12/1993	0.820609952319201	0.970118340892426	0.910539810107607	PGP/PCK2	2
BP	GO:0045669	positive regulation of osteoblast differentiation	2/476	12/1993	0.820609952319201	0.970118340892426	0.910539810107607	SMAD5/JUND	2
BP	GO:0046488	phosphatidylinositol metabolic process	2/476	12/1993	0.820609952319201	0.970118340892426	0.910539810107607	CISH/PIP5K1B	2
BP	GO:0048469	cell maturation	2/476	12/1993	0.820609952319201	0.970118340892426	0.910539810107607	HOXA5/TRIP13	2
BP	GO:0050806	positive regulation of synaptic transmission	2/476	12/1993	0.820609952319201	0.970118340892426	0.910539810107607	SLC24A2/CA2	2
BP	GO:0051384	response to glucocorticoid	2/476	12/1993	0.820609952319201	0.970118340892426	0.910539810107607	SLC2A1/PCK2	2
BP	GO:0051693	actin filament capping	2/476	12/1993	0.820609952319201	0.970118340892426	0.910539810107607	GSN/RDX	2
BP	GO:0060986	endocrine hormone secretion	2/476	12/1993	0.820609952319201	0.970118340892426	0.910539810107607	TGFB1/INHBA	2
BP	GO:0061036	positive regulation of cartilage development	2/476	12/1993	0.820609952319201	0.970118340892426	0.910539810107607	SOX9/BMPR1B	2
BP	GO:0097529	myeloid leukocyte migration	2/476	12/1993	0.820609952319201	0.970118340892426	0.910539810107607	TGFB2/VEGFA	2
BP	GO:1903531	negative regulation of secretion by cell	2/476	12/1993	0.820609952319201	0.970118340892426	0.910539810107607	TRH/ANXA5	2
BP	GO:0009123	nucleoside monophosphate metabolic process	8/476	42/1993	0.821667031114433	0.970703145587618	0.911088699798344	PKM/ADA/GPR50/CKB/GAPDH/ENO2/TGFB1/PCK2	8
BP	GO:1905114	cell surface receptor signaling pathway involved in cell-cell signaling	17/476	84/1993	0.823522612324964	0.97222984191032	0.912521636091958	CHRNB2/FRZB/CHRNA7/SOX9/DRAXIN/ARNTL/DKK3/CHRNA4/FZD1/PSEN1/GREM1/CDH2/SMAD6/GATA3/FZD7/SOSTDC1/APCDD1	17
BP	GO:1901293	nucleoside phosphate biosynthetic process	9/476	47/1993	0.826599753729973	0.975195608296606	0.915305263870511	PKM/ADA/ADCY9/GPR50/CKB/GAPDH/ENO2/TGFB1/NOS2	9
BP	GO:0043900	regulation of multi-organism process	5/476	28/1993	0.83538970229139	0.981380156603129	0.921109996348244	ZP3/HPGDS/CG-1B/GAPDH/PCK2	5
BP	GO:0045927	positive regulation of growth	5/476	28/1993	0.83538970229139	0.981380156603129	0.921109996348244	TGFB2/NTRK2/GATA6/AGRN/NTRK3	5
BP	GO:0035113	embryonic appendage morphogenesis	4/476	23/1993	0.83645869156601	0.981380156603129	0.921109996348244	TMEM231/GREM1/MSX1/SP8	4
BP	GO:0046677	response to antibiotic	4/476	23/1993	0.83645869156601	0.981380156603129	0.921109996348244	CYP1A1/BCL2L1/TXN/PCK2	4
BP	GO:0007005	mitochondrion organization	6/476	33/1993	0.836498472373959	0.981380156603129	0.921109996348244	SLC25A36/BCL2L1/APOOL/HSPD1/MX1/PCK2	6
BP	GO:0007601	visual perception	6/476	33/1993	0.836498472373959	0.981380156603129	0.921109996348244	GJC1/GUCA1B/RGS9BP/SLC24A2/COL2A1/SOX14	6
BP	GO:0050953	sensory perception of light stimulus	6/476	33/1993	0.836498472373959	0.981380156603129	0.921109996348244	GJC1/GUCA1B/RGS9BP/SLC24A2/COL2A1/SOX14	6
BP	GO:0006091	generation of precursor metabolites and energy	7/476	38/1993	0.838873886695982	0.981380156603129	0.921109996348244	PKM/GPR50/PPP1CB/GAPDH/ENO2/FDX1/PCK2	7
BP	GO:0009141	nucleoside triphosphate metabolic process	7/476	38/1993	0.838873886695982	0.981380156603129	0.921109996348244	PKM/GPR50/CKB/GAPDH/ENO2/TGFB1/PCK2	7
BP	GO:0022618	ribonucleoprotein complex assembly	7/476	38/1993	0.838873886695982	0.981380156603129	0.921109996348244	DICER1/PSIP1/RPLP0/CELF2/EIF3E/EDC3/EIF3H	7
BP	GO:0006952	defense response	24/476	117/1993	0.839710313136182	0.981380156603129	0.921109996348244	FN1/BTK/WFDC1/PIK3AP1/IFNW1/BCL6/VAMP7/IL18/HSPD1/COCH/HMGB2/GAPDH/COLEC12/MX1/AvBD1/CNTF/GATA3/RPL30/TGFB1/FGR/PTGS2/NOS2/COLEC11/HIST1H2B7	24
BP	GO:0006352	DNA-templated transcription, initiation	3/476	18/1993	0.841507897898396	0.981380156603129	0.921109996348244	SUB1/DR1/TAF1B	3
BP	GO:0007204	positive regulation of cytosolic calcium ion concentration	3/476	18/1993	0.841507897898396	0.981380156603129	0.921109996348244	PRNP/THY1/CACNA1C	3
BP	GO:0009408	response to heat	3/476	18/1993	0.841507897898396	0.981380156603129	0.921109996348244	HSPA5/BDNF/PSIP1	3
BP	GO:0042594	response to starvation	3/476	18/1993	0.841507897898396	0.981380156603129	0.921109996348244	ALB/KPTN/PCK2	3
BP	GO:0062013	positive regulation of small molecule metabolic process	3/476	18/1993	0.841507897898396	0.981380156603129	0.921109996348244	STAR/PTGS2/NOS2	3
BP	GO:1901879	regulation of protein depolymerization	3/476	18/1993	0.841507897898396	0.981380156603129	0.921109996348244	GSN/RDX/KATNB1	3
BP	GO:0019637	organophosphate metabolic process	22/476	109/1993	0.853083659533005	0.988027035021203	0.927348665547131	CETP/PKM/CISH/GK5/ADA/PGP/ADCY9/GPR50/CKB/CHPT1/GAPDH/ENO2/HMGCS1/GATA6/PIP5K1B/FGFR3/FDPS/LCAT/TGFB1/FGR/NOS2/PCK2	22
BP	GO:0007030	Golgi organization	2/476	13/1993	0.854649109667819	0.988027035021203	0.927348665547131	SEC16B/DYM	2
BP	GO:0007224	smoothened signaling pathway	2/476	13/1993	0.854649109667819	0.988027035021203	0.927348665547131	TMEM231/GLI3	2
BP	GO:0007254	JNK cascade	2/476	13/1993	0.854649109667819	0.988027035021203	0.927348665547131	TAOK3/PDCD4	2
BP	GO:0015698	inorganic anion transport	2/476	13/1993	0.854649109667819	0.988027035021203	0.927348665547131	PRNP/CA2	2
BP	GO:0035304	regulation of protein dephosphorylation	2/476	13/1993	0.854649109667819	0.988027035021203	0.927348665547131	MASTL/TGFB1	2
BP	GO:0042770	signal transduction in response to DNA damage	2/476	13/1993	0.854649109667819	0.988027035021203	0.927348665547131	DTL/CHEK1	2
BP	GO:0048024	regulation of mRNA splicing, via spliceosome	2/476	13/1993	0.854649109667819	0.988027035021203	0.927348665547131	KHDRBS1/CELF2	2
BP	GO:0050830	defense response to Gram-positive bacterium	2/476	13/1993	0.854649109667819	0.988027035021203	0.927348665547131	HMGB2/FGR	2
BP	GO:0050864	regulation of B cell activation	2/476	13/1993	0.854649109667819	0.988027035021203	0.927348665547131	BCL6/TGFB1	2
BP	GO:0051048	negative regulation of secretion	2/476	13/1993	0.854649109667819	0.988027035021203	0.927348665547131	TRH/ANXA5	2
BP	GO:0060411	cardiac septum morphogenesis	2/476	13/1993	0.854649109667819	0.988027035021203	0.927348665547131	GATA6/FGFRL1	2
BP	GO:0098876	vesicle-mediated transport to the plasma membrane	2/476	13/1993	0.854649109667819	0.988027035021203	0.927348665547131	VAMP7/NSG1	2
BP	GO:0009894	regulation of catabolic process	12/476	63/1993	0.857586574354784	0.988635084422886	0.92791937240155	OAZ1/SOX9/ARNTL/USP13/GPR50/DTL/DAZL/TENT5C/RBM38/TIMP2/TIMP3/IGF2BP1	12
BP	GO:0055001	muscle cell development	6/476	34/1993	0.857666346354398	0.988635084422886	0.92791937240155	CSRP1/ACTA1/MYH15/BVES/CSRP2/ACTN1	6
BP	GO:0055002	striated muscle cell development	6/476	34/1993	0.857666346354398	0.988635084422886	0.92791937240155	CSRP1/ACTA1/MYH15/BVES/CSRP2/ACTN1	6
BP	GO:0042742	defense response to bacterium	7/476	39/1993	0.858611814339459	0.988635084422886	0.92791937240155	COCH/HMGB2/AvBD1/RPL30/FGR/NOS2/HIST1H2B7	7
BP	GO:0044057	regulation of system process	7/476	39/1993	0.858611814339459	0.988635084422886	0.92791937240155	HBEGF/GJC1/TGFB2/CACNA1C/BVES/TGFB1/INHBA	7
BP	GO:0045165	cell fate commitment	7/476	39/1993	0.858611814339459	0.988635084422886	0.92791937240155	LHX3/SOX9/SMAD5/GATA6/GATA3/ISL2/SOSTDC1	7
BP	GO:1902905	positive regulation of supramolecular fiber organization	4/476	24/1993	0.86103107258781	0.99075975419104	0.929913558394835	GSN/TGFBR2/S100A10/KATNB1	4
BP	GO:0090407	organophosphate biosynthetic process	13/476	68/1993	0.861694942332783	0.990863071596525	0.93001053069894	PKM/GK5/ADA/ADCY9/GPR50/CKB/CHPT1/GAPDH/ENO2/HMGCS1/FDPS/TGFB1/NOS2	13
BP	GO:0006464	cellular protein modification process	92/476	419/1993	0.865810554745905	0.994117779341345	0.933065354885851	PRNP/HBEGF/MIB2/ST6GALNAC1/ST6GALNAC2/CISH/STK10/RPN2/SDC4/CHRNA7/CCNB2/SOX9/PLOD1/EPHB2/BTK/ARNTL/ST6GAL1/CTDSPL/IFNW1/DCAF12/DR1/PGP/KLHL9/SMAD5/P4HA2/THY1/TGM2/TAOK3/MASTL/PTPN1/CEP41/FBH1/TESC/LARGE2/EPHB3/PDCD4/DCUN1D1/USP13/NHLRC2/TGFB2/GREM1/DTL/PPP1CB/DDOST/VEGFA/TBCK/DUSP4/TGFBR2/EPHA5/BMPR1B/NTRK2/WEE2/EOGT/CLOCK/GAPDH/GHR/CDH2/FUT10/EPHA3/EPHA7/TXN/FGFR3/DNAJC3/BIRC2/TRIM71/CNTF/POMK/T…	92
BP	GO:0036211	protein modification process	92/476	419/1993	0.865810554745905	0.994117779341345	0.933065354885851	PRNP/HBEGF/MIB2/ST6GALNAC1/ST6GALNAC2/CISH/STK10/RPN2/SDC4/CHRNA7/CCNB2/SOX9/PLOD1/EPHB2/BTK/ARNTL/ST6GAL1/CTDSPL/IFNW1/DCAF12/DR1/PGP/KLHL9/SMAD5/P4HA2/THY1/TGM2/TAOK3/MASTL/PTPN1/CEP41/FBH1/TESC/LARGE2/EPHB3/PDCD4/DCUN1D1/USP13/NHLRC2/TGFB2/GREM1/DTL/PPP1CB/DDOST/VEGFA/TBCK/DUSP4/TGFBR2/EPHA5/BMPR1B/NTRK2/WEE2/EOGT/CLOCK/GAPDH/GHR/CDH2/FUT10/EPHA3/EPHA7/TXN/FGFR3/DNAJC3/BIRC2/TRIM71/CNTF/POMK/T…	92
BP	GO:0001704	formation of primary germ layer	3/476	19/1993	0.867981166551221	0.994117779341345	0.933065354885851	LHX1/GATA6/COL12A1	3
BP	GO:0016042	lipid catabolic process	3/476	19/1993	0.867981166551221	0.994117779341345	0.933065354885851	PLA2G7/CLPS/PCK2	3
BP	GO:0016072	rRNA metabolic process	3/476	19/1993	0.867981166551221	0.994117779341345	0.933065354885851	RPL7/RPL35/TAF1B	3
BP	GO:0043393	regulation of protein binding	3/476	19/1993	0.867981166551221	0.994117779341345	0.933065354885851	HSPA5/PTK2/LFNG	3
BP	GO:0006508	proteolysis	29/476	143/1993	0.876292119187497	0.999978805695235	0.938566434082434	ACE/HSPA5/COL6A3/PLAU/ARNTL/WFDC1/HMCES/HSPD1/USP13/NHLRC2/PSEN1/CAPN2/TLL1/DTL/FBLN1/GAPDH/EPHA7/DNAJC3/BIRC2/TRIM71/TIMP2/TNFAIP8/TIMP3/TGFB1/PTK2/PTGS2/NGFR/RPS27A/EIF3H	29
BP	GO:0071826	ribonucleoprotein complex subunit organization	7/476	40/1993	0.876339584561722	0.999978805695235	0.938566434082434	DICER1/PSIP1/RPLP0/CELF2/EIF3E/EDC3/EIF3H	7
BP	GO:0009165	nucleotide biosynthetic process	8/476	45/1993	0.877163821984551	0.999978805695235	0.938566434082434	PKM/ADCY9/GPR50/CKB/GAPDH/ENO2/TGFB1/NOS2	8
BP	GO:0009150	purine ribonucleotide metabolic process	9/476	50/1993	0.878674147377101	0.999978805695235	0.938566434082434	PKM/ADCY9/GPR50/CKB/GAPDH/ENO2/HMGCS1/TGFB1/PCK2	9
BP	GO:0010927	cellular component assembly involved in morphogenesis	4/476	25/1993	0.88238192763512	0.999978805695235	0.938566434082434	CSRP1/ACTA1/CSRP2/ACTN1	4
BP	GO:0032271	regulation of protein polymerization	4/476	25/1993	0.88238192763512	0.999978805695235	0.938566434082434	GSN/TUBB2B/RDX/FAM206A	4
BP	GO:0060326	cell chemotaxis	4/476	25/1993	0.88238192763512	0.999978805695235	0.938566434082434	HBEGF/TGFB2/VEGFA/AvBD1	4
BP	GO:0031056	regulation of histone modification	2/476	14/1993	0.882697031493208	0.999978805695235	0.938566434082434	TGFB1/CHEK1	2
BP	GO:0042129	regulation of T cell proliferation	2/476	14/1993	0.882697031493208	0.999978805695235	0.938566434082434	PRNP/TGFB1	2
BP	GO:0045017	glycerolipid biosynthetic process	2/476	14/1993	0.882697031493208	0.999978805695235	0.938566434082434	CHPT1/PCK2	2
BP	GO:0050878	regulation of body fluid levels	2/476	14/1993	0.882697031493208	0.999978805695235	0.938566434082434	FGB/ANXA5	2
BP	GO:0072521	purine-containing compound metabolic process	11/476	60/1993	0.882957155832604	0.999978805695235	0.938566434082434	PKM/ADA/ADCY9/GPR50/CKB/GAPDH/ENO2/HMGCS1/TGFB1/NOS2/PCK2	11
BP	GO:0045184	establishment of protein localization	31/476	153/1993	0.884807158357726	0.999978805695235	0.938566434082434	PRNP/ARL8A/OAZ1/NPM1/RAB5C/SEC16B/RABGAP1L/ARNTL/SORL1/RBP4A/VAMP7/IL18/HSPD1/CEP41/TRH/TGFB2/TBCK/TGFBR2/ANXA5/KPNA1/GAPDH/PHAX/NSG1/TXN/INSIG1/GATA3/TGFB1/FGR/LAMP1/NOS2/PCK2	31
BP	GO:0051186	cofactor metabolic process	12/476	65/1993	0.885479628678547	0.999978805695235	0.938566434082434	PKM/ALAS2/GPR50/HPGDS/HMOX1/GAPDH/ENO2/HMGCS1/GSTA2/GSTM2/HBA1/PCK2	12
BP	GO:0051641	cellular localization	47/476	225/1993	0.886313286627378	0.999978805695235	0.938566434082434	PRNP/ARL8A/OAZ1/NPM1/STAR/KHDRBS1/RAB5C/SDC4/PDZD11/SOX9/SEC16B/RABGAP1L/ARNTL/CHRNA4/BCL2L1/SEMA3A/SORL1/THY1/VAMP7/HSPD1/TESC/TBCK/CACNA1C/KPNA1/PHAX/NSG1/MSX1/CDH2/BVES/TXN/CENPQ/INSIG1/PALM/S100A10/TGFB1/FGR/TLDC1/DBN1/ALB/NGFR/LAMP1/CENPA/KPTN/AGRN/GPC1/SYT1/PCK2	47
BP	GO:0032446	protein modification by small protein conjugation	13/476	70/1993	0.888148205310742	0.999978805695235	0.938566434082434	MIB2/CISH/DCAF12/KLHL9/FBH1/DCUN1D1/NHLRC2/DTL/BIRC2/TRIM71/RPS27A/UBAC1/EYA1	13
BP	GO:0015031	protein transport	30/476	149/1993	0.889514743499789	0.999978805695235	0.938566434082434	PRNP/ARL8A/OAZ1/NPM1/RAB5C/SEC16B/RABGAP1L/ARNTL/SORL1/RBP4A/VAMP7/IL18/HSPD1/CEP41/TRH/TGFB2/TBCK/TGFBR2/ANXA5/KPNA1/GAPDH/PHAX/NSG1/TXN/INSIG1/GATA3/TGFB1/FGR/NOS2/PCK2	30
BP	GO:0006399	tRNA metabolic process	3/476	20/1993	0.890479263836814	0.999978805695235	0.938566434082434	CARS/DTD2/TRMU	3
BP	GO:0031099	regeneration	3/476	20/1993	0.890479263836814	0.999978805695235	0.938566434082434	CNTF/NREP/NTRK3	3
BP	GO:0031669	cellular response to nutrient levels	3/476	20/1993	0.890479263836814	0.999978805695235	0.938566434082434	VDR/ALB/KPTN	3
BP	GO:0043244	regulation of protein complex disassembly	3/476	20/1993	0.890479263836814	0.999978805695235	0.938566434082434	GSN/RDX/KATNB1	3
BP	GO:0051604	protein maturation	3/476	20/1993	0.890479263836814	0.999978805695235	0.938566434082434	TESC/PSEN1/BIRC2	3
BP	GO:1902903	regulation of supramolecular fiber organization	7/476	41/1993	0.892187306624213	0.999978805695235	0.938566434082434	GSN/TGFBR2/TUBB2B/RDX/S100A10/KATNB1/FAM206A	7
BP	GO:0009259	ribonucleotide metabolic process	9/476	51/1993	0.892905931817612	0.999978805695235	0.938566434082434	PKM/ADCY9/GPR50/CKB/GAPDH/ENO2/HMGCS1/TGFB1/PCK2	9
BP	GO:0015833	peptide transport	31/476	154/1993	0.893340028719491	0.999978805695235	0.938566434082434	PRNP/ARL8A/OAZ1/NPM1/RAB5C/SEC16B/RABGAP1L/ARNTL/SORL1/RBP4A/VAMP7/IL18/HSPD1/CEP41/TRH/TGFB2/TBCK/TGFBR2/ANXA5/KPNA1/GAPDH/PHAX/NSG1/TXN/INSIG1/GATA3/CA2/TGFB1/FGR/NOS2/PCK2	31
BP	GO:0006163	purine nucleotide metabolic process	10/476	56/1993	0.894157644995732	0.999978805695235	0.938566434082434	PKM/ADCY9/GPR50/CKB/GAPDH/ENO2/HMGCS1/TGFB1/NOS2/PCK2	10
BP	GO:0110053	regulation of actin filament organization	5/476	31/1993	0.895869271128861	0.999978805695235	0.938566434082434	GSN/TGFBR2/RDX/S100A10/FAM206A	5
BP	GO:0042886	amide transport	31/476	155/1993	0.901372981752267	0.999978805695235	0.938566434082434	PRNP/ARL8A/OAZ1/NPM1/RAB5C/SEC16B/RABGAP1L/ARNTL/SORL1/RBP4A/VAMP7/IL18/HSPD1/CEP41/TRH/TGFB2/TBCK/TGFBR2/ANXA5/KPNA1/GAPDH/PHAX/NSG1/TXN/INSIG1/GATA3/CA2/TGFB1/FGR/NOS2/PCK2	31
BP	GO:0051276	chromosome organization	36/476	178/1993	0.903509981964343	0.999978805695235	0.938566434082434	NPM1/PIWIL1/SOX9/CENPP/DR1/FBH1/BLM/RAD54L/HMGB2/ITGB3BP/DYNC1LI1/CENPN/CENPK/CENPH/CHAF1B/MRE11/CDCA9/CENPS/CENPW/DCLRE1B/CENPT/RAD51/L3MBTL1/HIST1H110/FANCM/TGFB1/KIF18B/HIST1H101/FEN1/TRIP13/HIST1H103/CENPA/MOS/CHEK1/EYA1/HIST1H2B7	36
BP	GO:0006909	phagocytosis	2/476	15/1993	0.90566782921004	0.999978805695235	0.938566434082434	VAMP7/FGR	2
BP	GO:0015980	energy derivation by oxidation of organic compounds	2/476	15/1993	0.90566782921004	0.999978805695235	0.938566434082434	PPP1CB/PCK2	2
BP	GO:0030042	actin filament depolymerization	2/476	15/1993	0.90566782921004	0.999978805695235	0.938566434082434	GSN/RDX	2
BP	GO:0030834	regulation of actin filament depolymerization	2/476	15/1993	0.90566782921004	0.999978805695235	0.938566434082434	GSN/RDX	2
BP	GO:0032946	positive regulation of mononuclear cell proliferation	2/476	15/1993	0.90566782921004	0.999978805695235	0.938566434082434	BCL6/IL18	2
BP	GO:0050671	positive regulation of lymphocyte proliferation	2/476	15/1993	0.90566782921004	0.999978805695235	0.938566434082434	BCL6/IL18	2
BP	GO:0050829	defense response to Gram-negative bacterium	2/476	15/1993	0.90566782921004	0.999978805695235	0.938566434082434	HMGB2/RPL30	2
BP	GO:0051155	positive regulation of striated muscle cell differentiation	2/476	15/1993	0.90566782921004	0.999978805695235	0.938566434082434	GREM1/TGFB1	2
BP	GO:0007018	microtubule-based movement	3/476	21/1993	0.909484245493844	0.999978805695235	0.938566434082434	ARL8A/DYNC1LI1/KIF18B	3
BP	GO:0030041	actin filament polymerization	3/476	21/1993	0.909484245493844	0.999978805695235	0.938566434082434	GSN/RDX/FAM206A	3
BP	GO:0030833	regulation of actin filament polymerization	3/476	21/1993	0.909484245493844	0.999978805695235	0.938566434082434	GSN/RDX/FAM206A	3
BP	GO:0060078	regulation of postsynaptic membrane potential	3/476	21/1993	0.909484245493844	0.999978805695235	0.938566434082434	CHRNB2/CHRNA7/CHRNA4	3
BP	GO:0071496	cellular response to external stimulus	4/476	27/1993	0.916671312945904	0.999978805695235	0.938566434082434	SOX9/VDR/ALB/KPTN	4
BP	GO:0019693	ribose phosphate metabolic process	9/476	53/1993	0.917232455736412	0.999978805695235	0.938566434082434	PKM/ADCY9/GPR50/CKB/GAPDH/ENO2/HMGCS1/TGFB1/PCK2	9
BP	GO:0098542	defense response to other organism	10/476	58/1993	0.917392902821664	0.999978805695235	0.938566434082434	IFNW1/COCH/HMGB2/GAPDH/MX1/AvBD1/RPL30/FGR/NOS2/HIST1H2B7	10
BP	GO:0034470	ncRNA processing	6/476	38/1993	0.9209752665747	0.999978805695235	0.938566434082434	DICER1/INTS9/LIN28B/TRMU/RPL7/RPL35	6
BP	GO:0006364	rRNA processing	2/476	16/1993	0.924381580347255	0.999978805695235	0.938566434082434	RPL7/RPL35	2
BP	GO:0007626	locomotory behavior	2/476	16/1993	0.924381580347255	0.999978805695235	0.938566434082434	CHRNA4/BSX	2
BP	GO:0042098	T cell proliferation	2/476	16/1993	0.924381580347255	0.999978805695235	0.938566434082434	PRNP/TGFB1	2
BP	GO:0048747	muscle fiber development	2/476	16/1993	0.924381580347255	0.999978805695235	0.938566434082434	ACTA1/ACTN1	2
BP	GO:0051149	positive regulation of muscle cell differentiation	2/476	16/1993	0.924381580347255	0.999978805695235	0.938566434082434	GREM1/TGFB1	2
BP	GO:0051607	defense response to virus	2/476	16/1993	0.924381580347255	0.999978805695235	0.938566434082434	IFNW1/MX1	2
BP	GO:1903320	regulation of protein modification by small protein conjugation or removal	2/476	16/1993	0.924381580347255	0.999978805695235	0.938566434082434	DCUN1D1/BIRC2	2
BP	GO:0032984	protein-containing complex disassembly	5/476	33/1993	0.924585591273453	0.999978805695235	0.938566434082434	GSN/STMN1/RDX/KIF18B/KATNB1	5
BP	GO:0045862	positive regulation of proteolysis	3/476	22/1993	0.925451412611963	0.999978805695235	0.938566434082434	HSPD1/FBLN1/NGFR	3
BP	GO:0009617	response to bacterium	10/476	59/1993	0.927292821759237	0.999978805695235	0.938566434082434	COCH/HMGB2/AvBD1/MT4L/RPL30/TGFB1/FGR/NOS2/JUND/HIST1H2B7	10
BP	GO:0007186	G protein-coupled receptor signaling pathway	13/476	74/1993	0.928794088981435	0.999978805695235	0.938566434082434	TSHB/ADA/PSAP/ADCY9/FZD1/GPR50/LHCGR/NSG1/PTHLH/P2RY6/CA2/FZD7/AGRN	13
BP	GO:0006996	organelle organization	91/476	427/1993	0.93033844876085	0.999978805695235	0.938566434082434	TUBB3/CSRP1/GSN/STMN1/NPM1/PIWIL1/TMEM231/TPM1/KRT14/SOX9/SEC16B/CENPP/SLC25A36/SASS6/TMEM41B/DR1/BCL2L1/THY1/APOOL/BCL6/VAMP7/PTPN1/HSPD1/CEP41/FBH1/BLM/KIZ/TUBAL3/CAPN2/ACTC1/RAD54L/HMGB2/ITGB3BP/ACTA1/DES/TGFBR2/DYNC1LI1/EPHA5/TUBB2B/WEE2/CENPN/GAPDH/CENPK/CENPH/MSX1/CDH2/TYRP1/EPHA3/CHAF1B/MX1/RDX/MRE11/INSIG1/CDCA9/RPLP0/CENPS/TPM2/PALM/CENPW/DCLRE1B/S100A10/CENPT/CSRP2/RAD51/L3MBTL1/HIST1H1…	91
BP	GO:0000041	transition metal ion transport	1/476	10/1993	0.935182156242134	0.999978805695235	0.938566434082434	SLC39A9	1
BP	GO:0000079	regulation of cyclin-dependent protein serine/threonine kinase activity	1/476	10/1993	0.935182156242134	0.999978805695235	0.938566434082434	CCNB2	1
BP	GO:0001938	positive regulation of endothelial cell proliferation	1/476	10/1993	0.935182156242134	0.999978805695235	0.938566434082434	VEGFA	1
BP	GO:0003158	endothelium development	1/476	10/1993	0.935182156242134	0.999978805695235	0.938566434082434	CNMD	1
BP	GO:0006476	protein deacetylation	1/476	10/1993	0.935182156242134	0.999978805695235	0.938566434082434	TGFB1	1
BP	GO:0006885	regulation of pH	1/476	10/1993	0.935182156242134	0.999978805695235	0.938566434082434	CA2	1
BP	GO:0006997	nucleus organization	1/476	10/1993	0.935182156242134	0.999978805695235	0.938566434082434	PIWIL1	1
BP	GO:0007368	determination of left/right symmetry	1/476	10/1993	0.935182156242134	0.999978805695235	0.938566434082434	ALDH1A2	1
BP	GO:0009119	ribonucleoside metabolic process	1/476	10/1993	0.935182156242134	0.999978805695235	0.938566434082434	ADA	1
BP	GO:0016575	histone deacetylation	1/476	10/1993	0.935182156242134	0.999978805695235	0.938566434082434	TGFB1	1
BP	GO:0019058	viral life cycle	1/476	10/1993	0.935182156242134	0.999978805695235	0.938566434082434	CG-1B	1
BP	GO:0022900	electron transport chain	1/476	10/1993	0.935182156242134	0.999978805695235	0.938566434082434	FDX1	1
BP	GO:0030641	regulation of cellular pH	1/476	10/1993	0.935182156242134	0.999978805695235	0.938566434082434	CA2	1
BP	GO:0031058	positive regulation of histone modification	1/476	10/1993	0.935182156242134	0.999978805695235	0.938566434082434	TGFB1	1
BP	GO:0035023	regulation of Rho protein signal transduction	1/476	10/1993	0.935182156242134	0.999978805695235	0.938566434082434	BCL6	1
BP	GO:0043467	regulation of generation of precursor metabolites and energy	1/476	10/1993	0.935182156242134	0.999978805695235	0.938566434082434	GPR50	1
BP	GO:0043666	regulation of phosphoprotein phosphatase activity	1/476	10/1993	0.935182156242134	0.999978805695235	0.938566434082434	MASTL	1
BP	GO:0045446	endothelial cell differentiation	1/476	10/1993	0.935182156242134	0.999978805695235	0.938566434082434	CNMD	1
BP	GO:0050000	chromosome localization	1/476	10/1993	0.935182156242134	0.999978805695235	0.938566434082434	CENPQ	1
BP	GO:0051303	establishment of chromosome localization	1/476	10/1993	0.935182156242134	0.999978805695235	0.938566434082434	CENPQ	1
BP	GO:0051453	regulation of intracellular pH	1/476	10/1993	0.935182156242134	0.999978805695235	0.938566434082434	CA2	1
BP	GO:0055008	cardiac muscle tissue morphogenesis	1/476	10/1993	0.935182156242134	0.999978805695235	0.938566434082434	TGFB1	1
BP	GO:0060415	muscle tissue morphogenesis	1/476	10/1993	0.935182156242134	0.999978805695235	0.938566434082434	TGFB1	1
BP	GO:0061077	chaperone-mediated protein folding	1/476	10/1993	0.935182156242134	0.999978805695235	0.938566434082434	HSPA5	1
BP	GO:0061640	cytoskeleton-dependent cytokinesis	1/476	10/1993	0.935182156242134	0.999978805695235	0.938566434082434	CENPA	1
BP	GO:0071216	cellular response to biotic stimulus	1/476	10/1993	0.935182156242134	0.999978805695235	0.938566434082434	TGFB1	1
BP	GO:1901989	positive regulation of cell cycle phase transition	1/476	10/1993	0.935182156242134	0.999978805695235	0.938566434082434	DTL	1
BP	GO:1904029	regulation of cyclin-dependent protein kinase activity	1/476	10/1993	0.935182156242134	0.999978805695235	0.938566434082434	CCNB2	1
BP	GO:0051188	cofactor biosynthetic process	5/476	34/1993	0.936123392121565	0.999978805695235	0.938566434082434	PKM/ALAS2/GPR50/GAPDH/ENO2	5
BP	GO:0031668	cellular response to extracellular stimulus	3/476	23/1993	0.938800320768856	0.999978805695235	0.938566434082434	VDR/ALB/KPTN	3
BP	GO:0043412	macromolecule modification	93/476	438/1993	0.938893456889941	0.999978805695235	0.938566434082434	PRNP/HBEGF/MIB2/ST6GALNAC1/ST6GALNAC2/CISH/STK10/RPN2/SDC4/CHRNA7/CCNB2/SOX9/PLOD1/EPHB2/BTK/ARNTL/ST6GAL1/CTDSPL/IFNW1/DCAF12/DR1/PGP/KLHL9/SMAD5/P4HA2/THY1/TGM2/TAOK3/MASTL/PTPN1/CEP41/FBH1/TESC/LARGE2/EPHB3/PDCD4/DCUN1D1/USP13/NHLRC2/TGFB2/GREM1/DTL/PPP1CB/DDOST/VEGFA/TBCK/DUSP4/TGFBR2/EPHA5/BMPR1B/NTRK2/WEE2/EOGT/CLOCK/GAPDH/GHR/CDH2/FUT10/EPHA3/EPHA7/TXN/FGFR3/DNAJC3/BIRC2/TRIM71/CNTF/POMK/T…	93
BP	GO:0009267	cellular response to starvation	2/476	17/1993	0.939557041057008	0.999978805695235	0.938566434082434	ALB/KPTN	2
BP	GO:0009411	response to UV	2/476	17/1993	0.939557041057008	0.999978805695235	0.938566434082434	DTL/CHEK1	2
BP	GO:0070665	positive regulation of leukocyte proliferation	2/476	17/1993	0.939557041057008	0.999978805695235	0.938566434082434	BCL6/IL18	2
BP	GO:2001252	positive regulation of chromosome organization	2/476	17/1993	0.939557041057008	0.999978805695235	0.938566434082434	TGFB1/FEN1	2
BP	GO:0006732	coenzyme metabolic process	6/476	40/1993	0.942191927515009	0.999978805695235	0.938566434082434	PKM/GPR50/GAPDH/ENO2/HMGCS1/PCK2	6
BP	GO:0022613	ribonucleoprotein complex biogenesis	10/476	61/1993	0.944076989960464	0.999978805695235	0.938566434082434	NPM1/DICER1/PSIP1/RPLP0/CELF2/RPL7/RPL35/EIF3E/EDC3/EIF3H	10
BP	GO:0022411	cellular component disassembly	7/476	46/1993	0.948021245376535	0.999978805695235	0.938566434082434	GSN/STMN1/DICER1/TGFBR2/RDX/KIF18B/KATNB1	7
BP	GO:0008064	regulation of actin polymerization or depolymerization	3/476	24/1993	0.949910213366148	0.999978805695235	0.938566434082434	GSN/RDX/FAM206A	3
BP	GO:0008154	actin polymerization or depolymerization	3/476	24/1993	0.949910213366148	0.999978805695235	0.938566434082434	GSN/RDX/FAM206A	3
BP	GO:0030832	regulation of actin filament length	3/476	24/1993	0.949910213366148	0.999978805695235	0.938566434082434	GSN/RDX/FAM206A	3
BP	GO:0051480	regulation of cytosolic calcium ion concentration	3/476	24/1993	0.949910213366148	0.999978805695235	0.938566434082434	PRNP/THY1/CACNA1C	3
BP	GO:1901575	organic substance catabolic process	34/476	177/1993	0.950011233132214	0.999978805695235	0.938566434082434	OAZ1/HSPA5/PKM/GK5/ADA/SOX9/NPL/ARNTL/USP13/NHLRC2/GPR50/DTL/DICER1/DAZL/HMOX1/GAPDH/TENT5C/ENO2/GLDC/PLA2G7/DNAJC3/TRIM71/RBM38/LIN28B/TIMP2/TIMP3/TGFB1/FEN1/CLPS/RPS27A/NOS2/EDC3/IGF2BP1/PCK2	34
BP	GO:0006643	membrane lipid metabolic process	1/476	11/1993	0.950741053684768	0.999978805695235	0.938566434082434	PSAP	1
BP	GO:0007229	integrin-mediated signaling pathway	1/476	11/1993	0.950741053684768	0.999978805695235	0.938566434082434	FGR	1
BP	GO:0030838	positive regulation of actin filament polymerization	1/476	11/1993	0.950741053684768	0.999978805695235	0.938566434082434	GSN	1
BP	GO:0032273	positive regulation of protein polymerization	1/476	11/1993	0.950741053684768	0.999978805695235	0.938566434082434	GSN	1
BP	GO:0034614	cellular response to reactive oxygen species	1/476	11/1993	0.950741053684768	0.999978805695235	0.938566434082434	TXN	1
BP	GO:0042446	hormone biosynthetic process	1/476	11/1993	0.950741053684768	0.999978805695235	0.938566434082434	CYP17A1	1
BP	GO:0042542	response to hydrogen peroxide	1/476	11/1993	0.950741053684768	0.999978805695235	0.938566434082434	TXN	1
BP	GO:0046916	cellular transition metal ion homeostasis	1/476	11/1993	0.950741053684768	0.999978805695235	0.938566434082434	MT4L	1
BP	GO:0051785	positive regulation of nuclear division	1/476	11/1993	0.950741053684768	0.999978805695235	0.938566434082434	MSX1	1
BP	GO:0090263	positive regulation of canonical Wnt signaling pathway	1/476	11/1993	0.950741053684768	0.999978805695235	0.938566434082434	ARNTL	1
BP	GO:1902806	regulation of cell cycle G1/S phase transition	1/476	11/1993	0.950741053684768	0.999978805695235	0.938566434082434	CTDSPL	1
BP	GO:0051234	establishment of localization	86/476	411/1993	0.951182653851371	0.999978805695235	0.938566434082434	PRNP/ARL8A/OAZ1/GJC1/CETP/KCNT1/ORAI2/VTG2/SDF4/NPM1/NCBP3/CHRNB2/ATP1B3/SLC16A9/STAR/KHDRBS1/RAB5C/CHRNA7/PDZD11/KCNJ2/SEC16B/RABGAP1L/KCNJ12/SLC2A1/SLC25A36/ARNTL/CHRNA4/BCL2L1/TMC3/SORL1/RBP4A/ABCC1/THY1/TMC7/VAMP7/IL18/PTPN1/HSPD1/CEP41/TESC/TRH/SLC38A2/ATP1B4/GPR50/SLC39A9/TGFB2/GREM1/TBCK/LRP8/IGF2BP3/TGFBR2/ANXA5/NTRK2/CACNA1C/KPNA1/GAPDH/PHAX/GHR/NSG1/SLC24A2/CDH2/ATP1B1/BVES/TXN/CENPQ/SL…	86
BP	GO:0043161	proteasome-mediated ubiquitin-dependent protein catabolic process	4/476	30/1993	0.951514370593914	0.999978805695235	0.938566434082434	HSPA5/ARNTL/NHLRC2/TRIM71	4
BP	GO:0007034	vacuolar transport	2/476	18/1993	0.951813183951834	0.999978805695235	0.938566434082434	SORL1/VAMP7	2
BP	GO:0007051	spindle organization	2/476	18/1993	0.951813183951834	0.999978805695235	0.938566434082434	KIZ/CENPW	2
BP	GO:0034599	cellular response to oxidative stress	2/476	18/1993	0.951813183951834	0.999978805695235	0.938566434082434	ARNTL/TXN	2
BP	GO:0045931	positive regulation of mitotic cell cycle	2/476	18/1993	0.951813183951834	0.999978805695235	0.938566434082434	DTL/DYNC1LI1	2
BP	GO:0046578	regulation of Ras protein signal transduction	2/476	18/1993	0.951813183951834	0.999978805695235	0.938566434082434	RALGPS2/BCL6	2
BP	GO:0050679	positive regulation of epithelial cell proliferation	2/476	18/1993	0.951813183951834	0.999978805695235	0.938566434082434	SOX9/VEGFA	2
BP	GO:0050684	regulation of mRNA processing	2/476	18/1993	0.951813183951834	0.999978805695235	0.938566434082434	KHDRBS1/CELF2	2
BP	GO:0070374	positive regulation of ERK1 and ERK2 cascade	2/476	18/1993	0.951813183951834	0.999978805695235	0.938566434082434	FGFR3/TGFB1	2
BP	GO:0019941	modification-dependent protein catabolic process	7/476	47/1993	0.955439834283585	0.999978805695235	0.938566434082434	HSPA5/ARNTL/USP13/NHLRC2/DTL/TRIM71/RPS27A	7
BP	GO:0043632	modification-dependent macromolecule catabolic process	7/476	47/1993	0.955439834283585	0.999978805695235	0.938566434082434	HSPA5/ARNTL/USP13/NHLRC2/DTL/TRIM71/RPS27A	7
BP	GO:0006810	transport	83/476	400/1993	0.957652413177857	0.999978805695235	0.938566434082434	PRNP/ARL8A/OAZ1/GJC1/CETP/KCNT1/ORAI2/VTG2/SDF4/NPM1/NCBP3/CHRNB2/ATP1B3/SLC16A9/STAR/KHDRBS1/RAB5C/CHRNA7/PDZD11/KCNJ2/SEC16B/RABGAP1L/KCNJ12/SLC2A1/SLC25A36/ARNTL/CHRNA4/BCL2L1/TMC3/SORL1/RBP4A/ABCC1/THY1/TMC7/VAMP7/IL18/PTPN1/HSPD1/CEP41/TESC/TRH/SLC38A2/ATP1B4/GPR50/SLC39A9/TGFB2/GREM1/TBCK/LRP8/IGF2BP3/TGFBR2/ANXA5/NTRK2/CACNA1C/KPNA1/GAPDH/PHAX/GHR/NSG1/SLC24A2/CDH2/ATP1B1/BVES/TXN/SLC46A3/…	83
BP	GO:0009108	coenzyme biosynthetic process	4/476	31/1993	0.959758089033182	0.999978805695235	0.938566434082434	PKM/GPR50/GAPDH/ENO2	4
BP	GO:0009416	response to light stimulus	4/476	31/1993	0.959758089033182	0.999978805695235	0.938566434082434	RGS9BP/DTL/PPP1CB/CHEK1	4
BP	GO:0009057	macromolecule catabolic process	21/476	118/1993	0.959883539334526	0.999978805695235	0.938566434082434	OAZ1/HSPA5/SOX9/ARNTL/USP13/NHLRC2/DTL/DICER1/DAZL/TENT5C/DNAJC3/TRIM71/RBM38/LIN28B/TIMP2/TIMP3/TGFB1/FEN1/RPS27A/EDC3/IGF2BP1	21
BP	GO:0007266	Rho protein signal transduction	2/476	19/1993	0.961675774234259	0.999978805695235	0.938566434082434	BCL6/NGFR	2
BP	GO:0071897	DNA biosynthetic process	2/476	19/1993	0.961675774234259	0.999978805695235	0.938566434082434	GREM1/DTL	2
BP	GO:0032482	Rab protein signal transduction	1/476	12/1993	0.962571153808911	0.999978805695235	0.938566434082434	RAB5C	1
BP	GO:0032640	tumor necrosis factor production	1/476	12/1993	0.962571153808911	0.999978805695235	0.938566434082434	CHRNA7	1
BP	GO:0032680	regulation of tumor necrosis factor production	1/476	12/1993	0.962571153808911	0.999978805695235	0.938566434082434	CHRNA7	1
BP	GO:0043473	pigmentation	1/476	12/1993	0.962571153808911	0.999978805695235	0.938566434082434	TYRP1	1
BP	GO:0043901	negative regulation of multi-organism process	1/476	12/1993	0.962571153808911	0.999978805695235	0.938566434082434	HPGDS	1
BP	GO:0046474	glycerophospholipid biosynthetic process	1/476	12/1993	0.962571153808911	0.999978805695235	0.938566434082434	CHPT1	1
BP	GO:0046631	alpha-beta T cell activation	1/476	12/1993	0.962571153808911	0.999978805695235	0.938566434082434	IL18	1
BP	GO:0048145	regulation of fibroblast proliferation	1/476	12/1993	0.962571153808911	0.999978805695235	0.938566434082434	TGFB1	1
BP	GO:0071706	tumor necrosis factor superfamily cytokine production	1/476	12/1993	0.962571153808911	0.999978805695235	0.938566434082434	CHRNA7	1
BP	GO:1903555	regulation of tumor necrosis factor superfamily cytokine production	1/476	12/1993	0.962571153808911	0.999978805695235	0.938566434082434	CHRNA7	1
BP	GO:0046907	intracellular transport	25/476	138/1993	0.963140430818711	0.999978805695235	0.938566434082434	PRNP/ARL8A/OAZ1/NPM1/STAR/KHDRBS1/RAB5C/SEC16B/RABGAP1L/ARNTL/CHRNA4/SORL1/VAMP7/HSPD1/TBCK/KPNA1/PHAX/NSG1/BVES/TXN/INSIG1/TGFB1/FGR/SYT1/PCK2	25
BP	GO:0051649	establishment of localization in cell	31/476	167/1993	0.965170962990157	0.999978805695235	0.938566434082434	PRNP/ARL8A/OAZ1/NPM1/STAR/KHDRBS1/RAB5C/PDZD11/SEC16B/RABGAP1L/ARNTL/CHRNA4/SORL1/THY1/VAMP7/HSPD1/TBCK/CACNA1C/KPNA1/PHAX/NSG1/CDH2/BVES/TXN/CENPQ/INSIG1/TGFB1/FGR/CENPA/SYT1/PCK2	31
BP	GO:0031329	regulation of cellular catabolic process	8/476	54/1993	0.965513576521414	0.999978805695235	0.938566434082434	USP13/GPR50/DAZL/TENT5C/RBM38/TIMP2/TIMP3/IGF2BP1	8
BP	GO:0044265	cellular macromolecule catabolic process	16/476	95/1993	0.965908143144268	0.999978805695235	0.938566434082434	HSPA5/ARNTL/USP13/NHLRC2/DTL/DICER1/DAZL/TENT5C/DNAJC3/TRIM71/RBM38/LIN28B/FEN1/RPS27A/EDC3/IGF2BP1	16
BP	GO:0042254	ribosome biogenesis	4/476	32/1993	0.966689379165513	0.999978805695235	0.938566434082434	NPM1/RPLP0/RPL7/RPL35	4
BP	GO:0048193	Golgi vesicle transport	4/476	32/1993	0.966689379165513	0.999978805695235	0.938566434082434	SEC16B/SORL1/VAMP7/INSIG1	4
BP	GO:0009117	nucleotide metabolic process	11/476	70/1993	0.966968113917212	0.999978805695235	0.938566434082434	PKM/ADA/ADCY9/GPR50/CKB/GAPDH/ENO2/HMGCS1/TGFB1/NOS2/PCK2	11
BP	GO:0070647	protein modification by small protein conjugation or removal	14/476	86/1993	0.96991042286596	0.999978805695235	0.938566434082434	MIB2/CISH/DCAF12/KLHL9/FBH1/DCUN1D1/USP13/NHLRC2/DTL/BIRC2/TRIM71/RPS27A/UBAC1/EYA1	14
BP	GO:0006753	nucleoside phosphate metabolic process	11/476	71/1993	0.97123616963839	0.999978805695235	0.938566434082434	PKM/ADA/ADCY9/GPR50/CKB/GAPDH/ENO2/HMGCS1/TGFB1/NOS2/PCK2	11
BP	GO:0006937	regulation of muscle contraction	1/476	13/1993	0.971564657487335	0.999978805695235	0.938566434082434	CACNA1C	1
BP	GO:0008033	tRNA processing	1/476	13/1993	0.971564657487335	0.999978805695235	0.938566434082434	TRMU	1
BP	GO:0010830	regulation of myotube differentiation	1/476	13/1993	0.971564657487335	0.999978805695235	0.938566434082434	RBM38	1
BP	GO:0010970	transport along microtubule	1/476	13/1993	0.971564657487335	0.999978805695235	0.938566434082434	ARL8A	1
BP	GO:0034605	cellular response to heat	1/476	13/1993	0.971564657487335	0.999978805695235	0.938566434082434	HSPA5	1
BP	GO:0044242	cellular lipid catabolic process	1/476	13/1993	0.971564657487335	0.999978805695235	0.938566434082434	PCK2	1
BP	GO:0048144	fibroblast proliferation	1/476	13/1993	0.971564657487335	0.999978805695235	0.938566434082434	TGFB1	1
BP	GO:0071482	cellular response to light stimulus	1/476	13/1993	0.971564657487335	0.999978805695235	0.938566434082434	CHEK1	1
BP	GO:0072089	stem cell proliferation	1/476	13/1993	0.971564657487335	0.999978805695235	0.938566434082434	TRIM71	1
BP	GO:1905269	positive regulation of chromatin organization	1/476	13/1993	0.971564657487335	0.999978805695235	0.938566434082434	TGFB1	1
BP	GO:0016197	endosomal transport	2/476	21/1993	0.97591305046627	0.999978805695235	0.938566434082434	NSG1/BVES	2
BP	GO:0003012	muscle system process	4/476	34/1993	0.977346585660247	0.999978805695235	0.938566434082434	TPM1/SMAD5/CACNA1C/GATA6	4
BP	GO:0007369	gastrulation	3/476	28/1993	0.97810967091336	0.999978805695235	0.938566434082434	LHX1/GATA6/COL12A1	3
BP	GO:0009896	positive regulation of catabolic process	3/476	28/1993	0.97810967091336	0.999978805695235	0.938566434082434	OAZ1/SOX9/DTL	3
BP	GO:0010638	positive regulation of organelle organization	8/476	57/1993	0.978378881001288	0.999978805695235	0.938566434082434	GSN/TGFBR2/MSX1/S100A10/TGFB1/FEN1/KATNB1/NTRK3	8
BP	GO:0000045	autophagosome assembly	1/476	14/1993	0.978400628717652	0.999978805695235	0.938566434082434	TMEM41B	1
BP	GO:0035601	protein deacylation	1/476	14/1993	0.978400628717652	0.999978805695235	0.938566434082434	TGFB1	1
BP	GO:0099111	microtubule-based transport	1/476	14/1993	0.978400628717652	0.999978805695235	0.938566434082434	ARL8A	1
BP	GO:1905037	autophagosome organization	1/476	14/1993	0.978400628717652	0.999978805695235	0.938566434082434	TMEM41B	1
BP	GO:0006511	ubiquitin-dependent protein catabolic process	6/476	46/1993	0.978753144529783	0.999978805695235	0.938566434082434	HSPA5/ARNTL/USP13/NHLRC2/DTL/TRIM71	6
BP	GO:0007163	establishment or maintenance of cell polarity	2/476	22/1993	0.980959214251701	0.999978805695235	0.938566434082434	PDZD11/CENPA	2
BP	GO:0010498	proteasomal protein catabolic process	4/476	35/1993	0.981384122177694	0.999978805695235	0.938566434082434	HSPA5/ARNTL/NHLRC2/TRIM71	4
BP	GO:0051603	proteolysis involved in cellular protein catabolic process	8/476	58/1993	0.981573436432784	0.999978805695235	0.938566434082434	HSPA5/ARNTL/USP13/NHLRC2/DTL/DNAJC3/TRIM71/RPS27A	8
BP	GO:0006936	muscle contraction	3/476	29/1993	0.982305443250687	0.999978805695235	0.938566434082434	TPM1/SMAD5/CACNA1C	3
BP	GO:0000302	response to reactive oxygen species	1/476	15/1993	0.983595828682482	0.999978805695235	0.938566434082434	TXN	1
BP	GO:0009116	nucleoside metabolic process	1/476	15/1993	0.983595828682482	0.999978805695235	0.938566434082434	ADA	1
BP	GO:0030177	positive regulation of Wnt signaling pathway	1/476	15/1993	0.983595828682482	0.999978805695235	0.938566434082434	ARNTL	1
BP	GO:0030534	adult behavior	1/476	15/1993	0.983595828682482	0.999978805695235	0.938566434082434	CHRNA4	1
BP	GO:0030705	cytoskeleton-dependent intracellular transport	1/476	15/1993	0.983595828682482	0.999978805695235	0.938566434082434	ARL8A	1
BP	GO:0035264	multicellular organism growth	1/476	15/1993	0.983595828682482	0.999978805695235	0.938566434082434	HOXA5	1
BP	GO:0098732	macromolecule deacylation	1/476	15/1993	0.983595828682482	0.999978805695235	0.938566434082434	TGFB1	1
BP	GO:0051056	regulation of small GTPase mediated signal transduction	2/476	23/1993	0.984974346964352	0.999978805695235	0.938566434082434	RALGPS2/BCL6	2
BP	GO:1901565	organonitrogen compound catabolic process	17/476	107/1993	0.985694953242312	0.999978805695235	0.938566434082434	OAZ1/HSPA5/ADA/SOX9/ARNTL/USP13/NHLRC2/DTL/HMOX1/GLDC/DNAJC3/TRIM71/TIMP2/TIMP3/TGFB1/RPS27A/NOS2	17
BP	GO:0044248	cellular catabolic process	35/476	196/1993	0.986993879711039	0.999978805695235	0.938566434082434	HSPA5/PKM/GK5/ADA/NPL/ARNTL/CYP2C23b/TMEM41B/USP13/NHLRC2/GPR50/DTL/DICER1/DAZL/HMOX1/GAPDH/TENT5C/ENO2/GLDC/DNAJC3/TRIM71/RBM38/LIN28B/TIMP2/TIMP3/TGFB1/GSTM2/FEN1/RPS27A/NOS2/EDC3/IGF2BP1/HBA1/ACHE/PCK2	35
BP	GO:0030163	protein catabolic process	12/476	82/1993	0.987346796719703	0.999978805695235	0.938566434082434	OAZ1/HSPA5/SOX9/ARNTL/USP13/NHLRC2/DTL/DNAJC3/TRIM71/TIMP2/TIMP3/RPS27A	12
BP	GO:0009451	RNA modification	1/476	16/1993	0.987543445238164	0.999978805695235	0.938566434082434	TRMU	1
BP	GO:0016579	protein deubiquitination	1/476	16/1993	0.987543445238164	0.999978805695235	0.938566434082434	USP13	1
BP	GO:0030010	establishment of cell polarity	1/476	16/1993	0.987543445238164	0.999978805695235	0.938566434082434	CENPA	1
BP	GO:0031123	RNA 3'-end processing	1/476	16/1993	0.987543445238164	0.999978805695235	0.938566434082434	LIN28B	1
BP	GO:0051091	positive regulation of DNA-binding transcription factor activity	1/476	16/1993	0.987543445238164	0.999978805695235	0.938566434082434	GREM1	1
BP	GO:0090257	regulation of muscle system process	1/476	16/1993	0.987543445238164	0.999978805695235	0.938566434082434	CACNA1C	1
BP	GO:0055086	nucleobase-containing small molecule metabolic process	11/476	77/1993	0.987950146724477	0.999978805695235	0.938566434082434	PKM/ADA/ADCY9/GPR50/CKB/GAPDH/ENO2/HMGCS1/TGFB1/NOS2/PCK2	11
BP	GO:0051090	regulation of DNA-binding transcription factor activity	2/476	24/1993	0.98816199547328	0.999978805695235	0.938566434082434	PRNP/GREM1	2
BP	GO:0009056	catabolic process	39/476	216/1993	0.988225090919852	0.999978805695235	0.938566434082434	OAZ1/HSPA5/PKM/GK5/ADA/SOX9/NPL/ARNTL/CYP2C23b/TMEM41B/USP13/NHLRC2/GPR50/DTL/DICER1/DAZL/HMOX1/GAPDH/TENT5C/ENO2/GLDC/PLA2G7/DNAJC3/TRIM71/RBM38/LIN28B/TIMP2/TIMP3/TGFB1/GSTM2/FEN1/CLPS/RPS27A/NOS2/EDC3/IGF2BP1/HBA1/ACHE/PCK2	39
BP	GO:0044257	cellular protein catabolic process	8/476	61/1993	0.988729130789538	0.999978805695235	0.938566434082434	HSPA5/ARNTL/USP13/NHLRC2/DTL/DNAJC3/TRIM71/RPS27A	8
BP	GO:0008380	RNA splicing	6/476	50/1993	0.989581901343305	0.999978805695235	0.938566434082434	KHDRBS1/ESRP2/RPS13/PSIP1/RBM38/CELF2	6
BP	GO:0007498	mesoderm development	1/476	17/1993	0.990542595499486	0.999978805695235	0.938566434082434	INHBA	1
BP	GO:0010506	regulation of autophagy	1/476	17/1993	0.990542595499486	0.999978805695235	0.938566434082434	USP13	1
BP	GO:0070646	protein modification by small protein removal	1/476	17/1993	0.990542595499486	0.999978805695235	0.938566434082434	USP13	1
BP	GO:1901657	glycosyl compound metabolic process	1/476	17/1993	0.990542595499486	0.999978805695235	0.938566434082434	ADA	1
BP	GO:1902850	microtubule cytoskeleton organization involved in mitosis	1/476	17/1993	0.990542595499486	0.999978805695235	0.938566434082434	CENPA	1
BP	GO:0018205	peptidyl-lysine modification	5/476	45/1993	0.991323350857489	0.999978805695235	0.938566434082434	PLOD1/DR1/TGFB1/CHEK1/EYA1	5
BP	GO:0000375	RNA splicing, via transesterification reactions	3/476	33/1993	0.99259316911803	0.999978805695235	0.938566434082434	KHDRBS1/PSIP1/CELF2	3
BP	GO:0000377	RNA splicing, via transesterification reactions with bulged adenosine as nucleophile	3/476	33/1993	0.99259316911803	0.999978805695235	0.938566434082434	KHDRBS1/PSIP1/CELF2	3
BP	GO:0000398	mRNA splicing, via spliceosome	3/476	33/1993	0.99259316911803	0.999978805695235	0.938566434082434	KHDRBS1/PSIP1/CELF2	3
BP	GO:0007265	Ras protein signal transduction	5/476	46/1993	0.992856302848673	0.999978805695235	0.938566434082434	RAB5C/RALGPS2/BCL6/HRAS/NGFR	5
BP	GO:0016192	vesicle-mediated transport	18/476	118/1993	0.993406813945278	0.999978805695235	0.938566434082434	SDF4/RAB5C/SEC16B/RABGAP1L/CHRNA4/SORL1/VAMP7/PTPN1/GREM1/LRP8/GHR/NSG1/BVES/INSIG1/S100A10/LRP1/FGR/SYT1	18
BP	GO:0007033	vacuole organization	1/476	19/1993	0.994551075175676	0.999978805695235	0.938566434082434	TMEM41B	1
BP	GO:0006396	RNA processing	14/476	99/1993	0.995028825010711	0.999978805695235	0.938566434082434	NCBP3/KHDRBS1/ESRP2/RPS13/DICER1/PSIP1/INTS9/RBM38/LIN28B/TGFB1/TRMU/CELF2/RPL7/RPL35	14
BP	GO:0016071	mRNA metabolic process	10/476	78/1993	0.995681036495137	0.999978805695235	0.938566434082434	NCBP3/KHDRBS1/ESRP2/DAZL/TENT5C/PSIP1/RBM38/CELF2/EDC3/IGF2BP1	10
BP	GO:0016236	macroautophagy	1/476	20/1993	0.99586500031062	0.999978805695235	0.938566434082434	TMEM41B	1
BP	GO:0010256	endomembrane system organization	3/476	36/1993	0.99621438128613	0.999978805695235	0.938566434082434	SEC16B/TGFB2/DYM	3
BP	GO:0006325	chromatin organization	16/476	113/1993	0.996955894176093	0.999978805695235	0.938566434082434	NPM1/PIWIL1/SOX9/CENPP/DR1/HMGB2/ITGB3BP/CHAF1B/L3MBTL1/HIST1H110/TGFB1/HIST1H101/HIST1H103/CHEK1/EYA1/HIST1H2B7	16
BP	GO:0006457	protein folding	2/476	30/1993	0.997249352433414	0.999978805695235	0.938566434082434	HSPA5/HSPD1	2
BP	GO:0007264	small GTPase mediated signal transduction	5/476	51/1993	0.997366909128576	0.999978805695235	0.938566434082434	RAB5C/RALGPS2/BCL6/HRAS/NGFR	5
BP	GO:0006397	mRNA processing	6/476	60/1993	0.998456014388682	0.999978805695235	0.938566434082434	NCBP3/KHDRBS1/ESRP2/PSIP1/RBM38/CELF2	6
BP	GO:0016570	histone modification	4/476	56/1993	0.999796514650777	0.999978805695235	0.938566434082434	DR1/TGFB1/CHEK1/EYA1	4
BP	GO:0006914	autophagy	2/476	41/1993	0.999827677767606	0.999978805695235	0.938566434082434	TMEM41B/USP13	2
BP	GO:0061919	process utilizing autophagic mechanism	2/476	41/1993	0.999827677767606	0.999978805695235	0.938566434082434	TMEM41B/USP13	2
BP	GO:0016569	covalent chromatin modification	4/476	58/1993	0.999871483212726	0.999978805695235	0.938566434082434	DR1/TGFB1/CHEK1/EYA1	4
BP	GO:0032259	methylation	1/476	39/1993	0.999978805695235	0.999978805695235	0.938566434082434	SMYD4	1
CC	GO:0005911	cell-cell junction	21/502	47/2074	0.0014911479960686	0.19881796954787	0.189054066132391	CDH1/GJC1/TENM2/PDZD11/CDH4/EPCAM/DES/CDH7/CDH2/BVES/GJB6/CTNNA2/DBN1/OCLN/FGFRL1/CCN3/FABP7/PDLIM4/CDH11/ACTN1/CDH3	21
CC	GO:0031224	intrinsic component of membrane	139/502	474/2074	0.00208591056844473	0.19881796954787	0.189054066132391	PRNP/ACE/CDH1/CNTN2/HBEGF/GJC1/ZP3/KCNT1/TENM2/NEO1/ORAI2/ST6GALNAC1/ST6GALNAC2/HS6ST1/CHRNB2/ATP1B3/SLC16A9/TMEM231/PRLR/RPN2/SDC4/QSOX1/CHRNA7/KCNJ2/SDK1/DISP3/RGS9BP/KCNJ12/EPHB2/SLC2A1/CDH4/SLC25A36/ST6GAL1/BOK/CHRNA4/TMEM41B/BCL2L1/TMC3/SEMA3A/SORL1/ABCC1/THY1/TMC7/APOOL/CD3E/VAMP7/ADCY9/NCAM1/TAPBP/HSPD1/LARGE2/SLC38A2/EPHB3/ATP1B4/APMAP/EPCAM/FZD1/GPR50/LHCGR/GFRA1/PSEN1/SLC39A9/CNTN1/MSMO…	139
CC	GO:0009986	cell surface	27/502	67/2074	0.0022173007756268	0.19881796954787	0.189054066132391	PRNP/CDH1/HBEGF/PRLR/SDC4/ADA/CDH4/CHRNA4/THY1/CD3E/VAMP7/HSPD1/APMAP/GFRA1/GREM1/TGFBR2/UNC5C/CDH7/GHR/CDH2/TGFB1/SDC3/NGFR/CDH11/GPC1/LY6E/CDH3	27
CC	GO:0030424	axon	26/502	65/2074	0.0030176215817156	0.202935051370374	0.192968959041287	ARL8A/TENM2/CHRNB2/CHRNA7/EPHB2/SEMA3A/THY1/PSEN1/TGFB2/EPHA5/BDNF/UNC5C/NTRK2/BASP1/PALM/CNTF/CTNNA2/DBN1/KATNB1/AGRN/NTRK3/SYT1/IGF2BP1/N4BP3/NTF3/FAM206A	26
CC	GO:0030425	dendrite	23/502	58/2074	0.0058789710086364	0.263573866887199	0.250629816683973	PRNP/TENM2/CHRNB2/CHRNA7/EPHB2/THY1/EPHB3/CAPN2/EPHA5/BDNF/UNC5C/NTRK2/CACNA1C/KPNA1/NSG1/RPLP0/PALM/PTK2/DBN1/PDLIM4/N4BP3/NTF3/FAM206A	23
CC	GO:0097447	dendritic tree	23/502	58/2074	0.0058789710086364	0.263573866887199	0.250629816683973	PRNP/TENM2/CHRNB2/CHRNA7/EPHB2/THY1/EPHB3/CAPN2/EPHA5/BDNF/UNC5C/NTRK2/CACNA1C/KPNA1/NSG1/RPLP0/PALM/PTK2/DBN1/PDLIM4/N4BP3/NTF3/FAM206A	23
CC	GO:0005886	plasma membrane	125/502	434/2074	0.00769017399951364	0.288865848225255	0.274679714806249	PRNP/ACE/CDH1/CNTN2/HBEGF/GJC1/ZP3/KCNT1/TENM2/NEO1/RIMBP2/CHRNB2/ATP1B3/STK10/SLC16A9/LITAF/TMEM231/RAB5C/PRLR/TPM1/CHRNA7/ADA/PDZD11/RALGPS2/SDK1/KCNJ12/EPHB2/SLC2A1/BTK/CDH4/PIK3AP1/CHRNA4/TMC3/SEMA3A/ABCC1/THY1/TMC7/BLNK/PXN/CD3E/VAMP7/MASTL/ADCY9/NCAM1/PTPN1/HSPD1/TESC/TRH/SLC38A2/EPHB3/ATP1B4/EPCAM/FZD1/GPR50/LHCGR/GFRA1/PSEN1/CAPN2/CNTN1/PPP1CB/MDGA1/YIPF4/SEMA4D/DES/TGFBR2/EPHA5/BMPR1B/UN…	125
CC	GO:0016021	integral component of membrane	128/502	447/2074	0.00863843121180338	0.288865848225255	0.274679714806249	ACE/CDH1/HBEGF/GJC1/ZP3/KCNT1/TENM2/NEO1/ORAI2/ST6GALNAC1/ST6GALNAC2/HS6ST1/CHRNB2/ATP1B3/SLC16A9/TMEM231/PRLR/RPN2/SDC4/QSOX1/CHRNA7/KCNJ2/SDK1/DISP3/RGS9BP/KCNJ12/EPHB2/SLC2A1/CDH4/SLC25A36/ST6GAL1/BOK/CHRNA4/TMEM41B/BCL2L1/TMC3/SEMA3A/SORL1/ABCC1/TMC7/APOOL/CD3E/VAMP7/ADCY9/NCAM1/TAPBP/HSPD1/LARGE2/SLC38A2/EPHB3/ATP1B4/APMAP/EPCAM/FZD1/GPR50/LHCGR/PSEN1/SLC39A9/MSMO1/DDOST/YIPF4/LRP8/SEMA4D/TG…	128
CC	GO:0005913	cell-cell adherens junction	9/502	17/2074	0.00966465663207172	0.288865848225255	0.274679714806249	CDH1/CDH4/CDH7/CDH2/CTNNA2/PDLIM4/CDH11/ACTN1/CDH3	9
CC	GO:0000775	chromosome, centromeric region	15/502	35/2074	0.0110775429611909	0.297985905656035	0.283351888375725	CENPP/ITGB3BP/DYNC1LI1/CENPM/CENPN/CENPK/CENPH/CENPQ/CENPU/CDCA9/CENPS/CENPW/CENPT/CENPA/CENPL	15
CC	GO:0014069	postsynaptic density	9/502	18/2074	0.0152683815283719	0.315938048548619	0.300422405780921	RPS13/NTRK2/CACNA1C/KPNA1/CDH2/RPLP0/PALM/RPL30/DBN1	9
CC	GO:0032279	asymmetric synapse	9/502	18/2074	0.0152683815283719	0.315938048548619	0.300422405780921	RPS13/NTRK2/CACNA1C/KPNA1/CDH2/RPLP0/PALM/RPL30/DBN1	9
CC	GO:0099572	postsynaptic specialization	9/502	18/2074	0.0152683815283719	0.315938048548619	0.300422405780921	RPS13/NTRK2/CACNA1C/KPNA1/CDH2/RPLP0/PALM/RPL30/DBN1	9
CC	GO:0098687	chromosomal region	20/502	53/2074	0.0182134103038187	0.344078989157689	0.327181351458886	CENPP/PPP1CB/ITGB3BP/DYNC1LI1/CENPM/CENPN/CENPK/CENPH/CENPQ/MRE11/CENPU/CDCA9/CENPS/CENPW/DCLRE1B/CENPT/RAD51/FEN1/CENPA/CENPL	20
CC	GO:0031012	extracellular matrix	24/502	67/2074	0.0202924356507361	0.344078989157689	0.327181351458886	PRNP/FN1/COL6A3/TNR/COL9A3/TGFB2/COCH/TGFBR2/MGP/COLEC12/COL12A1/TIMP2/COL9A2/TIMP3/COL17A1/COL2A1/TGFB1/PHOSPHO1/FMOD/CCN3/AGRN/TNC/GPC1/TECTA	24
CC	GO:0071944	cell periphery	126/502	450/2074	0.0204656647826134	0.344078989157689	0.327181351458886	PRNP/ACE/CDH1/CNTN2/HBEGF/GJC1/ZP3/KCNT1/TENM2/NEO1/RIMBP2/CHRNB2/ATP1B3/STK10/SLC16A9/LITAF/TMEM231/RAB5C/PRLR/TPM1/CHRNA7/ADA/PDZD11/RALGPS2/SDK1/KCNJ12/EPHB2/SLC2A1/BTK/CDH4/PIK3AP1/CHRNA4/TMC3/SEMA3A/ABCC1/THY1/TMC7/BLNK/PXN/CD3E/VAMP7/MASTL/ADCY9/NCAM1/PTPN1/HSPD1/TESC/TRH/SLC38A2/EPHB3/ATP1B4/EPCAM/FZD1/GPR50/LHCGR/GFRA1/PSEN1/CAPN2/CNTN1/PPP1CB/MDGA1/YIPF4/SEMA4D/DES/TGFBR2/EPHA5/BMPR1B/UN…	126
CC	GO:0098984	neuron to neuron synapse	9/502	19/2074	0.0229364358198364	0.362935366796235	0.345111696855743	RPS13/NTRK2/CACNA1C/KPNA1/CDH2/RPLP0/PALM/RPL30/DBN1	9
CC	GO:0016342	catenin complex	6/502	11/2074	0.029124806288155	0.415850695130256	0.395428365942681	CDH1/CDH4/CDH7/CDH2/CDH11/CDH3	6
CC	GO:0031225	anchored component of membrane	11/502	26/2074	0.03125940492673	0.415850695130256	0.395428365942681	PRNP/CNTN2/THY1/GFRA1/CNTN1/MDGA1/CNTN5/GPC1/LSAMP/TECTA/LY6E	11
CC	GO:0045202	synapse	37/502	116/2074	0.032694999290832	0.415850695130256	0.395428365942681	PRNP/ARL8A/TENM2/RIMBP2/CHRNB2/CHRNA7/PDZD11/SDK1/CHRNA4/RPS13/BCL2L1/SEMA3A/VAMP7/PSEN1/BDNF/UNC5C/NTRK2/TUBB2B/CACNA1C/KPNA1/NSG1/CDH2/EPHA7/RPLP0/PALM/RPL30/PTK2/SDK2/DBN1/KPTN/AGRN/PCLO/PDLIM4/GPC1/SYT1/ACHE/NTF3	37
CC	GO:0005581	collagen trimer	9/502	20/2074	0.033003788850674	0.415850695130256	0.395428365942681	COL6A3/COL9A3/COLEC12/COL12A1/COL9A2/COL17A1/COL2A1/COLEC10/COLEC11	9
CC	GO:0005576	extracellular region	91/502	321/2074	0.0361441222437201	0.415850695130256	0.395428365942681	PRNP/ACE/HBEGF/CETP/GSN/ZP3/TSHB/FRZB/FN1/COL6A3/QSOX1/TNR/DRAXIN/PSAP/PLAU/WFDC1/ST6GAL1/DKK3/COL9A3/IFNW1/SEMA3A/SORL1/RBP4A/IL18/HSPD1/TRH/FGB/TLL1/RARRES1/TGFB2/PON2/GREM1/COCH/VEGFA/SEMA4D/HMGB2/SPP1/AGT/TGFBR2/CKB/MGP/BDNF/CG-1B/FBLN1/FST/COLEC12/CCDC80/NRG1/TXN/COL12A1/PLA2G7/CNMD/PTHLH/AvBD1/LOC422894/CNTF/OGN/TIMP2/COL9A2/TIMP3/TPT1/LCAT/BGLAP/COL17A1/COL2A1/TGFB1/GSTM2/COLEC10/PHOSPHO1/…	91
CC	GO:0097458	neuron part	53/502	176/2074	0.0363589257590997	0.415850695130256	0.395428365942681	PRNP/ARL8A/STMN1/TENM2/CHRNB2/CHRNA7/PDZD11/RGS9BP/EPHB2/CHRNA4/RPS13/BCL2L1/SEMA3A/THY1/VAMP7/HSPD1/EPHB3/PSEN1/CAPN2/TGFB2/EPHA5/BDNF/UNC5C/NTRK2/BASP1/CACNA1C/KPNA1/NSG1/CDH2/EPHA3/EPHA7/RPLP0/PALM/CNTF/CTNNA2/RPL30/PTK2/DBN1/PTGS2/KATNB1/FABP7/KPTN/LHFPL5/AGRN/PCLO/PDLIM4/NTRK3/SYT1/IGF2BP1/CAMK2D/N4BP3/NTF3/FAM206A	53
CC	GO:0030054	cell junction	43/502	139/2074	0.0371019207551158	0.415850695130256	0.395428365942681	CSRP1/ARL8A/CDH1/GJC1/TENM2/RIMBP2/CHRNB2/CHRNA7/ADA/PDZD11/SDK1/CDH4/CHRNA4/BCL2L1/PXN/VAMP7/EPCAM/PSEN1/DES/UNC5C/CACNA1C/CDH7/CDH2/BVES/GJB6/CTNNA2/COL17A1/PTK2/SDK2/TES/DBN1/OCLN/FGFRL1/CCN3/FABP7/AGRN/PCLO/PDLIM4/CDH11/SYT1/ACTN1/ACHE/CDH3	43
CC	GO:0036477	somatodendritic compartment	26/502	78/2074	0.0404463820374824	0.423917238737866	0.40309876350343	PRNP/TENM2/CHRNB2/CHRNA7/EPHB2/THY1/HSPD1/EPHB3/CAPN2/TGFB2/EPHA5/BDNF/UNC5C/NTRK2/CACNA1C/KPNA1/NSG1/RPLP0/PALM/PTK2/DBN1/FABP7/PDLIM4/N4BP3/NTF3/FAM206A	26
CC	GO:0043005	neuron projection	46/502	151/2074	0.0409734134096079	0.423917238737866	0.40309876350343	PRNP/ARL8A/STMN1/TENM2/CHRNB2/CHRNA7/RGS9BP/EPHB2/CHRNA4/SEMA3A/THY1/VAMP7/EPHB3/PSEN1/CAPN2/TGFB2/EPHA5/BDNF/UNC5C/NTRK2/BASP1/CACNA1C/KPNA1/NSG1/CDH2/EPHA3/EPHA7/RPLP0/PALM/CNTF/CTNNA2/PTK2/DBN1/PTGS2/KATNB1/KPTN/LHFPL5/AGRN/PDLIM4/NTRK3/SYT1/IGF2BP1/CAMK2D/N4BP3/NTF3/FAM206A	46
CC	GO:0062023	collagen-containing extracellular matrix	15/502	41/2074	0.0502894875196933	0.501032301585093	0.476426723870779	PRNP/COL6A3/TNR/COCH/MGP/COL12A1/COL9A2/TIMP3/COL17A1/COL2A1/FMOD/AGRN/TNC/GPC1/TECTA	15
CC	GO:0044421	extracellular region part	71/502	249/2074	0.0549337462148404	0.527756347564003	0.501838358278429	PRNP/ACE/HBEGF/CETP/ZP3/TSHB/FRZB/FN1/COL6A3/QSOX1/TNR/PSAP/PLAU/WFDC1/DKK3/COL9A3/IFNW1/SEMA3A/SORL1/RBP4A/IL18/HSPD1/FGB/RARRES1/TGFB2/GREM1/COCH/VEGFA/SEMA4D/HMGB2/SPP1/TGFBR2/CKB/MGP/BDNF/CG-1B/FST/COLEC12/NRG1/COL12A1/PLA2G7/AvBD1/CNTF/TIMP2/COL9A2/TIMP3/TPT1/COL17A1/COL2A1/TGFB1/GSTM2/COLEC10/PHOSPHO1/FMOD/INHBA/ALB/SOSTDC1/SEMA3E/CCN3/AGRN/TNC/GPC1/CREG1/SEMA3C/PTN/TECTA/CG-16/HBA1/COLEC11…	71
CC	GO:0000793	condensed chromosome	10/502	25/2074	0.0577766455929028	0.535928195327271	0.509608888532682	HMGB2/ITGB3BP/CENPK/CENPH/CENPS/CENPW/CENPT/RAD51/CENPA/CHEK1	10
CC	GO:0000777	condensed chromosome kinetochore	7/502	16/2074	0.0676703935714666	0.587204382926597	0.558366914698349	ITGB3BP/CENPK/CENPH/CENPS/CENPW/CENPT/CENPA	7
CC	GO:0042383	sarcolemma	7/502	16/2074	0.0676703935714666	0.587204382926597	0.558366914698349	DES/CACNA1C/CDH2/BVES/PTK2/ATP1A1/ACTN1	7
CC	GO:0005840	ribosome	13/502	36/2074	0.072675933515153	0.606064507620944	0.576300823133983	RPL27/RPS4X/RPS13/RPL15/SMARCAL1/RPS6/RPLP0/MRPS6/RPL30/RPL7/RPL35/RPS27A/EIF3H	13
CC	GO:0022626	cytosolic ribosome	10/502	26/2074	0.0743499210092607	0.606064507620944	0.576300823133983	RPL27/RPS4X/RPS13/RPL15/RPS6/RPLP0/RPL30/RPL7/RPL35/RPS27A	10
CC	GO:0005667	transcription factor complex	21/502	65/2074	0.083196920941045	0.658234462739444	0.625908724107552	NR5A2/E2F1/SUB1/MAFB/LHX3/SOX9/ARNTL/SMAD5/BSX/CLOCK/GATA6/NPAS2/SMAD6/SMAD3/SOX14/TAF1B/CREG1/RXRG/TEAD3/JUND/SOX3	21
CC	GO:0000779	condensed chromosome, centromeric region	7/502	17/2074	0.0919407991493208	0.706630713461923	0.671928246414585	ITGB3BP/CENPK/CENPH/CENPS/CENPW/CENPT/CENPA	7
CC	GO:0005795	Golgi stack	5/502	11/2074	0.101683569500947	0.759802227659855	0.722488520138308	ST6GAL1/MOB4/NSG1/FUT10/ST3GAL1	5
CC	GO:0031965	nuclear membrane	10/502	28/2074	0.115551997356619	0.83040798664105	0.789626847011446	PRNP/DISP3/BCL2L1/ATP1B4/GAPDH/LMNB1/GATA6/HOXA7/EGFR/NEMP2	10
CC	GO:0044459	plasma membrane part	69/502	252/2074	0.120179304795096	0.83040798664105	0.789626847011446	CDH1/HBEGF/GJC1/TENM2/NEO1/CHRNB2/ATP1B3/SLC16A9/LITAF/TMEM231/PRLR/CHRNA7/ADA/PDZD11/EPHB2/SLC2A1/CDH4/CHRNA4/TMC3/SEMA3A/ABCC1/THY1/TMC7/CD3E/MASTL/ADCY9/TESC/SLC38A2/EPHB3/ATP1B4/EPCAM/LHCGR/GFRA1/PSEN1/MDGA1/SEMA4D/TGFBR2/EPHA5/BMPR1B/NTRK2/BASP1/CACNA1C/CDH7/GHR/NSG1/SLC24A2/CDH2/ATP1B1/EPHA3/BVES/EPHA7/FGFR3/GJB6/PALM/S100A10/KCNG2/FGR/VDR/DBN1/SEMA3E/LHFPL5/PDLIM4/CDH11/NTRK3/GPC1/SEMA3C/A…	69
CC	GO:0005615	extracellular space	60/502	217/2074	0.122040952718264	0.83040798664105	0.789626847011446	ACE/HBEGF/CETP/ZP3/TSHB/FRZB/COL6A3/QSOX1/PSAP/PLAU/WFDC1/DKK3/COL9A3/IFNW1/SEMA3A/SORL1/RBP4A/IL18/HSPD1/FGB/RARRES1/TGFB2/GREM1/COCH/VEGFA/SEMA4D/HMGB2/SPP1/CKB/BDNF/CG-1B/FST/COLEC12/NRG1/COL12A1/PLA2G7/AvBD1/CNTF/TIMP2/COL9A2/TIMP3/TPT1/COL17A1/COL2A1/TGFB1/COLEC10/INHBA/ALB/SOSTDC1/SEMA3E/AGRN/GPC1/CREG1/SEMA3C/PTN/CG-16/HBA1/COLEC11/NTF3/INHA	60
CC	GO:0044391	ribosomal subunit	11/502	32/2074	0.127453663588613	0.83040798664105	0.789626847011446	RPL27/RPS4X/RPS13/RPL15/RPS6/RPLP0/MRPS6/RPL30/RPL7/RPL35/RPS27A	11
CC	GO:0022625	cytosolic large ribosomal subunit	6/502	15/2074	0.130609524971699	0.83040798664105	0.789626847011446	RPL27/RPL15/RPLP0/RPL30/RPL7/RPL35	6
CC	GO:0000776	kinetochore	8/502	22/2074	0.139031006922432	0.83040798664105	0.789626847011446	ITGB3BP/DYNC1LI1/CENPK/CENPH/CENPS/CENPW/CENPT/CENPA	8
CC	GO:0001725	stress fiber	5/502	12/2074	0.141025382114766	0.83040798664105	0.789626847011446	CSRP1/PXN/ACTA1/PDLIM4/ACTN1	5
CC	GO:0097517	contractile actin filament bundle	5/502	12/2074	0.141025382114766	0.83040798664105	0.789626847011446	CSRP1/PXN/ACTA1/PDLIM4/ACTN1	5
CC	GO:0045121	membrane raft	7/502	19/2074	0.152861199071593	0.83040798664105	0.789626847011446	PRNP/THY1/TGFBR2/CDH2/BVES/S100A10/VDR	7
CC	GO:0098589	membrane region	7/502	19/2074	0.152861199071593	0.83040798664105	0.789626847011446	PRNP/THY1/TGFBR2/CDH2/BVES/S100A10/VDR	7
CC	GO:0098857	membrane microdomain	7/502	19/2074	0.152861199071593	0.83040798664105	0.789626847011446	PRNP/THY1/TGFBR2/CDH2/BVES/S100A10/VDR	7
CC	GO:0019897	extrinsic component of plasma membrane	9/502	26/2074	0.154350926884953	0.83040798664105	0.789626847011446	CDH1/CDH4/BASP1/CDH7/CDH2/S100A10/FGR/CDH11/CDH3	9
CC	GO:0030027	lamellipodium	9/502	26/2074	0.154350926884953	0.83040798664105	0.789626847011446	VAMP7/TESC/UNC5C/CDH2/KPTN/PDLIM4/IGF2BP1/ACTN1/FAM206A	9
CC	GO:0035770	ribonucleoprotein granule	9/502	26/2074	0.154350926884953	0.83040798664105	0.789626847011446	PIWIL1/RPS4X/ARNTL/TDRD7/TRIM71/RPLP0/EDC3/IGF2BP1/MCRIP1	9
CC	GO:0031226	intrinsic component of plasma membrane	40/502	143/2074	0.161182459248628	0.850158461527077	0.808407380751632	HBEGF/TENM2/NEO1/CHRNB2/ATP1B3/SLC16A9/CHRNA7/EPHB2/SLC2A1/CHRNA4/TMC3/SEMA3A/THY1/TMC7/ADCY9/SLC38A2/EPHB3/ATP1B4/LHCGR/PSEN1/MDGA1/SEMA4D/TGFBR2/EPHA5/BMPR1B/NTRK2/CACNA1C/SLC24A2/CDH2/ATP1B1/EPHA3/BVES/EPHA7/FGFR3/KCNG2/SEMA3E/NTRK3/GPC1/SEMA3C/APCDD1	40
CC	GO:0036464	cytoplasmic ribonucleoprotein granule	8/502	23/2074	0.170463638291212	0.865183371704452	0.822694421147258	PIWIL1/RPS4X/ARNTL/TRIM71/RPLP0/EDC3/IGF2BP1/MCRIP1	8
CC	GO:0150034	distal axon	8/502	23/2074	0.170463638291212	0.865183371704452	0.822694421147258	TENM2/THY1/UNC5C/NTRK2/BASP1/DBN1/IGF2BP1/FAM206A	8
CC	GO:0044437	vacuolar part	9/502	27/2074	0.184722402504266	0.8758758521948	0.832861796452109	ARL8A/LITAF/ABCC1/VAMP7/NSG1/TLDC1/PQLC2/LAMP1/KPTN	9
CC	GO:0015935	small ribosomal subunit	5/502	13/2074	0.185814375864009	0.8758758521948	0.832861796452109	RPS4X/RPS13/RPS6/MRPS6/RPS27A	5
CC	GO:0044456	synapse part	25/502	87/2074	0.188077360376265	0.8758758521948	0.832861796452109	PRNP/TENM2/CHRNB2/CHRNA7/PDZD11/CHRNA4/RPS13/BCL2L1/BDNF/NTRK2/CACNA1C/KPNA1/NSG1/CDH2/RPLP0/PALM/RPL30/PTK2/DBN1/KPTN/AGRN/PCLO/PDLIM4/SYT1/NTF3	25
CC	GO:0030426	growth cone	7/502	20/2074	0.188850555491816	0.8758758521948	0.832861796452109	TENM2/THY1/UNC5C/BASP1/DBN1/IGF2BP1/FAM206A	7
CC	GO:0030427	site of polarized growth	7/502	20/2074	0.188850555491816	0.8758758521948	0.832861796452109	TENM2/THY1/UNC5C/BASP1/DBN1/IGF2BP1/FAM206A	7
CC	GO:0005912	adherens junction	13/502	42/2074	0.195381067284603	0.875958451659304	0.832940339476466	CSRP1/CDH1/CDH4/PXN/CDH7/CDH2/CTNNA2/PTK2/TES/PDLIM4/CDH11/ACTN1/CDH3	13
CC	GO:0070161	anchoring junction	13/502	42/2074	0.195381067284603	0.875958451659304	0.832940339476466	CSRP1/CDH1/CDH4/PXN/CDH7/CDH2/CTNNA2/PTK2/TES/PDLIM4/CDH11/ACTN1/CDH3	13
CC	GO:0044463	cell projection part	33/502	119/2074	0.205947681890609	0.893547200460867	0.84966530898842	PRNP/ARL8A/TENM2/CHRNB2/TMEM231/CHRNA7/RGS9BP/EPHB2/THY1/CEP41/TESC/EPHB3/CAPN2/EPHA5/BDNF/UNC5C/NTRK2/BASP1/CACNA1C/KPNA1/NSG1/BVES/RPLP0/PALM/PTK2/FGR/DBN1/LHFPL5/PDLIM4/IGF2BP1/N4BP3/NTF3/FAM206A	33
CC	GO:0120038	plasma membrane bounded cell projection part	33/502	119/2074	0.205947681890609	0.893547200460867	0.84966530898842	PRNP/ARL8A/TENM2/CHRNB2/TMEM231/CHRNA7/RGS9BP/EPHB2/THY1/CEP41/TESC/EPHB3/CAPN2/EPHA5/BDNF/UNC5C/NTRK2/BASP1/CACNA1C/KPNA1/NSG1/BVES/RPLP0/PALM/PTK2/FGR/DBN1/LHFPL5/PDLIM4/IGF2BP1/N4BP3/NTF3/FAM206A	33
CC	GO:0098797	plasma membrane protein complex	18/502	62/2074	0.223294328430267	0.943046340112295	0.896733557610204	CDH1/GJC1/CHRNB2/ATP1B3/CHRNA7/CDH4/CHRNA4/CD3E/ATP1B4/PSEN1/CACNA1C/CDH7/CDH2/ATP1B1/GJB6/KCNG2/CDH11/CDH3	18
CC	GO:0005765	lysosomal membrane	7/502	21/2074	0.227873650956502	0.943046340112295	0.896733557610204	ARL8A/LITAF/VAMP7/TLDC1/PQLC2/LAMP1/KPTN	7
CC	GO:0098852	lytic vacuole membrane	7/502	21/2074	0.227873650956502	0.943046340112295	0.896733557610204	ARL8A/LITAF/VAMP7/TLDC1/PQLC2/LAMP1/KPTN	7
CC	GO:0032432	actin filament bundle	5/502	14/2074	0.234908657006369	0.957430738404747	0.910411541507938	CSRP1/PXN/ACTA1/PDLIM4/ACTN1	5
CC	GO:0005887	integral component of plasma membrane	37/502	137/2074	0.242800394876787	0.974825465997847	0.926952018147043	HBEGF/TENM2/NEO1/CHRNB2/ATP1B3/SLC16A9/CHRNA7/EPHB2/SLC2A1/CHRNA4/TMC3/SEMA3A/TMC7/ADCY9/SLC38A2/EPHB3/ATP1B4/LHCGR/PSEN1/SEMA4D/TGFBR2/EPHA5/BMPR1B/NTRK2/CACNA1C/SLC24A2/CDH2/ATP1B1/EPHA3/BVES/EPHA7/FGFR3/KCNG2/SEMA3E/NTRK3/SEMA3C/APCDD1	37
CC	GO:0000139	Golgi membrane	18/502	63/2074	0.246530786512972	0.975246787823375	0.927352648957465	ST6GALNAC1/ST6GALNAC2/LITAF/QSOX1/SEC16B/ST6GAL1/MOB4/LARGE2/PSEN1/CHPT1/NSG1/FUT10/CHST3/HRAS/ST3GAL1/EGFR/LFNG/GLG1	18
CC	GO:0033267	axon part	9/502	29/2074	0.252305272654929	0.975253210708228	0.927358756415964	ARL8A/TENM2/THY1/UNC5C/NTRK2/BASP1/DBN1/IGF2BP1/FAM206A	9
CC	GO:0005604	basement membrane	6/502	18/2074	0.254883233957654	0.975253210708228	0.927358756415964	PRNP/COL9A2/TIMP3/COL17A1/COL2A1/AGRN	6
CC	GO:0005921	gap junction	4/502	11/2074	0.264659793240523	0.975253210708228	0.927358756415964	GJC1/GJB6/DBN1/CCN3	4
CC	GO:0016323	basolateral plasma membrane	4/502	11/2074	0.264659793240523	0.975253210708228	0.927358756415964	PDZD11/ABCC1/CDH2/PALM	4
CC	GO:0022627	cytosolic small ribosomal subunit	4/502	11/2074	0.264659793240523	0.975253210708228	0.927358756415964	RPS4X/RPS13/RPS6/RPS27A	4
CC	GO:0099513	polymeric cytoskeletal fiber	22/502	80/2074	0.280031869596187	0.98998284606893	0.941365022871258	TUBB3/NEFM/STMN1/DCXR/TPM1/KRT14/TUBAL3/ACTC1/ACTA1/DES/DYNC1LI1/TUBB2B/LMNB1/EFHC2/KRT19/TPM2/TPT1/TUBB6/KIF18B/KATNB1/KPTN/PDLIM4	22
CC	GO:0005774	vacuolar membrane	8/502	26/2074	0.280263441193357	0.98998284606893	0.941365022871258	ARL8A/LITAF/ABCC1/VAMP7/TLDC1/PQLC2/LAMP1/KPTN	8
CC	GO:0009897	external side of plasma membrane	8/502	26/2074	0.280263441193357	0.98998284606893	0.941365022871258	PRLR/ADA/CHRNA4/THY1/CD3E/GFRA1/TGFBR2/GHR	8
CC	GO:0005788	endoplasmic reticulum lumen	5/502	15/2074	0.287058223023704	0.98998284606893	0.941365022871258	HSPA5/P4HA2/EOGT/DNAJC3/SRL	5
CC	GO:0042641	actomyosin	5/502	15/2074	0.287058223023704	0.98998284606893	0.941365022871258	CSRP1/PXN/ACTA1/PDLIM4/ACTN1	5
CC	GO:0043235	receptor complex	18/502	65/2074	0.295676984147062	0.999999975155718	0.950890213120092	CHRNB2/PRLR/CHRNA7/EPHB2/CHRNA4/CD3E/HSPD1/EPHB3/GFRA1/TGFBR2/EPHA5/BMPR1B/NTRK2/GHR/EPHA3/EPHA7/FGFR3/NTRK3	18
CC	GO:0015934	large ribosomal subunit	6/502	19/2074	0.301970326981991	0.999999975155718	0.950890213120092	RPL27/RPL15/RPLP0/RPL30/RPL7/RPL35	6
CC	GO:0098978	glutamatergic synapse	6/502	19/2074	0.301970326981991	0.999999975155718	0.950890213120092	SEMA3A/KPNA1/NSG1/EPHA7/DBN1/AGRN	6
CC	GO:0098858	actin-based cell projection	8/502	27/2074	0.320491246957184	0.999999975155718	0.950890213120092	TENM2/UNC5C/PALM/TGFB1/KPTN/LHFPL5/IGF2BP1/FAM206A	8
CC	GO:0120025	plasma membrane bounded cell projection	53/502	206/2074	0.322196691520582	0.999999975155718	0.950890213120092	PRNP/ARL8A/STMN1/TENM2/CHRNB2/TMEM231/CHRNA7/RGS9BP/EPHB2/CHRNA4/SEMA3A/THY1/VAMP7/CEP41/TESC/EPHB3/PSEN1/CAPN2/TGFB2/EPHA5/BDNF/UNC5C/NTRK2/BASP1/CACNA1C/KPNA1/NSG1/CDH2/EPHA3/BVES/EPHA7/RPLP0/PALM/CNTF/CTNNA2/TGFB1/PTK2/FGR/DBN1/PTGS2/KATNB1/KPTN/LHFPL5/AGRN/PDLIM4/NTRK3/SYT1/IGF2BP1/CAMK2D/N4BP3/ACTN1/NTF3/FAM206A	53
CC	GO:0005875	microtubule associated complex	4/502	12/2074	0.326476998803402	0.999999975155718	0.950890213120092	DYNC1LI1/CDCA9/KIF18B/KATNB1	4
CC	GO:0042995	cell projection	55/502	215/2074	0.336082138943426	0.999999975155718	0.950890213120092	PRNP/ARL8A/STMN1/TENM2/CHRNB2/TMEM231/CHRNA7/RGS9BP/EPHB2/CHRNA4/SEMA3A/THY1/VAMP7/CEP41/TESC/KIZ/EPHB3/PSEN1/CAPN2/TGFB2/EPHA5/BDNF/UNC5C/NTRK2/BASP1/CACNA1C/KPNA1/NSG1/CDH2/EPHA3/BVES/EPHA7/RPLP0/PALM/CNTF/CTNNA2/TGFB1/PTK2/FGR/DBN1/PTGS2/KATNB1/FABP7/KPTN/LHFPL5/AGRN/PDLIM4/NTRK3/SYT1/IGF2BP1/CAMK2D/N4BP3/ACTN1/NTF3/FAM206A	55
CC	GO:0000784	nuclear chromosome, telomeric region	5/502	16/2074	0.341006049938189	0.999999975155718	0.950890213120092	PPP1CB/MRE11/DCLRE1B/RAD51/FEN1	5
CC	GO:0043197	dendritic spine	5/502	16/2074	0.341006049938189	0.999999975155718	0.950890213120092	TENM2/NTRK2/PALM/PTK2/PDLIM4	5
CC	GO:0044309	neuron spine	5/502	16/2074	0.341006049938189	0.999999975155718	0.950890213120092	TENM2/NTRK2/PALM/PTK2/PDLIM4	5
CC	GO:0005770	late endosome	7/502	24/2074	0.356987307254734	0.999999975155718	0.950890213120092	ARL8A/SDF4/LITAF/VAMP7/NSG1/TPT1/LAMP1	7
CC	GO:0098793	presynapse	9/502	32/2074	0.365164493540658	0.999999975155718	0.950890213120092	PDZD11/CHRNA4/BCL2L1/BDNF/NTRK2/CDH2/PCLO/SYT1/NTF3	9
CC	GO:0019898	extrinsic component of membrane	10/502	36/2074	0.367763282349789	0.999999975155718	0.950890213120092	CDH1/CISH/CDH4/BASP1/CDH7/CDH2/S100A10/FGR/CDH11/CDH3	10
CC	GO:0098552	side of membrane	12/502	44/2074	0.37119371235489	0.999999975155718	0.950890213120092	RPL27/LITAF/PRLR/ADA/CHRNA4/THY1/CD3E/GFRA1/TGFBR2/BASP1/GHR/FGR	12
CC	GO:0044445	cytosolic part	13/502	48/2074	0.372290736396336	0.999999975155718	0.950890213120092	RPL27/RPS4X/RPS13/RPL15/ENO2/RPS6/RPLP0/RPL30/DBN1/RPL7/RPL35/RPS27A/HBA1	13
CC	GO:0098794	postsynapse	17/502	64/2074	0.374227367902502	0.999999975155718	0.950890213120092	TENM2/CHRNB2/CHRNA7/CHRNA4/RPS13/NTRK2/CACNA1C/KPNA1/NSG1/CDH2/RPLP0/PALM/RPL30/PTK2/DBN1/KPTN/PDLIM4	17
CC	GO:0030658	transport vesicle membrane	4/502	13/2074	0.388993720109798	0.999999975155718	0.950890213120092	SEC16B/BCL2L1/VAMP7/SYT1	4
CC	GO:0005882	intermediate filament	5/502	17/2074	0.395565530219051	0.999999975155718	0.950890213120092	NEFM/KRT14/DES/LMNB1/KRT19	5
CC	GO:0031902	late endosome membrane	5/502	17/2074	0.395565530219051	0.999999975155718	0.950890213120092	ARL8A/LITAF/VAMP7/NSG1/LAMP1	5
CC	GO:0005884	actin filament	6/502	21/2074	0.399480860286291	0.999999975155718	0.950890213120092	TPM1/ACTC1/ACTA1/TPM2/KPTN/PDLIM4	6
CC	GO:0030133	transport vesicle	8/502	29/2074	0.40336425726784	0.999999975155718	0.950890213120092	SEC16B/BCL2L1/VAMP7/BDNF/FGFR3/FGFRL1/SYT1/NTF3	8
CC	GO:0005813	centrosome	12/502	45/2074	0.404622574918195	0.999999975155718	0.950890213120092	NPM1/CCNB2/DCAF12/BCL2L1/MASTL/CEP41/KIZ/DTL/DYNC1LI1/DCLRE1B/KATNB1/CHEK1	12
CC	GO:0005874	microtubule	11/502	42/2074	0.439879194940009	0.999999975155718	0.950890213120092	TUBB3/STMN1/DCXR/TUBAL3/DYNC1LI1/TUBB2B/EFHC2/TPT1/TUBB6/KIF18B/KATNB1	11
CC	GO:0000781	chromosome, telomeric region	5/502	18/2074	0.449674105704204	0.999999975155718	0.950890213120092	PPP1CB/MRE11/DCLRE1B/RAD51/FEN1	5
CC	GO:0030175	filopodium	5/502	18/2074	0.449674105704204	0.999999975155718	0.950890213120092	TENM2/UNC5C/PALM/IGF2BP1/FAM206A	5
CC	GO:0005657	replication fork	3/502	10/2074	0.450528104519398	0.999999975155718	0.950890213120092	HMCES/BCL6/MRE11	3
CC	GO:0044420	extracellular matrix component	3/502	10/2074	0.450528104519398	0.999999975155718	0.950890213120092	COL12A1/COL2A1/AGRN	3
CC	GO:0008021	synaptic vesicle	4/502	14/2074	0.450627745351169	0.999999975155718	0.950890213120092	BCL2L1/BDNF/SYT1/NTF3	4
CC	GO:0044432	endoplasmic reticulum part	29/502	116/2074	0.455718908151871	0.999999975155718	0.950890213120092	HSPA5/CYP1A1/RPL27/RPN2/SEC16B/PLOD1/DISP3/CYP2C23b/TMEM41B/P4HA2/VAMP7/PTPN1/TAPBP/PSEN1/MSMO1/DDOST/CHPT1/EOGT/CYB5A/BVES/DNAJC3/INSIG1/PGRMC1/POMK/INSIG2/ATP2A2/PTGS2/EGFR/SRL	29
CC	GO:0005794	Golgi apparatus	31/502	125/2074	0.472519110750016	0.999999975155718	0.950890213120092	PRNP/TENM2/ST6GALNAC1/SDF4/ST6GALNAC2/LITAF/QSOX1/SEC16B/RABGAP1L/ST6GAL1/SORL1/VAMP7/MOB4/LARGE2/PSEN1/YIPF4/DBI/CHPT1/NSG1/FUT10/FGFR3/CHST3/HRAS/CBFA2T3/COLEC10/DYM/FGFRL1/ST3GAL1/EGFR/LFNG/GLG1	31
CC	GO:0015630	microtubule cytoskeleton	28/502	113/2074	0.47966254202743	0.999999975155718	0.950890213120092	TUBB3/ARL8A/STMN1/NPM1/DCXR/CCNB2/SASS6/DCAF12/BCL2L1/MASTL/CEP41/KIZ/TUBAL3/DTL/TBCK/DYNC1LI1/TUBB2B/GAPDH/EFHC2/CENPU/CDCA9/DCLRE1B/TPT1/TUBB6/KIF18B/PTK2/KATNB1/CHEK1	28
CC	GO:0098791	Golgi subcompartment	19/502	76/2074	0.479898865008422	0.999999975155718	0.950890213120092	ST6GALNAC1/ST6GALNAC2/LITAF/QSOX1/SEC16B/ST6GAL1/VAMP7/MOB4/LARGE2/PSEN1/CHPT1/NSG1/FUT10/CHST3/HRAS/ST3GAL1/EGFR/LFNG/GLG1	19
CC	GO:1902495	transmembrane transporter complex	9/502	35/2074	0.482084457697058	0.999999975155718	0.950890213120092	CHRNB2/ATP1B3/CHRNA7/CHRNA4/ATP1B4/ANXA5/CACNA1C/ATP1B1/KCNG2	9
CC	GO:1990351	transporter complex	9/502	35/2074	0.482084457697058	0.999999975155718	0.950890213120092	CHRNB2/ATP1B3/CHRNA7/CHRNA4/ATP1B4/ANXA5/CACNA1C/ATP1B1/KCNG2	9
CC	GO:0031461	cullin-RING ubiquitin ligase complex	4/502	15/2074	0.510107571652066	0.999999975155718	0.950890213120092	DCAF12/KLHL9/FBH1/DTL	4
CC	GO:0070382	exocytic vesicle	4/502	15/2074	0.510107571652066	0.999999975155718	0.950890213120092	BCL2L1/BDNF/SYT1/NTF3	4
CC	GO:0044431	Golgi apparatus part	20/502	82/2074	0.528102998821007	0.999999975155718	0.950890213120092	ST6GALNAC1/SDF4/ST6GALNAC2/LITAF/QSOX1/SEC16B/ST6GAL1/VAMP7/MOB4/LARGE2/PSEN1/CHPT1/NSG1/FUT10/CHST3/HRAS/ST3GAL1/EGFR/LFNG/GLG1	20
CC	GO:0030055	cell-substrate junction	6/502	24/2074	0.542576426491123	0.999999975155718	0.950890213120092	CSRP1/PXN/COL17A1/PTK2/TES/ACTN1	6
CC	GO:0005783	endoplasmic reticulum	41/502	170/2074	0.542862087258762	0.999999975155718	0.950890213120092	PRNP/HSPA5/CYP1A1/TENM2/SDF4/RPL27/RPN2/SEC16B/PLOD1/DISP3/CYP2C23b/TMEM41B/BCL2L1/P4HA2/VAMP7/PTPN1/TAPBP/APMAP/PSEN1/MSMO1/DDOST/YIPF4/DBI/HMOX1/CHPT1/EOGT/CYB5A/NSG1/BVES/FGFR3/DNAJC3/INSIG1/PGRMC1/RPLP0/POMK/INSIG2/CRABP2/ATP2A2/PTGS2/EGFR/SRL	41
CC	GO:0005635	nuclear envelope	11/502	45/2074	0.543302093117648	0.999999975155718	0.950890213120092	PRNP/DISP3/BCL2L1/ATP1B4/KPNA1/GAPDH/LMNB1/GATA6/HOXA7/EGFR/NEMP2	11
CC	GO:0000323	lytic vacuole	10/502	41/2074	0.549924148079116	0.999999975155718	0.950890213120092	ARL8A/LITAF/ADA/PSAP/VAMP7/NSG1/TLDC1/PQLC2/LAMP1/KPTN	10
CC	GO:0005764	lysosome	10/502	41/2074	0.549924148079116	0.999999975155718	0.950890213120092	ARL8A/LITAF/ADA/PSAP/VAMP7/NSG1/TLDC1/PQLC2/LAMP1/KPTN	10
CC	GO:1990904	ribonucleoprotein complex	26/502	108/2074	0.551799498237269	0.999999975155718	0.950890213120092	NPM1/PIWIL1/RPL27/RPS4X/ARNTL/RPS13/DICER1/RPL15/SMARCAL1/TDRD7/GAPDH/RPS6/TRIM71/RPLP0/RBM38/MRPS6/RPL30/CELF2/RPL7/RPL35/RPS27A/EIF3E/EDC3/EIF3H/IGF2BP1/MCRIP1	26
CC	GO:0045111	intermediate filament cytoskeleton	5/502	20/2074	0.553083863980732	0.999999975155718	0.950890213120092	NEFM/KRT14/DES/LMNB1/KRT19	5
CC	GO:0005789	endoplasmic reticulum membrane	24/502	100/2074	0.559696718626599	0.999999975155718	0.950890213120092	CYP1A1/RPL27/RPN2/SEC16B/PLOD1/DISP3/CYP2C23b/TMEM41B/VAMP7/PTPN1/TAPBP/PSEN1/MSMO1/DDOST/CHPT1/CYB5A/BVES/INSIG1/PGRMC1/POMK/INSIG2/ATP2A2/PTGS2/EGFR	24
CC	GO:0044297	cell body	8/502	33/2074	0.565748556599593	0.999999975155718	0.950890213120092	CHRNB2/CHRNA7/SEMA3A/HSPD1/TGFB2/CACNA1C/CDH2/FABP7	8
CC	GO:0031252	cell leading edge	11/502	46/2074	0.576339903283083	0.999999975155718	0.950890213120092	CSRP1/VAMP7/TESC/UNC5C/CDH2/FGR/KPTN/PDLIM4/IGF2BP1/ACTN1/FAM206A	11
CC	GO:0042175	nuclear outer membrane-endoplasmic reticulum membrane network	24/502	101/2074	0.58219883803852	0.999999975155718	0.950890213120092	CYP1A1/RPL27/RPN2/SEC16B/PLOD1/DISP3/CYP2C23b/TMEM41B/VAMP7/PTPN1/TAPBP/PSEN1/MSMO1/DDOST/CHPT1/CYB5A/BVES/INSIG1/PGRMC1/POMK/INSIG2/ATP2A2/PTGS2/EGFR	24
CC	GO:0005892	acetylcholine-gated channel complex	3/502	12/2074	0.584812628730835	0.999999975155718	0.950890213120092	CHRNB2/CHRNA7/CHRNA4	3
CC	GO:0031984	organelle subcompartment	38/502	160/2074	0.587982545718202	0.999999975155718	0.950890213120092	CYP1A1/ST6GALNAC1/ST6GALNAC2/RPL27/LITAF/RPN2/QSOX1/SEC16B/PLOD1/DISP3/ST6GAL1/CYP2C23b/TMEM41B/VAMP7/PTPN1/TAPBP/MOB4/LARGE2/PSEN1/MSMO1/DDOST/CHPT1/CYB5A/NSG1/FUT10/BVES/INSIG1/PGRMC1/CHST3/POMK/INSIG2/HRAS/ATP2A2/PTGS2/ST3GAL1/EGFR/LFNG/GLG1	38
CC	GO:0045177	apical part of cell	5/502	21/2074	0.601084802635245	0.999999975155718	0.950890213120092	ZP3/VAMP7/CDH2/CA2/LHFPL5	5
CC	GO:0098827	endoplasmic reticulum subcompartment	24/502	102/2074	0.604277070592115	0.999999975155718	0.950890213120092	CYP1A1/RPL27/RPN2/SEC16B/PLOD1/DISP3/CYP2C23b/TMEM41B/VAMP7/PTPN1/TAPBP/PSEN1/MSMO1/DDOST/CHPT1/CYB5A/BVES/INSIG1/PGRMC1/POMK/INSIG2/ATP2A2/PTGS2/EGFR	24
CC	GO:0005759	mitochondrial matrix	7/502	30/2074	0.615183472870902	0.999999975155718	0.950890213120092	ALAS2/BCL2L1/TMLHE/HSPD1/FDX1/MRPS6/PCK2	7
CC	GO:0044798	nuclear transcription factor complex	7/502	30/2074	0.615183472870902	0.999999975155718	0.950890213120092	NR5A2/E2F1/SOX9/SOX14/TAF1B/JUND/SOX3	7
CC	GO:0043230	extracellular organelle	4/502	17/2074	0.619062196429811	0.999999975155718	0.950890213120092	RBP4A/HSPD1/CKB/PHOSPHO1	4
CC	GO:0098562	cytoplasmic side of membrane	4/502	17/2074	0.619062196429811	0.999999975155718	0.950890213120092	RPL27/LITAF/BASP1/FGR	4
CC	GO:0044427	chromosomal part	35/502	150/2074	0.634796331283373	0.999999975155718	0.950890213120092	CENPP/HMCES/BCL6/FBH1/PPP1CB/HMGB2/ITGB3BP/DYNC1LI1/CENPM/PARPBP/SINHCAF/CENPN/CENPK/CENPH/PSIP1/CENPQ/MRE11/CENPU/CDCA9/CENPS/CENPW/DCLRE1B/CENPT/GATA3/RAD51/HIST1H110/HIST1H101/FEN1/HIST1H103/CENPA/CENPL/CHEK1/JUND/HIST1H2B7/SFR1	35
CC	GO:0044430	cytoskeletal part	44/502	188/2074	0.635596961715686	0.999999975155718	0.950890213120092	TUBB3/NEFM/CSRP1/ARL8A/STMN1/NPM1/DCXR/TPM1/KRT14/CCNB2/SLC2A1/SASS6/DCAF12/BCL2L1/PXN/MASTL/CEP41/KIZ/TUBAL3/DTL/ACTC1/TBCK/ACTA1/DES/DYNC1LI1/TUBB2B/LMNB1/CDH2/MYH15/EFHC2/KRT19/CENPU/CDCA9/TPM2/DCLRE1B/TPT1/TUBB6/KIF18B/PTK2/KATNB1/KPTN/PDLIM4/CHEK1/ACTN1	44
CC	GO:0005769	early endosome	8/502	35/2074	0.639372498542592	0.999999975155718	0.950890213120092	LITAF/RAB5C/RABGAP1L/PTPN1/HSPD1/NSG1/EPHA3/PDLIM4	8
CC	GO:0030864	cortical actin cytoskeleton	3/502	13/2074	0.643558301317146	0.999999975155718	0.950890213120092	SLC2A1/CDH2/ACTN1	3
CC	GO:0043204	perikaryon	3/502	13/2074	0.643558301317146	0.999999975155718	0.950890213120092	CHRNB2/CHRNA7/CACNA1C	3
CC	GO:0000151	ubiquitin ligase complex	5/502	22/2074	0.646025597210611	0.999999975155718	0.950890213120092	DCAF12/KLHL9/FBH1/DCUN1D1/DTL	5
CC	GO:0005924	cell-substrate adherens junction	5/502	22/2074	0.646025597210611	0.999999975155718	0.950890213120092	CSRP1/PXN/PTK2/TES/ACTN1	5
CC	GO:0005925	focal adhesion	5/502	22/2074	0.646025597210611	0.999999975155718	0.950890213120092	CSRP1/PXN/PTK2/TES/ACTN1	5
CC	GO:0030863	cortical cytoskeleton	4/502	18/2074	0.667458793779985	0.999999975155718	0.950890213120092	SLC2A1/BASP1/CDH2/ACTN1	4
CC	GO:0031901	early endosome membrane	4/502	18/2074	0.667458793779985	0.999999975155718	0.950890213120092	LITAF/RAB5C/NSG1/PDLIM4	4
CC	GO:0043025	neuronal cell body	6/502	27/2074	0.668585635424417	0.999999975155718	0.950890213120092	CHRNB2/CHRNA7/HSPD1/TGFB2/CACNA1C/FABP7	6
CC	GO:0005694	chromosome	38/502	166/2074	0.689972636694761	0.999999975155718	0.950890213120092	CENPP/HMCES/BCL6/FBH1/BLM/DTL/PPP1CB/HMGB2/ITGB3BP/DYNC1LI1/CENPM/PARPBP/SINHCAF/CENPN/CENPK/CENPH/PSIP1/CENPQ/MRE11/CENPU/CDCA9/CENPS/CENPW/DCLRE1B/CENPT/GATA3/RAD51/HIST1H110/HIST1H101/FEN1/TRIP13/HIST1H103/CENPA/CENPL/CHEK1/JUND/HIST1H2B7/SFR1	38
CC	GO:0009898	cytoplasmic side of plasma membrane	3/502	14/2074	0.696175725671503	0.999999975155718	0.950890213120092	LITAF/BASP1/FGR	3
CC	GO:0030135	coated vesicle	3/502	14/2074	0.696175725671503	0.999999975155718	0.950890213120092	SEC16B/RBP4A/HSPD1	3
CC	GO:0034703	cation channel complex	3/502	14/2074	0.696175725671503	0.999999975155718	0.950890213120092	ANXA5/CACNA1C/KCNG2	3
CC	GO:0031301	integral component of organelle membrane	4/502	19/2074	0.711467684055221	0.999999975155718	0.950890213120092	QSOX1/APOOL/PQLC2/LFNG	4
CC	GO:0012505	endomembrane system	86/502	371/2074	0.715638223065642	0.999999975155718	0.950890213120092	PRNP/ARL8A/HSPA5/CYP1A1/TENM2/ST6GALNAC1/SDF4/ST6GALNAC2/RPL27/LITAF/RAB5C/RPN2/QSOX1/SEC16B/PLOD1/RABGAP1L/DISP3/ST6GAL1/CYP2C23b/TMEM41B/BCL2L1/SORL1/P4HA2/VAMP7/PTPN1/TAPBP/HSPD1/MOB4/LARGE2/TRH/ATP1B4/APMAP/PSEN1/MSMO1/DDOST/YIPF4/DBI/BDNF/HMOX1/NTRK2/CHPT1/EOGT/CYB5A/KPNA1/GAPDH/LMNB1/GATA6/NSG1/PIP5K1B/FUT10/EPHA3/BVES/FGFR3/DNAJC3/CNMD/INSIG1/PGRMC1/AvBD1/RPLP0/CHST3/SMAD6/POMK/HOXA7/INSIG…	86
CC	GO:0000786	nucleosome	5/502	24/2074	0.725826765129278	0.999999975155718	0.950890213120092	HIST1H110/HIST1H101/HIST1H103/CENPA/HIST1H2B7	5
CC	GO:0044815	DNA packaging complex	5/502	24/2074	0.725826765129278	0.999999975155718	0.950890213120092	HIST1H110/HIST1H101/HIST1H103/CENPA/HIST1H2B7	5
CC	GO:0000792	heterochromatin	2/502	10/2074	0.738252250379097	0.999999975155718	0.950890213120092	PSIP1/CENPA	2
CC	GO:0000922	spindle pole	3/502	15/2074	0.742692764176362	0.999999975155718	0.950890213120092	DYNC1LI1/TPT1/KATNB1	3
CC	GO:1904949	ATPase complex	3/502	15/2074	0.742692764176362	0.999999975155718	0.950890213120092	ATP1B3/ATP1B4/ATP1B1	3
CC	GO:0031300	intrinsic component of organelle membrane	4/502	20/2074	0.751063639073843	0.999999975155718	0.950890213120092	QSOX1/APOOL/PQLC2/LFNG	4
CC	GO:0005815	microtubule organizing center	15/502	70/2074	0.752106356533262	0.999999975155718	0.950890213120092	NPM1/CCNB2/SASS6/DCAF12/BCL2L1/MASTL/CEP41/KIZ/DTL/DYNC1LI1/CENPU/DCLRE1B/PTK2/KATNB1/CHEK1	15
CC	GO:0099503	secretory vesicle	8/502	39/2074	0.763143704477834	0.999999975155718	0.950890213120092	BCL2L1/VAMP7/HSPD1/TRH/BDNF/AvBD1/SYT1/NTF3	8
CC	GO:0005773	vacuole	11/502	53/2074	0.771686729644479	0.999999975155718	0.950890213120092	ARL8A/LITAF/ADA/PSAP/ABCC1/VAMP7/NSG1/TLDC1/PQLC2/LAMP1/KPTN	11
CC	GO:0045211	postsynaptic membrane	9/502	44/2074	0.773943102972688	0.999999975155718	0.950890213120092	TENM2/CHRNB2/CHRNA7/CHRNA4/CACNA1C/NSG1/CDH2/DBN1/PDLIM4	9
CC	GO:0030496	midbody	3/502	16/2074	0.783358460780902	0.999999975155718	0.950890213120092	ARL8A/KLHL9/TBCK	3
CC	GO:0097060	synaptic membrane	10/502	49/2074	0.784062698341914	0.999999975155718	0.950890213120092	TENM2/CHRNB2/CHRNA7/CHRNA4/CACNA1C/NSG1/CDH2/PALM/DBN1/PDLIM4	10
CC	GO:0000932	P-body	2/502	11/2074	0.786701923519124	0.999999975155718	0.950890213120092	TRIM71/EDC3	2
CC	GO:0012506	vesicle membrane	8/502	40/2074	0.788778110505752	0.999999975155718	0.950890213120092	SEC16B/DISP3/BCL2L1/VAMP7/NSG1/TYRP1/NOS2/SYT1	8
CC	GO:0030018	Z disc	5/502	26/2074	0.791827440551624	0.999999975155718	0.950890213120092	CSRP1/DES/CSRP2/PDLIM4/ACTN1	5
CC	GO:0030141	secretory granule	5/502	26/2074	0.791827440551624	0.999999975155718	0.950890213120092	VAMP7/HSPD1/TRH/AvBD1/SYT1	5
CC	GO:0098796	membrane protein complex	25/502	117/2074	0.800615712753497	0.999999975155718	0.950890213120092	CDH1/GJC1/CISH/CHRNB2/ATP1B3/CHRNA7/CDH4/CHRNA4/APOOL/CD3E/VAMP7/HSPD1/ATP1B4/PSEN1/DDOST/ANXA5/CACNA1C/CDH7/CDH2/ATP1B1/GJB6/INSIG1/KCNG2/CDH11/CDH3	25
CC	GO:0031674	I band	5/502	27/2074	0.819836941716898	0.999999975155718	0.950890213120092	CSRP1/DES/CSRP2/PDLIM4/ACTN1	5
CC	GO:0034702	ion channel complex	6/502	32/2074	0.823781150125227	0.999999975155718	0.950890213120092	CHRNB2/CHRNA7/CHRNA4/ANXA5/CACNA1C/KCNG2	6
CC	GO:0099080	supramolecular complex	28/502	132/2074	0.824492454968896	0.999999975155718	0.950890213120092	TUBB3/NEFM/CSRP1/STMN1/NEO1/DCXR/TPM1/KRT14/TUBAL3/ACTC1/ACTA1/DES/DYNC1LI1/TUBB2B/LMNB1/MYH15/EFHC2/KRT19/TPM2/TPT1/CSRP2/COL2A1/TUBB6/KIF18B/KATNB1/KPTN/PDLIM4/ACTN1	28
CC	GO:0099081	supramolecular polymer	28/502	132/2074	0.824492454968896	0.999999975155718	0.950890213120092	TUBB3/NEFM/CSRP1/STMN1/NEO1/DCXR/TPM1/KRT14/TUBAL3/ACTC1/ACTA1/DES/DYNC1LI1/TUBB2B/LMNB1/MYH15/EFHC2/KRT19/TPM2/TPT1/CSRP2/COL2A1/TUBB6/KIF18B/KATNB1/KPTN/PDLIM4/ACTN1	28
CC	GO:0099512	supramolecular fiber	28/502	132/2074	0.824492454968896	0.999999975155718	0.950890213120092	TUBB3/NEFM/CSRP1/STMN1/NEO1/DCXR/TPM1/KRT14/TUBAL3/ACTC1/ACTA1/DES/DYNC1LI1/TUBB2B/LMNB1/MYH15/EFHC2/KRT19/TPM2/TPT1/CSRP2/COL2A1/TUBB6/KIF18B/KATNB1/KPTN/PDLIM4/ACTN1	28
CC	GO:0031234	extrinsic component of cytoplasmic side of plasma membrane	2/502	12/2074	0.827079782476781	0.999999975155718	0.950890213120092	BASP1/FGR	2
CC	GO:0005819	spindle	7/502	37/2074	0.828568767951172	0.999999975155718	0.950890213120092	ARL8A/TBCK/DYNC1LI1/CDCA9/TPT1/KIF18B/KATNB1	7
CC	GO:0030017	sarcomere	8/502	42/2074	0.833779220311871	0.999999975155718	0.950890213120092	CSRP1/NEO1/ACTC1/ACTA1/DES/CSRP2/PDLIM4/ACTN1	8
CC	GO:0031253	cell projection membrane	5/502	28/2074	0.844734408290818	0.999999975155718	0.950890213120092	TMEM231/TESC/BVES/PALM/FGR	5
CC	GO:0044450	microtubule organizing center part	3/502	18/2074	0.848786005014223	0.999999975155718	0.950890213120092	SASS6/CEP41/KATNB1	3
CC	GO:0030659	cytoplasmic vesicle membrane	7/502	38/2074	0.849614179512179	0.999999975155718	0.950890213120092	SEC16B/DISP3/BCL2L1/VAMP7/NSG1/TYRP1/SYT1	7
CC	GO:0098588	bounding membrane of organelle	38/502	179/2074	0.856711216053926	0.999999975155718	0.950890213120092	ARL8A/ST6GALNAC1/ST6GALNAC2/RPL27/LITAF/TMEM231/RAB5C/QSOX1/SEC16B/PLOD1/ST6GAL1/BOK/BCL2L1/ABCC1/VAMP7/MOB4/LARGE2/PSEN1/NTRK2/CHPT1/NSG1/TYRP1/FUT10/PGRMC1/CHST3/HRAS/ATP2A2/TLDC1/PQLC2/FZD7/LAMP1/ST3GAL1/EGFR/LFNG/KPTN/GLG1/PDLIM4/SYT1	38
CC	GO:0005768	endosome	18/502	90/2074	0.860388168927587	0.999999975155718	0.950890213120092	ARL8A/SDF4/LITAF/RAB5C/RABGAP1L/VAMP7/PTPN1/HSPD1/NTRK2/NSG1/EPHA3/SMAD6/TPT1/FZD7/LAMP1/EGFR/PDLIM4/GPC1	18
CC	GO:0031227	intrinsic component of endoplasmic reticulum membrane	2/502	13/2074	0.860447324505806	0.999999975155718	0.950890213120092	BVES/INSIG1	2
CC	GO:0055038	recycling endosome membrane	2/502	13/2074	0.860447324505806	0.999999975155718	0.950890213120092	NSG1/PDLIM4	2
CC	GO:0070062	extracellular exosome	2/502	13/2074	0.860447324505806	0.999999975155718	0.950890213120092	RBP4A/HSPD1	2
CC	GO:0098862	cluster of actin-based cell projections	2/502	13/2074	0.860447324505806	0.999999975155718	0.950890213120092	KPTN/LHFPL5	2
CC	GO:0044448	cell cortex part	4/502	24/2074	0.868692114479205	0.999999975155718	0.950890213120092	SLC2A1/BASP1/CDH2/ACTN1	4
CC	GO:0098802	plasma membrane receptor complex	4/502	24/2074	0.868692114479205	0.999999975155718	0.950890213120092	CHRNB2/CHRNA7/CHRNA4/CD3E	4
CC	GO:0001726	ruffle	3/502	19/2074	0.874533190194036	0.999999975155718	0.950890213120092	TESC/FGR/ACTN1	3
CC	GO:0031090	organelle membrane	50/502	234/2074	0.877136690794966	0.999999975155718	0.950890213120092	PRNP/ARL8A/ST6GALNAC1/ST6GALNAC2/RPL27/LITAF/TMEM231/RAB5C/QSOX1/SEC16B/PLOD1/DISP3/SLC25A36/ST6GAL1/BOK/BCL2L1/ABCC1/APOOL/VAMP7/MOB4/LARGE2/ATP1B4/PSEN1/NTRK2/CHPT1/GAPDH/LMNB1/GATA6/NSG1/TYRP1/FUT10/MX1/PGRMC1/CHST3/HOXA7/HRAS/ATP2A2/TLDC1/PQLC2/FZD7/LAMP1/ST3GAL1/EGFR/NOS2/LFNG/KPTN/GLG1/PDLIM4/NEMP2/SYT1	50
CC	GO:0005856	cytoskeleton	51/502	239/2074	0.881891728358714	0.999999975155718	0.950890213120092	TUBB3/NEFM/CSRP1/ARL8A/GSN/STMN1/NPM1/DCXR/TPM1/KRT14/CCNB2/SLC2A1/SASS6/DCAF12/BCL2L1/PXN/MASTL/CEP41/KIZ/TUBAL3/DTL/ACTC1/TBCK/ACTA1/DES/DYNC1LI1/TUBB2B/BASP1/GAPDH/LMNB1/CDH2/MYH15/EFHC2/RDX/KRT19/CENPU/CDCA9/TPM2/CTNNA2/DCLRE1B/TPT1/TUBB6/KIF18B/PTK2/FGR/DBN1/KATNB1/KPTN/PDLIM4/CHEK1/ACTN1	51
CC	GO:0015629	actin cytoskeleton	15/502	78/2074	0.883067065005336	0.999999975155718	0.950890213120092	CSRP1/TPM1/SLC2A1/PXN/ACTC1/ACTA1/CDH2/MYH15/TPM2/CTNNA2/FGR/DBN1/KPTN/PDLIM4/ACTN1	15
CC	GO:0005814	centriole	2/502	14/2074	0.887825924311523	0.999999975155718	0.950890213120092	SASS6/CEP41	2
CC	GO:0016605	PML body	2/502	14/2074	0.887825924311523	0.999999975155718	0.950890213120092	TENM2/ARNTL	2
CC	GO:0031256	leading edge membrane	2/502	14/2074	0.887825924311523	0.999999975155718	0.950890213120092	TESC/FGR	2
CC	GO:1903561	extracellular vesicle	2/502	14/2074	0.887825924311523	0.999999975155718	0.950890213120092	RBP4A/HSPD1	2
CC	GO:0098590	plasma membrane region	20/502	102/2074	0.892743751878364	0.999999975155718	0.950890213120092	TENM2/CHRNB2/TMEM231/CHRNA7/PDZD11/CHRNA4/ABCC1/MASTL/TESC/TGFBR2/CACNA1C/NSG1/CDH2/BVES/PALM/FGR/VDR/DBN1/LHFPL5/PDLIM4	20
CC	GO:0044449	contractile fiber part	8/502	46/2074	0.900994277016398	0.999999975155718	0.950890213120092	CSRP1/NEO1/ACTC1/ACTA1/DES/CSRP2/PDLIM4/ACTN1	8
CC	GO:0030016	myofibril	9/502	51/2074	0.902146219149091	0.999999975155718	0.950890213120092	CSRP1/NEO1/ACTC1/ACTA1/DES/MYH15/CSRP2/PDLIM4/ACTN1	9
CC	GO:0098798	mitochondrial protein complex	2/502	15/2074	0.910154102793856	0.999999975155718	0.950890213120092	APOOL/MRPS6	2
CC	GO:0010008	endosome membrane	10/502	57/2074	0.915189257136933	0.999999975155718	0.950890213120092	ARL8A/LITAF/RAB5C/VAMP7/NTRK2/NSG1/FZD7/LAMP1/EGFR/PDLIM4	10
CC	GO:0098805	whole membrane	26/502	133/2074	0.92187992816613	0.999999975155718	0.950890213120092	PRNP/ARL8A/LITAF/RAB5C/SEC16B/BOK/BCL2L1/ABCC1/THY1/VAMP7/TGFBR2/NTRK2/NSG1/CDH2/TYRP1/BVES/S100A10/VDR/TLDC1/PQLC2/FZD7/LAMP1/EGFR/KPTN/PDLIM4/SYT1	26
CC	GO:0043292	contractile fiber	9/502	53/2074	0.924946433306952	0.999999975155718	0.950890213120092	CSRP1/NEO1/ACTC1/ACTA1/DES/MYH15/CSRP2/PDLIM4/ACTN1	9
CC	GO:0005802	trans-Golgi network	2/502	16/2074	0.928267765938564	0.999999975155718	0.950890213120092	VAMP7/CHST3	2
CC	GO:0030139	endocytic vesicle	2/502	16/2074	0.928267765938564	0.999999975155718	0.950890213120092	RAB5C/VAMP7	2
CC	GO:0090575	RNA polymerase II transcription factor complex	3/502	22/2074	0.929983843093606	0.999999975155718	0.950890213120092	NR5A2/E2F1/JUND	3
CC	GO:0019866	organelle inner membrane	5/502	33/2074	0.93021930668019	0.999999975155718	0.950890213120092	SLC25A36/APOOL/ATP1B4/LMNB1/NEMP2	5
CC	GO:0000123	histone acetyltransferase complex	1/502	10/2074	0.937853299003878	0.999999975155718	0.950890213120092	DR1	1
CC	GO:0017053	transcriptional repressor complex	1/502	10/2074	0.937853299003878	0.999999975155718	0.950890213120092	DR1	1
CC	GO:0030662	coated vesicle membrane	1/502	10/2074	0.937853299003878	0.999999975155718	0.950890213120092	SEC16B	1
CC	GO:0045335	phagocytic vesicle	1/502	10/2074	0.937853299003878	0.999999975155718	0.950890213120092	VAMP7	1
CC	GO:0000228	nuclear chromosome	14/502	79/2074	0.938040014818984	0.999999975155718	0.950890213120092	PPP1CB/HMGB2/SINHCAF/CENPK/PSIP1/MRE11/DCLRE1B/GATA3/RAD51/FEN1/CENPA/CHEK1/JUND/SFR1	14
CC	GO:0005938	cell cortex	5/502	34/2074	0.941125286182188	0.999999975155718	0.950890213120092	SLC2A1/BASP1/CDH2/DBN1/ACTN1	5
CC	GO:0005741	mitochondrial outer membrane	2/502	17/2074	0.942894827644792	0.999999975155718	0.950890213120092	BOK/BCL2L1	2
CC	GO:0016324	apical plasma membrane	2/502	17/2074	0.942894827644792	0.999999975155718	0.950890213120092	CDH2/LHFPL5	2
CC	GO:0048471	perinuclear region of cytoplasm	8/502	51/2074	0.951452658930525	0.999999975155718	0.950890213120092	VAMP7/HMGB2/BDNF/NTRK2/BVES/PTK2/PDLIM4/IGF2BP1	8
CC	GO:0030660	Golgi-associated vesicle membrane	1/502	11/2074	0.952968436552353	0.999999975155718	0.950890213120092	SEC16B	1
CC	GO:0031248	protein acetyltransferase complex	1/502	11/2074	0.952968436552353	0.999999975155718	0.950890213120092	DR1	1
CC	GO:0036064	ciliary basal body	1/502	11/2074	0.952968436552353	0.999999975155718	0.950890213120092	CEP41	1
CC	GO:1902493	acetyltransferase complex	1/502	11/2074	0.952968436552353	0.999999975155718	0.950890213120092	DR1	1
CC	GO:0044454	nuclear chromosome part	13/502	77/2074	0.956516096590038	0.999999975155718	0.950890213120092	PPP1CB/HMGB2/SINHCAF/CENPK/PSIP1/MRE11/DCLRE1B/GATA3/RAD51/FEN1/CENPA/JUND/SFR1	13
CC	GO:0044440	endosomal part	10/502	62/2074	0.956565494685677	0.999999975155718	0.950890213120092	ARL8A/LITAF/RAB5C/VAMP7/NTRK2/NSG1/FZD7/LAMP1/EGFR/PDLIM4	10
CC	GO:0099568	cytoplasmic region	6/502	42/2074	0.962097113082658	0.999999975155718	0.950890213120092	ARL8A/SLC2A1/BASP1/CDH2/DBN1/ACTN1	6
CC	GO:0019867	outer membrane	2/502	19/2074	0.964084929330034	0.999999975155718	0.950890213120092	BOK/BCL2L1	2
CC	GO:0031968	organelle outer membrane	2/502	19/2074	0.964084929330034	0.999999975155718	0.950890213120092	BOK/BCL2L1	2
CC	GO:0001750	photoreceptor outer segment	1/502	12/2074	0.964412859650133	0.999999975155718	0.950890213120092	RGS9BP	1
CC	GO:0005865	striated muscle thin filament	1/502	12/2074	0.964412859650133	0.999999975155718	0.950890213120092	ACTA1	1
CC	GO:0030176	integral component of endoplasmic reticulum membrane	1/502	12/2074	0.964412859650133	0.999999975155718	0.950890213120092	INSIG1	1
CC	GO:0036379	myofilament	1/502	12/2074	0.964412859650133	0.999999975155718	0.950890213120092	ACTA1	1
CC	GO:0097731	9+0 non-motile cilium	1/502	12/2074	0.964412859650133	0.999999975155718	0.950890213120092	RGS9BP	1
CC	GO:0097733	photoreceptor cell cilium	1/502	12/2074	0.964412859650133	0.999999975155718	0.950890213120092	RGS9BP	1
CC	GO:0005798	Golgi-associated vesicle	1/502	13/2074	0.973076654245493	0.999999975155718	0.950890213120092	SEC16B	1
CC	GO:0097730	non-motile cilium	1/502	13/2074	0.973076654245493	0.999999975155718	0.950890213120092	RGS9BP	1
CC	GO:0031967	organelle envelope	16/502	96/2074	0.974294037359706	0.999999975155718	0.950890213120092	PRNP/STAR/DISP3/SLC25A36/BOK/BCL2L1/APOOL/ATP1B4/KPNA1/GAPDH/LMNB1/GATA6/MX1/HOXA7/EGFR/NEMP2	16
CC	GO:0031975	envelope	16/502	96/2074	0.974294037359706	0.999999975155718	0.950890213120092	PRNP/STAR/DISP3/SLC25A36/BOK/BCL2L1/APOOL/ATP1B4/KPNA1/GAPDH/LMNB1/GATA6/MX1/HOXA7/EGFR/NEMP2	16
CC	GO:0044433	cytoplasmic vesicle part	16/502	97/2074	0.977348096559437	0.999999975155718	0.950890213120092	ARL8A/LITAF/RAB5C/ADA/SEC16B/DISP3/BCL2L1/VAMP7/NTRK2/NSG1/TYRP1/FZD7/LAMP1/EGFR/PDLIM4/SYT1	16
CC	GO:0031410	cytoplasmic vesicle	32/502	174/2074	0.97763769708437	0.999999975155718	0.950890213120092	ARL8A/SDF4/LITAF/RAB5C/ADA/SEC16B/RABGAP1L/DISP3/BCL2L1/RBP4A/VAMP7/PTPN1/HSPD1/TRH/BDNF/NTRK2/NSG1/TYRP1/EPHA3/FGFR3/AvBD1/SMAD6/TPT1/FZD7/FGFRL1/LAMP1/EGFR/PDLIM4/GPC1/SYT1/N4BP3/NTF3	32
CC	GO:0097708	intracellular vesicle	32/502	174/2074	0.97763769708437	0.999999975155718	0.950890213120092	ARL8A/SDF4/LITAF/RAB5C/ADA/SEC16B/RABGAP1L/DISP3/BCL2L1/RBP4A/VAMP7/PTPN1/HSPD1/TRH/BDNF/NTRK2/NSG1/TYRP1/EPHA3/FGFR3/AvBD1/SMAD6/TPT1/FZD7/FGFRL1/LAMP1/EGFR/PDLIM4/GPC1/SYT1/N4BP3/NTF3	32
CC	GO:0005829	cytosol	61/502	307/2074	0.978434765421444	0.999999975155718	0.950890213120092	PRNP/OAZ1/PKM/ASL2/RPL27/AACS/ALAS2/CCNB2/ADA/PDZD11/RPS4X/BTK/PIK3AP1/RPS13/BCL2L1/SMAD5/BLNK/PXN/HSPD1/EEF1B2/PDCD4/DCUN1D1/NHLRC2/ASNS/DTL/PPP1CB/RPL15/CKB/CENPM/CYB5A/CLOCK/KPNA1/GAPDH/ENO2/GHR/HMGCS1/RPS6/CDH2/ALDH1A1/TXN/INTS9/DNAJC3/RPLP0/RBM38/CTNNA2/TPT1/RPL30/CA2/KIF18B/GSTM2/DBN1/KATNB1/RPL7/RPL35/RPS27A/EDF1/NOS2/EIF3H/IGF2BP1/HBA1/PCK2	61
CC	GO:0044455	mitochondrial membrane part	1/502	14/2074	0.979634402701952	0.999999975155718	0.950890213120092	APOOL	1
CC	GO:1902554	serine/threonine protein kinase complex	1/502	14/2074	0.979634402701952	0.999999975155718	0.950890213120092	CCNB2	1
CC	GO:0044441	ciliary part	3/502	28/2074	0.979928588231664	0.999999975155718	0.950890213120092	TMEM231/RGS9BP/CEP41	3
CC	GO:0032993	protein-DNA complex	5/502	40/2074	0.979959993134201	0.999999975155718	0.950890213120092	HIST1H110/HIST1H101/HIST1H103/CENPA/HIST1H2B7	5
CC	GO:0044429	mitochondrial part	12/502	78/2074	0.980773752309398	0.999999975155718	0.950890213120092	STAR/ALAS2/SLC25A36/BOK/BCL2L1/APOOL/TMLHE/HSPD1/MX1/FDX1/MRPS6/PCK2	12
CC	GO:0055037	recycling endosome	2/502	22/2074	0.982373016071934	0.999999975155718	0.950890213120092	NSG1/PDLIM4	2
CC	GO:0000790	nuclear chromatin	7/502	52/2074	0.982397493052213	0.999999975155718	0.950890213120092	HMGB2/SINHCAF/PSIP1/GATA3/CENPA/JUND/SFR1	7
CC	GO:0031982	vesicle	34/502	186/2074	0.982807516395661	0.999999975155718	0.950890213120092	ARL8A/SDF4/LITAF/RAB5C/ADA/SEC16B/RABGAP1L/DISP3/BCL2L1/RBP4A/VAMP7/PTPN1/HSPD1/TRH/ANXA5/BDNF/NTRK2/NSG1/TYRP1/EPHA3/FGFR3/AvBD1/SMAD6/TPT1/FZD7/FGFRL1/LAMP1/EGFR/NOS2/PDLIM4/GPC1/SYT1/N4BP3/NTF3	34
CC	GO:0042470	melanosome	1/502	15/2074	0.984597281266816	0.999999975155718	0.950890213120092	TYRP1	1
CC	GO:0048770	pigment granule	1/502	15/2074	0.984597281266816	0.999999975155718	0.950890213120092	TYRP1	1
CC	GO:1902911	protein kinase complex	1/502	16/2074	0.9883525822887	0.999999975155718	0.950890213120092	CCNB2	1
CC	GO:0000785	chromatin	14/502	92/2074	0.988625445286528	0.999999975155718	0.950890213120092	FBH1/HMGB2/PARPBP/SINHCAF/PSIP1/GATA3/HIST1H110/HIST1H101/HIST1H103/CENPA/CHEK1/JUND/HIST1H2B7/SFR1	14
CC	GO:0005743	mitochondrial inner membrane	2/502	27/2074	0.994794719000786	0.999999975155718	0.950890213120092	SLC25A36/APOOL	2
CC	GO:0005740	mitochondrial envelope	6/502	53/2074	0.994811332981715	0.999999975155718	0.950890213120092	STAR/SLC25A36/BOK/BCL2L1/APOOL/MX1	6
CC	GO:0005730	nucleolus	9/502	71/2074	0.995418654346349	0.999999975155718	0.950890213120092	NPM1/RPS13/DTL/CENPH/LIN28B/CBFA2T3/FEN1/EDF1/TAF1B	9
CC	GO:0031966	mitochondrial membrane	5/502	48/2074	0.995800975822342	0.999999975155718	0.950890213120092	SLC25A36/BOK/BCL2L1/APOOL/MX1	5
CC	GO:0005739	mitochondrion	19/502	127/2074	0.996910870878761	0.999999975155718	0.950890213120092	GK5/STAR/ALAS2/SLC25A36/BOK/BCL2L1/TGM2/APOOL/TMLHE/HSPD1/PSEN1/GLDC/MX1/FDX1/MRPS6/TRMU/FEN1/GLUL/PCK2	19
CC	GO:0016459	myosin complex	1/502	21/2074	0.99712678062689	0.999999975155718	0.950890213120092	MYH15	1
CC	GO:0005929	cilium	3/502	42/2074	0.999175243961178	0.999999975155718	0.950890213120092	TMEM231/RGS9BP/CEP41	3
CC	GO:0061695	transferase complex, transferring phosphorus-containing groups	2/502	38/2074	0.999678798270127	0.999999975155718	0.950890213120092	CISH/CCNB2	2
CC	GO:0016604	nuclear body	4/502	56/2074	0.999830825191027	0.999999975155718	0.950890213120092	TENM2/ARNTL/KIF18B/FAM206A	4
CC	GO:0016607	nuclear speck	1/502	33/2074	0.999901711121348	0.999999975155718	0.950890213120092	FAM206A	1
CC	GO:1990234	transferase complex	9/502	94/2074	0.999940261043916	0.999999975155718	0.950890213120092	CISH/CCNB2/DCAF12/DR1/KLHL9/FBH1/DCUN1D1/DTL/DDOST	9
CC	GO:1902494	catalytic complex	18/502	150/2074	0.999966069655298	0.999999975155718	0.950890213120092	CISH/ATP1B3/CCNB2/DCAF12/DR1/KLHL9/FBH1/ATP1B4/DCUN1D1/DTL/PPP1CB/DDOST/DICER1/DYNC1LI1/SINHCAF/ENO2/GLDC/ATP1B1	18
CC	GO:0031974	membrane-enclosed lumen	58/502	372/2074	0.999996824134637	0.999999975155718	0.950890213120092	HSPA5/TENM2/SDF4/NPM1/STAR/ALAS2/ADA/SOX9/ARNTL/DR1/RPS13/BCL2L1/SMAD5/P4HA2/TMLHE/HSPD1/GPR50/DTL/PPP1CB/HMGB2/SINHCAF/EOGT/KPNA1/CENPK/CENPH/NSG1/MSX1/PSIP1/INTS9/DNAJC3/MRE11/CENPS/FDX1/LIN28B/HOXA7/CENPW/MRPS6/DCLRE1B/TPT1/GATA3/RAD51/KIF18B/TRMU/CBFA2T3/FEN1/RPS27A/CENPA/EDF1/TAF1B/SRL/PDLIM4/FAM76A/IGF2BP1/CHEK1/JUND/PCK2/SFR1/FAM206A	58
CC	GO:0043233	organelle lumen	58/502	372/2074	0.999996824134637	0.999999975155718	0.950890213120092	HSPA5/TENM2/SDF4/NPM1/STAR/ALAS2/ADA/SOX9/ARNTL/DR1/RPS13/BCL2L1/SMAD5/P4HA2/TMLHE/HSPD1/GPR50/DTL/PPP1CB/HMGB2/SINHCAF/EOGT/KPNA1/CENPK/CENPH/NSG1/MSX1/PSIP1/INTS9/DNAJC3/MRE11/CENPS/FDX1/LIN28B/HOXA7/CENPW/MRPS6/DCLRE1B/TPT1/GATA3/RAD51/KIF18B/TRMU/CBFA2T3/FEN1/RPS27A/CENPA/EDF1/TAF1B/SRL/PDLIM4/FAM76A/IGF2BP1/CHEK1/JUND/PCK2/SFR1/FAM206A	58
CC	GO:0070013	intracellular organelle lumen	58/502	372/2074	0.999996824134637	0.999999975155718	0.950890213120092	HSPA5/TENM2/SDF4/NPM1/STAR/ALAS2/ADA/SOX9/ARNTL/DR1/RPS13/BCL2L1/SMAD5/P4HA2/TMLHE/HSPD1/GPR50/DTL/PPP1CB/HMGB2/SINHCAF/EOGT/KPNA1/CENPK/CENPH/NSG1/MSX1/PSIP1/INTS9/DNAJC3/MRE11/CENPS/FDX1/LIN28B/HOXA7/CENPW/MRPS6/DCLRE1B/TPT1/GATA3/RAD51/KIF18B/TRMU/CBFA2T3/FEN1/RPS27A/CENPA/EDF1/TAF1B/SRL/PDLIM4/FAM76A/IGF2BP1/CHEK1/JUND/PCK2/SFR1/FAM206A	58
CC	GO:0005654	nucleoplasm	28/502	229/2074	0.999999441670257	0.999999975155718	0.950890213120092	TENM2/NPM1/SOX9/ARNTL/DR1/SMAD5/GPR50/SINHCAF/KPNA1/MSX1/INTS9/MRE11/CENPS/HOXA7/CENPW/TPT1/RAD51/KIF18B/TRMU/CBFA2T3/FEN1/RPS27A/CENPA/FAM76A/IGF2BP1/CHEK1/JUND/FAM206A	28
CC	GO:0044451	nucleoplasm part	7/502	107/2074	0.999999820598065	0.999999975155718	0.950890213120092	TENM2/ARNTL/DR1/SINHCAF/CENPS/KIF18B/FAM206A	7
CC	GO:0031981	nuclear lumen	41/502	312/2074	0.999999943177641	0.999999975155718	0.950890213120092	TENM2/NPM1/SOX9/ARNTL/DR1/RPS13/SMAD5/GPR50/DTL/PPP1CB/HMGB2/SINHCAF/KPNA1/CENPK/CENPH/MSX1/PSIP1/INTS9/MRE11/CENPS/LIN28B/HOXA7/CENPW/DCLRE1B/TPT1/GATA3/RAD51/KIF18B/TRMU/CBFA2T3/FEN1/RPS27A/CENPA/EDF1/TAF1B/FAM76A/IGF2BP1/CHEK1/JUND/SFR1/FAM206A	41
CC	GO:0044428	nuclear part	54/502	384/2074	0.999999975155718	0.999999975155718	0.950890213120092	PRNP/TENM2/NR5A2/NPM1/E2F1/SOX9/DISP3/ARNTL/DR1/RPS13/BCL2L1/SMAD5/ATP1B4/GPR50/DTL/PPP1CB/HMGB2/SINHCAF/KPNA1/GAPDH/LMNB1/CENPK/CENPH/GATA6/MSX1/PSIP1/INTS9/MRE11/CENPS/LIN28B/HOXA7/CENPW/DCLRE1B/TPT1/GATA3/RAD51/KIF18B/TRMU/CBFA2T3/FEN1/RPS27A/SOX14/CENPA/EDF1/EGFR/TAF1B/NEMP2/FAM76A/IGF2BP1/CHEK1/JUND/SFR1/FAM206A/SOX3	54
MF	GO:0045296	cadherin binding	9/445	15/1856	0.0029675430997603	0.654191849644252	0.637199853549597	CDH1/CDH4/EPCAM/PSEN1/CDH7/CDH2/CTNNA2/CDH11/CDH3	9
MF	GO:0050839	cell adhesion molecule binding	14/445	32/1856	0.0103382526880489	0.654191849644252	0.637199853549597	CDH1/CNTN2/TENM2/CDH4/THY1/EPCAM/PSEN1/CDH7/CDH2/NRG1/CTNNA2/CCN3/CDH11/CDH3	14
MF	GO:0019199	transmembrane receptor protein kinase activity	13/445	29/1856	0.0105163389058873	0.654191849644252	0.637199853549597	EPHB2/EPHB3/TGFBR2/EPHA5/BMPR1B/NTRK2/EPHA3/EPHA7/FGFR3/SOSTDC1/FGFRL1/EGFR/NTRK3	13
MF	GO:0003700	DNA-binding transcription factor activity	52/445	167/1856	0.0164253228968844	0.654191849644252	0.637199853549597	ETS1/NR5A2/E2F1/MAFB/LHX3/SOX9/SOX8/ARNTL/LHX1/NFKB2/SMAD5/BSX/BCL6/TBXT/ESR1/GBX2/CLOCK/GATA6/MSX1/POU2F1/POU1F1/ERG/ETS2/NPAS2/HOXA4/SMAD6/HOXA5/MAF/HOXA7/NANOG/HOXA3/HOXA6/GATA3/HHEX/CBFA2T3/VDR/ISL2/MYC/POU4F3/BARX1/SMAD3/SP8/SOX14/GLI3/HOXA2/LMX1B/RXRG/NFIX/HIC1/TEAD3/JUND/SOX3	52
[truncated: 304 more rows]
