# Supplementary material for: Transcriptome Analysis of Granulosa Cells Reveals Regulatory Mechanisms Related to Chicken Follicle Development
Source: Animals (Basel). 2023 Dec 20;14(1):20. doi: 10.3390/ani14010020 (PMC10777934; doi:10.3390/ani14010020)
Supplement: Supplementary file 1 [file animals-14-00020-s001.zip › animals-2723743-supplementary/Supplementary File(s)/Supplementary Table S3 HLPHGC_vs_HLPOGC_diff.KEGG.csv]

ID	Description	GeneRatio	BgRatio	pvalue	p.adjust	qvalue	geneID	Count
gga00100	Steroid biosynthesis	14/1063	17/4932	1.52548335899441e-07	2.27297020490167e-05	2.18384986129726e-05	DHCR7/SOAT1/CYP2R1/LSS/NSDHL/CYP51A1/MSMO1/DHCR24/LIPML5/SQLE/SC5D/HSD17B7/CYP24A1/EBP	14
gga04350	TGF-beta signaling pathway	32/1063	90/4932	0.00147261782348027	0.10717117292891	0.102969124113965	NEO1/SMURF1/SMAD5/BMPR2/TGFB2/GREM1/ZFYVE9/TGFBR2/AMHR2/BMPR1B/BMP6/TGIF1/FST/RGMB/SMAD6/CHRD/SMAD7B/TGFB1/MYC/FMOD/INHBA/ID1/ID2/ID3/SMAD3/SMAD2Z/AMH/ID4/NBL1/BAMBI/LOC107051468/LOC112530287	32
gga00533	Glycosaminoglycan biosynthesis - keratan sulfate	9/1063	16/4932	0.00252874808970299	0.10717117292891	0.102969124113965	B4GALT1/B3GNT7/B3GNT2/B4GALT4/B4GALT3/CHST2/FUT8/ST3GAL1/ST3GAL2L	9
gga00512	Mucin type O-glycan biosynthesis	13/1063	28/4932	0.0028770784678902	0.10717117292891	0.102969124113965	WBSCR17/ST6GALNAC1/GALNT10/GALNT11/B4GALT5/C1GALT1C1/GALNT14/GALNT16/GALNT12/GCNT4/ST3GAL1/GALNT6/ST3GAL2L	13
gga03320	PPAR signaling pathway	23/1063	64/4932	0.00563249299096803	0.167848291130847	0.1612671677414	ANGPTL4/FABP6/ACSBG2/ACOX1/CYP27A1/PPARG/ACAA1/ACSL6/FADS2/ACSL4/DBI/HMGCS1/PLIN2/SCD5/PLTP/FABP3/SORBS1/FABP7/RXRG/FABP5/PPARA/PCK2/EHHADH	23
gga04510	Focal adhesion	54/1063	189/4932	0.0124025909786506	0.238581827882141	0.229227330215268	ITGB3/MYLKSML/RAP1A/PIK3CD/VAV2/FN1/PTEN/RAPGEF1/COL6A3/MYLK3/TNR/TNN/PPP1CC/SHC4/LAMA5/COL9A3/FLNB/FLT4/PXN/PAK5/CAPN2/PPP1CB/VEGFA/PIK3R3/VEGFC/ITGB8/SPP1/AKT1/PDGFB/LAMA1/PIK3R1/THBS4/ITGA2/GSK3A/LAMA4/BIRC2/VWF/PRKCA/COL9A2/HRAS/ITGA9/ITGB5/PDGFRB/COL2A1/PTK2/MET/PRKCB/EGFR/TNC/IGF1R/ACTN1/BCAR1/PPP1R12C/PGF	54
gga03460	Fanconi anemia pathway	18/1063	50/4932	0.0132668355043243	0.238581827882141	0.229227330215268	UBE2T/FANCA/RPA4/HES4/FANCE/FANCF/EME1/BLM/POLH/RPA3/FANCC/POLN/CENPS/HES1/FANCL/RAD51/FANCM/FAAP24	18
gga00980	Metabolism of xenobiotics by cytochrome P450	14/1063	36/4932	0.013402092691372	0.238581827882141	0.229227330215268	CYP1A1/GSTT1L/GSTO1/MGST2/EPHX1L/HPGDS/ADH5/GSTA2/ADH6/LOC112529921/CYP1B1/GSTAL2/GSTM2/ALDH1A3	14
gga04512	ECM-receptor interaction	27/1063	84/4932	0.0150973702957686	0.238581827882141	0.229227330215268	ITGB3/FN1/COL6A3/SDC4/TNR/TNN/LAMA5/FREM1/COL9A3/ITGB8/SPP1/LAMA1/THBS4/ITGA2/SV2C/LAMA4/VWF/GP1BB/COL9A2/ITGA9/ITGB5/COL2A1/FREM2/HSPG2/AGRN/TNC/LOC101748017	27
gga04218	Cellular senescence	42/1063	143/4932	0.0160122032135665	0.238581827882141	0.229227330215268	MAPKAPK2/ETS1/HIPK1/FBXW11/PIK3CD/E2F1/MYBL2/PTEN/CCNB2/MAP2K6/PPP1CC/PPP3CB/CAPN2/TGFB2/PPP1CB/PIK3R3/TGFBR2/MRAS/AKT1/HIPK3/AMHR2/HIPK2/FOXM1/ITPR2/PIK3R1/SLC25A6/FOXO1/CCNA1/MRE11/GADD45A/CDKN1A/HRAS/GADD45B/TGFB1/CDK2/MYC/BF1/SMAD3/SMAD2Z/CDC25A/PPP3CA/CHEK1	42
gga00982	Drug metabolism - cytochrome P450	13/1063	34/4932	0.0196709808406262	0.266452376841209	0.2560051095048	GSTT1L/GSTO1/MGST2/HPGDS/ADH5/GSTA2/ADH6/LOC112529921/GSTAL2/MAOB/GSTM2/ALDH1A3/FMO3	13
gga04070	Phosphatidylinositol signaling system	28/1063	91/4932	0.0244474679154077	0.303556059949645	0.291654003201355	DGKQ/PIK3CD/IPMK/DGKE/PTEN/PLCG1/PLCD1/MTMR14/PPIP5K1/ITPKA/PIKFYVE/PLCB4/ITPKC/INPP5F/PIK3R3/PIK3C2G/SYNJ2/IMPA2/ITPR2/PIK3R1/PIP5K1B/PPIP5K2/PRKCA/PLCD4/CDS2/SYNJ1/PIK3C2B/PRKCB	28
gga02010	ABC transporters	14/1063	40/4932	0.0348064515786942	0.39893548347888	0.383293717789669	ABCC8/ABCC1/ABCG4/ABCC2/ABCB5/ABCB10/ABCC9/ABCA1/ABCC13/ABCC4/ABCG2/CFTR/TAP1/ABCB1	14
gga00230	Purine metabolism	35/1063	125/4932	0.0509899636387954	0.444500663346404	0.427072343448329	PKM/NME4/PAPSS2/NT5C1A/ADA/NT5M/HPRTL/AMPD3/ENTPD1/ADCY9/PDE1A/ENTPD8L/AK7/PDE10A/GUCY2C/PDE5A/ADCY2/PDE3A/PDE7B/NUDT5/AK3/PDE4D/GDA/NT5C1B/ENPP4/NPR2/ADCY5/AK5/PDE6D/GUCY1A1/LOC107055115/PDE1B/PDE6G/ENTPD2/PDE11A	35
gga00630	Glyoxylate and dicarboxylate metabolism	11/1063	31/4932	0.0527670790422907	0.444500663346404	0.427072343448329	SHMT1/PGP/GSL/ACSS1/HAO1/ACAT2/HAO2/GLDC/AGXT/CAT/GLUL	11
gga04020	Calcium signaling pathway	48/1063	180/4932	0.0565004201220944	0.444500663346404	0.427072343448329	MYLKSML/ORAI2/PLCG1/HTR6/CHRNA7/CYSLTR1/MYLK3/P2RX5/PPP3CB/PLCD1/GRIN2A/ADCY9/ITPKA/PDE1A/PTGFR/PLCB4/ITPKC/LHCGR/SLC8A3/EDNRA/CACNA1C/ADCY2/ITPR2/DRD5/SLC25A6/EDNRB/HRH2/PRKCA/PLCD4/GRIN2C/GRPR/PRKACB/PDGFRB/ATP2B2/ATP2A2/ERBB3/TBXA2R/PRKCB/EGFR/NOS2/PDE1B/PPP3CA/HTR7/AVPR1A/CAMK2D/STIM1/P2RX2/LOC107057170	48
gga04514	Cell adhesion molecules (CAMs)	34/1063	122/4932	0.057135546127276	0.444500663346404	0.427072343448329	MHCDMA/CDH1/CNTN2/CLDN5/NEO1/SDC4/CDH4/CLDN18/NCAM1/LRRC4C/CNTN1/ITGB8/CADM1/IGSF11/CDH2/NECTIN3/JAM2/CD99/CLDN1/ITGA9/CDH15/BLB2/SDC2/ICOSLG/BF1/SDC3/OCLN/CLDN15/NECTIN1/GLG1/CLDN23/BLA/CDH3/CD2	34
gga04010	MAPK signaling pathway	67/1063	261/4932	0.0585427304074194	0.444500663346404	0.427072343448329	MAPKAPK2/STMN1/RAP1A/ARR3/MAP2K6/MAPKAPK5/PPP3CB/NFKB2/FLNB/CSF1R/FLT4/MAPKKK3L/PTPN5/RPS6KA6/IL1RAP/TAOK3/FGF16/CACNA2D1/IRAK4/TGFB2/VEGFA/VEGFC/AREG/DUSP6/DUSP4/TGFBR2/MRAS/AKT1/AMHR2/BDNF/PDGFB/NTRK2/CACNA1C/FGF20/MAP3K5/FGF10/FGFR3/MAP4K4/FGF9/CACNB1/PRKCA/GADD45A/DUSP16/PRKACB/FGFR4/HRAS/GADD45B/PDGFRB/MAPK8IP1/TGFB1/DUSP5/ERBB3/MYC/NGFR/ANGPT2/MET/PRKCB/EGFR/CACNA2D2/PPP3CA/MAP4K3/IGF1R/ANG…	67
gga04114	Oocyte meiosis	28/1063	99/4932	0.0672361607730903	0.444500663346404	0.427072343448329	PTTG2/CPEB1/FBXW11/CCNB2/PPP1CC/PPP3CB/RPS6KA6/AURKA/ADCY9/CDC20/PPP1CB/MAD2L1/ADCY2/FBXO5/ITPR2/CPEB2/YWHAG/SPDYA/PRKACB/AR/ADCY5/ANAPC13/CDK2/PPP3CA/IGF1R/CAMK2D/ESPL1/MOS	28
gga04145	Phagosome	36/1063	132/4932	0.0679406435393361	0.444500663346404	0.427072343448329	TUBB3/MHCDMA/ITGB3/MRC2/RAB7B/NCF1/RILP/RAB5C/RAB7A/SEC61A1/TUBAL3/ATP6AP1/PIKFYVE/DYNC1LI1/MARCO/TUBB2B/C1R/THBS4/ITGA2/COLEC12/ITGB5/BLB2/TUBB6/CANX/BF1/STX7/TAP1/SEC61A2/LAMP1/LPO/EPX/SCARB1/COLEC11/BLA/TUBA1A1/TUBB2A	36
gga00562	Inositol phosphate metabolism	21/1063	71/4932	0.0690504212338416	0.444500663346404	0.427072343448329	PLCH2/PIK3CD/IPMK/PTEN/PLCG1/PLCD1/MTMR14/ITPKA/PIKFYVE/PLCB4/ITPKC/INPP5F/PLCH1/PIK3C2G/SYNJ2/IMPA2/PIP5K1B/PLCD4/ISYNA1/SYNJ1/PIK3C2B	21
gga04520	Adherens junction	21/1063	72/4932	0.0785135701767207	0.444500663346404	0.427072343448329	CDH1/TCF7/PARD3/PTPN1/SNAI1/SSX2IP/PTPRB/AFDN/TGFBR2/AMHR2/NECTIN3/WASF3/CTNNA2/SNAI2/SMAD3/MET/EGFR/SORBS1/NECTIN1/IGF1R/ACTN1	21
gga04068	FoxO signaling pathway	33/1063	122/4932	0.0856896445419246	0.444500663346404	0.427072343448329	PIK3CD/SGK2/SKP2/PTEN/KLF2/CCNB2/S1PR1/HOMER2/BCL6/TNFSF10/TGFB2/SETD7/PLK3/PIK3R3/PRKAG3/TGFBR2/AKT1/AMHR2/PIK3R1/HOMER1/FOXO1/GADD45A/CDKN1A/HRAS/GADD45B/CAT/TGFB1/CDK2/SMAD3/EGFR/IGF1R/FBXO32/PCK2	33
gga00532	Glycosaminoglycan biosynthesis - chondroitin sulfate / dermatan sulfate	7/1063	19/4932	0.0941297176125164	0.444500663346404	0.427072343448329	CHST15/UST/DSE/CHST3/CHSY3/CHST13/CHST7	7
gga00900	Terpenoid backbone biosynthesis	7/1063	19/4932	0.0941297176125164	0.444500663346404	0.427072343448329	IDI1/ACAT2/PCYOX1/HMGCS1/HMGCR/FNTA/FDPS	7
gga00350	Tyrosine metabolism	11/1063	34/4932	0.0958616571575927	0.444500663346404	0.427072343448329	TAT/HPD/ADH5/TYRP1/TPO/ADH6/LOC112529921/TH/MAOB/ALDH1A3/DBH	11
gga04216	Ferroptosis	11/1063	34/4932	0.0958616571575927	0.444500663346404	0.427072343448329	PRNP/NCOA4/ACSL6/ACSL4/MAP1LC3C/HMOX1/CGTL/LPCAT3/CP/MAP1LC3A/SLC40A1	11
gga03420	Nucleotide excision repair	12/1063	38/4932	0.09835453197781	0.444500663346404	0.427072343448329	RPA4/GTF2H2/CETN2/RFC4/POLE3/RPA3/MNAT1/CUL4A/RFC3/RFC5/POLE4/LIG1	12
gga04914	Progesterone-mediated oocyte maturation	22/1063	78/4932	0.099045634312564	0.444500663346404	0.427072343448329	CPEB1/PIK3CD/STK10/CCNB2/RPS6KA6/AURKA/ADCY9/PIK3R3/AKT1/MAD2L1/ADCY2/CPEB2/PIK3R1/CCNA1/SPDYA/PRKACB/ADCY5/ANAPC13/CDK2/CDC25A/IGF1R/MOS	22
gga00513	Various types of N-glycan biosynthesis	13/1063	42/4932	0.100087604755422	0.444500663346404	0.427072343448329	MAN2A1/B4GALT1/RPN2/B4GALNT4/CHST8/DDOST/STT3B/B4GALT3/MGAT2/FUT8/MAN1B1/MAN1A2/HEXA	13
gga04261	Adrenergic signaling in cardiomyocytes	34/1063	128/4932	0.100856351376784	0.444500663346404	0.427072343448329	ATP1B3/TPM1/PPP1CC/AGTR2/CREM/SCN4B/ADCY9/CACNA2D1/ATP1B4/PLCB4/SLC8A3/ACTC1/PPP1CB/AGT/AKT1/CREB3L2/CACNA1C/ADCY2/ATP1B1/MYH15/PPP2R3B/CACNB1/TPM2/PRKCA/PRKACB/ATP2B2/MYH7B/ADCY5/ATP1A1/ATP2A2/SLC9A1/KCNQ1/CACNA2D2/CAMK2D	34
gga00601	Glycosphingolipid biosynthesis - lacto and neolacto series	8/1063	23/4932	0.101950800272948	0.444500663346404	0.427072343448329	B4GALT1/B3GNT2/ST8SIA1/B4GALT4/FUT4/B4GALT3/B3GNT5/GCNT2	8
gga00860	Porphyrin and chlorophyll metabolism	8/1063	23/4932	0.101950800272948	0.444500663346404	0.427072343448329	COX10/GUSB/ALAS2/HMOX2/HMOX1/UROS/CP/BLVRA	8
gga04916	Melanogenesis	25/1063	91/4932	0.106334952019737	0.444500663346404	0.427072343448329	DVL1/WNT11B/TCF7/ADCY9/PLCB4/FZD1/WNT10A/WNT6/EDN1/CREB3L2/WNT5B/ADCY2/GSK3A/TYRP1/EDNRB/PRKCA/PRKACB/HRAS/WNT2/ADCY5/WNT5A/FZD7/PRKCB/MITF/CAMK2D	25
gga03030	DNA replication	10/1063	31/4932	0.111257183656048	0.444500663346404	0.427072343448329	RPA4/RFC4/POLE3/RPA3/PRIM2/RFC3/RFC5/POLE4/FEN1/LIG1	10
gga03430	Mismatch repair	7/1063	20/4932	0.119071499364367	0.444500663346404	0.427072343448329	RPA4/RFC4/RPA3/EXO1/RFC3/RFC5/LIG1	7
gga00650	Butanoate metabolism	8/1063	24/4932	0.125399792581252	0.444500663346404	0.427072343448329	AACS/ABAT/ACAT2/OXCT1/HMGCS1/HMGCLL1/GAD2/EHHADH	8
gga00603	Glycosphingolipid biosynthesis - globo and isoglobo series	5/1063	13/4932	0.127737166066642	0.444500663346404	0.427072343448329	GLA/ST8SIA1/ST3GAL1/ST3GAL2L/HEXA	5
gga00520	Amino sugar and nucleotide sugar metabolism	14/1063	48/4932	0.13400829840518	0.444500663346404	0.427072343448329	NPL/UGP2/GNPNAT1/CMAS/CYB5R3/GNPDA2/CHIA/CHIA-M31/FPGT/GMDS/HK2/UAP1L1/GFPT2/HEXA	14
gga00220	Arginine biosynthesis	6/1063	17/4932	0.139764571698616	0.444500663346404	0.427072343448329	ASL2/GSL/ARG2/NOS2/GLUL/LOC107057170	6
gga00511	Other glycan degradation	6/1063	17/4932	0.139764571698616	0.444500663346404	0.427072343448329	FUCA1/MANBA/MAN2B2/NEU3/NEU2/HEXA	6
gga00910	Nitrogen metabolism	6/1063	17/4932	0.139764571698616	0.444500663346404	0.427072343448329	CA5B/GSL/CA9/CA2/CA7/GLUL	6
gga04310	Wnt signaling pathway	36/1063	141/4932	0.144517775886116	0.444500663346404	0.427072343448329	APC/RNF43/DVL1/FBXW11/DKK1/WNT11B/CACYBP/PPP3CB/TCF7/PRICKLE2/PLCB4/FZD1/PSEN1/PRICKLE1/WNT10A/WNT6/CBY1/WNT5B/GSK3A/RSPO4/PRKCA/DKK2/PRKACB/WNT2/SFRP4/SOX17/MYC/WNT5A/FZD7/PRKCB/TBL1XR1/WIF1/PPP3CA/TBL1X/BAMBI/CAMK2D	36
gga04933	AGE-RAGE signaling pathway in diabetic complications	24/1063	90/4932	0.144685103815441	0.444500663346404	0.427072343448329	PIK3CD/FN1/PLCG1/PLCD1/PLCB4/TGFB2/VEGFA/PIK3R3/VEGFC/AGT/TGFBR2/AKT1/AMHR2/EDN1/PIK3R1/FOXO1/PRKCA/PLCD4/HRAS/TGFB1/SMAD3/SMAD2Z/PRKCB/LOC107057170	24
gga03010	Ribosome	31/1063	120/4932	0.148919295069079	0.444500663346404	0.427072343448329	RPL23/RPS10/RPL27/RPL6/RPS4X/RPS24/RPS13/RPL4/MRPS10/RPS3A/RPS8/RPL15/RPL37A/RPL37/RPS6/RPL31/RPS11/RPLP0/RPS16/RPL21/MRPS6/RPL30/MRPS14/RPL34/RPLP2/RPL7/FAU/RPL35/RPS27A/RPL18A/RPS15A	31
gga00072	Synthesis and degradation of ketone bodies	4/1063	10/4932	0.149582282810468	0.444500663346404	0.427072343448329	ACAT2/OXCT1/HMGCS1/HMGCLL1	4
gga01212	Fatty acid metabolism	15/1063	53/4932	0.150797558105327	0.444500663346404	0.427072343448329	ACSBG2/ACOX1/ACAA1/ACSL6/FADS2/ACSL4/HACD1/ACAT2/ELOVL7/ELOVL4/FADS1L2/ACSF3/SCD5/HTD2/EHHADH	15
gga04012	ErbB signaling pathway	21/1063	78/4932	0.152983888700189	0.444500663346404	0.427072343448329	HBEGF/PIK3CD/PLCG1/SHC4/PAK5/PIK3R3/AREG/AKT1/PIK3R1/GSK3A/NRG1/PRKCA/CDKN1A/BTC/HRAS/PTK2/ERBB3/MYC/PRKCB/EGFR/CAMK2D	21
gga00600	Sphingolipid metabolism	13/1063	45/4932	0.153701977493858	0.444500663346404	0.427072343448329	GLA/UGT8L/SGMS2/GALC/PLPP3/CERS6/PLPP1/B4GALT6/CERK/NEU3/NEU2/CERS4/SGPP2	13
gga03410	Base excision repair	9/1063	29/4932	0.153815295521367	0.444500663346404	0.427072343448329	NEIL1/POLE3/MUTYH/NEIL3/NEIL2/TRPC2L/POLE4/FEN1/LIG1	9
gga00071	Fatty acid degradation	10/1063	33/4932	0.154932627787728	0.444500663346404	0.427072343448329	ACSBG2/ACOX1/ACAA1/ACSL6/ACSL4/ACAT2/ADH5/ADH6/LOC112529921/EHHADH	10
gga00140	Steroid hormone biosynthesis	11/1063	37/4932	0.155127748281967	0.444500663346404	0.427072343448329	CYP1A1/HSD17B2/CYP17A1/SULT1E1/AKR1D1/CYP1B1/HSD17B1/CYP11A1/HSD17B7/CYP21A1/HSD3B1	11
gga04810	Regulation of actin cytoskeleton	47/1063	190/4932	0.158925141470173	0.44678954866143	0.429271484408015	APC/ITGB3/MYLKSML/GSN/PIK3CD/VAV2/NCKAP1/FN1/CYFIP2/MYLK3/PPP1CC/ARPC1A/SSH1/FGD3/PXN/FGF16/PIKFYVE/PAK5/PPP1CB/PIK3R3/ITGB8/MRAS/PDGFB/FGF20/PIK3R1/FGF10/ITGA2/IQGAP2/PIP5K1B/FGFR3/TIAM1/RDX/SPATA13/FGF9/FGFR4/HRAS/ITGA9/ITGB5/PDGFRB/PTK2/SLC9A1/EGFR/CXCL12/MOS/ACTN1/BCAR1/PPP1R12C	47
gga04370	VEGF signaling pathway	16/1063	58/4932	0.166864196219821	0.460421578458394	0.442369019218238	MAPKAPK2/PIK3CD/PLCG1/PPP3CB/PXN/VEGFA/PIK3R3/AKT1/PIK3R1/PRKCA/HRAS/PTK2/PTGS2/PRKCB/PPP3CA/LOC107057170	16
gga00330	Arginine and proline metabolism	12/1063	42/4932	0.17648664209544	0.469338321058347	0.450936147396222	P4HA2/PRODH/ARG2/CKB/CNDP1/SMOX/CNDP2/OAT/MAOB/NOS2/DAO/LOC107057170	12
gga00514	Other types of O-glycan biosynthesis	7/1063	22/4932	0.177781566571673	0.469338321058347	0.450936147396222	B4GALT1/ST6GAL1/EOGT/B3GLCT/B4GALT3/LFNG/POMT2	7
gga00250	Alanine, aspartate and glutamate metabolism	10/1063	34/4932	0.179545532216952	0.469338321058347	0.450936147396222	ASL2/ABAT/GSL/ASNS/ASRGL1/FOLH1/AGXT/GFPT2/GAD2/GLUL	10
gga04142	Lysosome	28/1063	110/4932	0.185684483791749	0.477017035947769	0.458313789395243	AP3S1/GUSB/LITAF/ARSB/PSAP/GLA/AP1S3/CTSA/AP3S2/LAMP3/ATP6AP1/CTSO/CTSEAL/NPC2/GALC/MANBA/GNPTAB/IDUA/SLC17A5/CLN5/LIPML5/AP4B1/LAMP1/LAPTM5/CLTCL1/HEXA/LAPTM4B/CD164	28
gga04371	Apelin signaling pathway	30/1063	119/4932	0.19093210297116	0.48218446343564	0.463278608458122	CDH1/MYLKSML/PLAT/KLF2/MYLK3/APLNR/ADCY9/PLCB4/SLC8A3/SPP1/GNG4/PRKAG3/MRAS/AKT1/ADCY2/ITPR2/RPS6/GNG10/PRKACB/HRAS/ADCY5/SLC9A1/SMAD3/SMAD2Z/CTGF/MEF2D/NOS2/GNB5/LOC107057170/APLN	30
gga00515	Mannose type O-glycan biosynthesis	7/1063	23/4932	0.210957526827365	0.523877858287957	0.503337256991608	B4GALT1/LARGE2/B3GAT1L/FUT4/B4GALT3/POMK/POMT2	7
gga00983	Drug metabolism - other enzymes	15/1063	57/4932	0.232067410708102	0.566853183532904	0.544627573016425	GUSB/NME4/UCK2/GSTT1L/HPRTL/GSTO1/MGST2/GSTA2/GSTAL2/GSTM2/DUT/LPO/EPX/UPP2/LOC769704	15
gga04110	Cell cycle	28/1063	114/4932	0.246256394461428	0.591809722173431	0.568605596719086	PTTG2/CDC45/E2F1/SKP2/CCNB2/CDC7/TGFB2/CDC20/MAD2L1/WEE2/GSK3A/TTK/CCNA1/YWHAG/GADD45A/CDKN1A/GADD45B/ANAPC13/TGFB1/CDK2/MYC/SMAD3/SMAD2Z/BUB1B/CDC25A/ESPL1/CHEK1/CDC6	28
gga04340	Hedgehog signaling pathway	11/1063	41/4932	0.256143324427959	0.605799291107395	0.58204665200004	FBXW11/ARR3/SMURF1/PTCH2/LRP2/GSK3A/EVC2/EVC/PRKACB/DHH/GLI3	11
gga00260	Glycine, serine and threonine metabolism	10/1063	37/4932	0.262649602310925	0.611481105380123	0.587505689379701	ALAS2/DMGDH/BHMT/SHMT1/BPGM/GLDC/TDH/AGXT/MAOB/DAO	10
gga00410	beta-Alanine metabolism	8/1063	29/4932	0.276159693616348	0.614886534780427	0.590777596115423	ACOX1/ABAT/CNDP1/SMOX/CNDP2/ALDH1A3/GAD2/EHHADH	8
gga04330	Notch signaling pathway	12/1063	46/4932	0.276461266646653	0.614886534780427	0.590777596115423	DVL1/HES4/NOTCH1/NCOR2/RBPJL/DLL4/PSEN1/KAT2B/JAG2/ATXN1/HES1/LFNG	12
gga05164	Influenza A	33/1063	138/4932	0.277202777193178	0.614886534780427	0.590777596115423	MHCDMA/RAB11B/CASP1/CALCOCO2/PIK3CD/KPNA2/KPNA7/IFNW1/PABPN1L/IL18/TNFSF10/IL12A/IRAK4/PIK3R3/JAK1/TRAF3/AKT1/TLR3/KPNA1/PIK3R1/MX1/SLC25A6/DNAJC3/PRKCA/FDPS/BLB2/IFNGR2/PRKCB/IFIH1/IFNAR2/NLRX1/BLA/IFA3L	33
gga04530	Tight junction	37/1063	156/4932	0.280619358154826	0.614886534780427	0.590777596115423	CGN/PARD6A/RAP1A/CLDN5/MICALL2/CGNL1/NEDD4/MPDZ/CLDN18/PARD3/TUBAL3/PRKCI/AFDN/PRKAG3/PARD6G/MAP3K5/LLGL1/BVES/JAM2/TIAM1/RUNX1/RDX/AMOTL1/CLDN1/MARVELD2/SYNPO/PRKACB/YBX3/CFTR/NEDD4L/OCLN/CLDN15/HCLS1/CLDN23/ACTN1/NF2L/TUBA1A1	37
gga03440	Homologous recombination	10/1063	38/4932	0.292789611298176	0.630602487829578	0.605877346130856	RPA4/BARD1/EME1/BLM/RAD54L/RPA3/MRE11/RAD51/RAD52/RAD54B	10
gga00061	Fatty acid biosynthesis	5/1063	17/4932	0.296256202336043	0.630602487829578	0.605877346130856	ACSBG2/ACSL6/ACSL4/ACSF3/HTD2	5
gga01040	Biosynthesis of unsaturated fatty acids	8/1063	30/4932	0.311075700059117	0.652820835335331	0.627224539778206	ACOX1/ACAA1/FADS2/HACD1/ELOVL7/ELOVL4/FADS1L2/SCD5	8
gga04625	C-type lectin receptor signaling pathway	21/1063	87/4932	0.316070263316826	0.654089850475099	0.628443798407725	MAPKAPK2/CASP1/PIK3CD/PPP3CB/NFKB2/KSR1/LSP1/IL12A/PLK3/PIK3R3/MRAS/AKT1/ITPR2/PIK3R1/HRAS/PTGS2/LOC419429/PCASP3/PPP3CA/LOC101748577/FCER1G	21
gga00051	Fructose and mannose metabolism	9/1063	35/4932	0.33483079464074	0.680077531979104	0.653412535140644	PFKFB2/PFKL/FBP1/AKR1B10L3/FPGT/GMDS/HK2/PFKFB3/AKR1B10L1	9
gga04260	Cardiac muscle contraction	16/1063	66/4932	0.341781025415297	0.680077531979104	0.653412535140644	ATP1B3/TPM1/CACNA2D1/ATP1B4/SLC8A3/ACTC1/CACNA1C/ATP1B1/MYH15/CACNB1/TPM2/MYH7B/ATP1A1/ATP2A2/SLC9A1/CACNA2D2	16
gga04540	Gap junction	20/1063	84/4932	0.346689864496756	0.680077531979104	0.653412535140644	TUBB3/PRKG1/ADCY9/TUBAL3/PLCB4/PDGFB/TUBB2B/ADCY2/ITPR2/PRKCA/PRKACB/HRAS/PDGFRB/ADCY5/TUBB6/GUCY1A1/PRKCB/EGFR/TUBA1A1/TUBB2A	20
gga00010	Glycolysis / Gluconeogenesis	13/1063	53/4932	0.348862307171989	0.680077531979104	0.653412535140644	PKM/PFKL/ACSS1/ADH5/FBP1/BPGM/GAPDH/ENO2/ADH6/LOC112529921/ALDH1A3/HK2/PCK2	13
gga00360	Phenylalanine metabolism	4/1063	14/4932	0.356013741572954	0.680077531979104	0.653412535140644	TAT/HPD/MAOB/ALDH1A3	4
gga00604	Glycosphingolipid biosynthesis - ganglio series	4/1063	14/4932	0.356013741572954	0.680077531979104	0.653412535140644	ST8SIA1/ST3GAL1/ST3GAL2L/HEXA	4
gga00510	N-Glycan biosynthesis	12/1063	49/4932	0.36074304421123	0.680388779588269	0.653711579116952	MAN2A1/B4GALT1/RPN2/ST6GAL1/DDOST/STT3B/B4GALT3/MGAT2/FUT8/MGAT3/MAN1B1/MAN1A2	12
gga00430	Taurine and hypotaurine metabolism	3/1063	10/4932	0.369429696336085	0.688062809425958	0.66108471975931	CDO1/GGT1/GAD2	3
gga00790	Folate biosynthesis	7/1063	28/4932	0.399143299642858	0.734226563540566	0.705438450310964	PTS/TPH2/MOCS2/AKR1B10L3/TH/GGH/AKR1B10L1	7
gga00561	Glycerolipid metabolism	14/1063	60/4932	0.417739239525254	0.749917429991118	0.720514097342226	DGKQ/DGKE/GLA/PLPP3/AGPAT4/MBOAT1/PNPLA2/PLPP1/AKR1B10L3/MGLL/DGAT2/GPAT2/PLPP5/AKR1B10L1	14
gga01230	Biosynthesis of amino acids	14/1063	60/4932	0.417739239525254	0.749917429991118	0.720514097342226	TAT/MAT2B/PKM/MAT1A/ASL2/SHMT1/PFKL/GSL/IDH1/ARG2/ASNS/GAPDH/ENO2/GLUL	14
gga00040	Pentose and glucuronate interconversions	5/1063	20/4932	0.438504037930165	0.77782263870946	0.747325177424843	GUSB/DCXR/UGP2/AKR1B10L3/AKR1B10L1	5
gga04270	Vascular smooth muscle contraction	26/1063	117/4932	0.466180103131719	0.805955894279134	0.774355362924494	EDN2/MYLKSML/PRKG1/MYLK3/PPP1CC/ADCY9/PLCB4/EDNRA/PPP1CB/AGT/EDN1/CACNA1C/ADCY2/ITPR2/PRKCA/NPR2/PRKACB/ADCY5/KCNMB2/GUCY1A1/LOC107055115/PRKCB/AVPR1A/EDN3/ADM/PPP1R12C	26
gga00380	Tryptophan metabolism	9/1063	39/4932	0.470591696659628	0.805955894279134	0.774355362924494	CYP1A1/TPH2/DLST/ACAT2/CYP1B1/CAT/MAOB/TDO2/EHHADH	9
gga00830	Retinol metabolism	9/1063	39/4932	0.470591696659628	0.805955894279134	0.774355362924494	CYP1A1/ALDH1A2/ADH5/ALDH1A1/CYP26B1/ADH6/LOC112529921/RETSAT/CYP26C1	9
gga00280	Valine, leucine and isoleucine degradation	10/1063	44/4932	0.483680268484392	0.811890747194299	0.780057517615152	MCCC2/AACS/ACAA1/ABAT/ACAT2/OXCT1/HMGCS1/HMGCLL1/ACSF3/EHHADH	10
gga00340	Histidine metabolism	5/1063	21/4932	0.48495487584089	0.811890747194299	0.780057517615152	HNMT/CNDP1/CNDP2/MAOB/ALDH1A3	5
gga04144	Endocytosis	49/1063	228/4932	0.536490096491521	0.888189159747073	0.853364364009905	RAB11B/MVB12B/PARD6A/SNX1/ARAP3/RAB11FIP4/RAB5C/ARR3/NEDD4/SMURF1/ARPC1A/DNM1/RAB7A/VPS29L/PARD3/SNX5/PLD2/PRKCI/GRK5/ZFYVE9/WIPF3/TGFBR2/AMHR2/KIF5C/PARD6G/PIP5K1B/SNX3/FGFR3/SMAP1/FGFR4/SMAP2/HRAS/PSD2/BF1/DDEFL1/NEDD4L/SMAD3/SMAD2Z/WIPF1/ASAP1/EGFR/SH3GLB2/ITCH/IGF1R/ARAP2/CLTCL1/RAB11FIP5/ARF3/VPS37D	49
gga04146	Peroxisome	17/1063	79/4932	0.54780001502039	0.896947277341078	0.861779086671753	ACOX1/ACAA1/ACSL6/ACSL4/IDH1/HAO1/HAO2/HMGCLL1/EPHX2/AGXT/LOC107050261/CAT/NOS2/DAO/PEX11G/LOC107049500/EHHADH	17
gga05168	Herpes simplex virus 1 infection	32/1063	150/4932	0.559471700589841	0.904589786980759	0.869121942983986	MHCDMA/ITGB3/C5/PIK3CD/PPP1CC/CD74/IFNW1/BCL2L1/TAPBP/IL12A/IRAK4/TRAF5/PPP1CB/PIK3R3/JAK1/TRAF3/AKT1/TLR3/PIK3R1/POU2F1/EIF2AK3/BIRC2/BLB2/IFNGR2/BF1/LOC419429/TAP1/NECTIN1/IFIH1/IFNAR2/BLA/IFA3L	32
gga00531	Glycosaminoglycan degradation	4/1063	18/4932	0.564609732813494	0.904589786980759	0.869121942983986	GUSB/ARSB/IDUA/HEXA	4
gga00480	Glutathione metabolism	10/1063	47/4932	0.576104391719836	0.913186748577187	0.877381828375114	GSTT1L/GGT1/GSTO1/IDH1/MGST2/HPGDS/GSTA2/GPX8/GSTAL2/GSTM2	10
gga00760	Nicotinate and nicotinamide metabolism	8/1063	38/4932	0.593870054050659	0.931438295300508	0.894917754580495	NT5C1A/NT5M/BST1/NT5C1B/NMRK2/NMNAT3/ITGB1BP3/NADK	8
gga01200	Carbon metabolism	21/1063	102/4932	0.633585263737348	0.973865387697864	0.935681333287951	PKM/ACOX1/SHMT1/PGP/PFKL/ACSS1/IDH1/HAO1/DLST/ACAT2/ADH5/FBP1/GAPDH/ENO2/HAO2/GLDC/SUCLA2/AGXT/CAT/HK2/EHHADH	21
gga04060	Cytokine-cytokine receptor interaction	42/1063	202/4932	0.633992903400623	0.973865387697864	0.935681333287951	PRLR/OSMR/BMP15/CSF1R/IFNW1/IL11RA/IL9R/IL4/IL1RAP/IL18/IL5RA/BMPR2/TNFSF10/IL12A/TGFB2/TGFBR2/AMHR2/BMPR1B/BMP6/GHR/ACKR3/TNFSF11/CNTF/CX3CL1/GDF9/IL34/EDA2R/TGFB1/IFNGR2/INHBA/BMP3/NGFR/AMH/TNFRSF8/CXCL12/ACKR4/CLCF1/IFNAR2/RELT/LOC107051468/IFA3L/INHA	42
gga00240	Pyrimidine metabolism	12/1063	59/4932	0.64106008401662	0.974672984882412	0.936457265588188	DHODH/NME4/UCK2/NT5C1A/NT5M/DTYMK/ENTPD1/ENTPD8L/TYMS/NT5C1B/DUT/UPP2	12
gga00052	Galactose metabolism	7/1063	35/4932	0.654306356240826	0.98476411191801	0.94615273204415	B4GALT1/GLA/PFKL/UGP2/AKR1B10L3/HK2/AKR1B10L1	7
gga04672	Intestinal immune network for IgA production	7/1063	36/4932	0.685134907409565	0.999999999971855	0.960791239817537	MHCDMA/IL4/BLB2/TGFB1/ICOSLG/CXCL12/BLA	7
gga04115	p53 signaling pathway	13/1063	66/4932	0.69097885564297	0.999999999971855	0.960791239817537	CCNG1/PTEN/CCNB2/GTSE1/SESN2/BCL2L1/TP53I3/GADD45A/CDKN1A/GADD45B/CDK2/LOC100858796/CHEK1	13
gga04910	Insulin signaling pathway	24/1063	121/4932	0.713443864253869	0.999999999971855	0.960791239817537	PIK3CD/RAPGEF1/PPP1CC/SHC4/PPP1R3C/PRKAR2A/PTPN1/PRKCI/PPP1CB/PIK3R3/PRKAG3/AKT1/FBP1/PIK3R1/GSK3A/RPS6/FOXO1/SREBF1/PRKACB/HRAS/PPP1R3B/HK2/SORBS1/PCK2	24
gga00640	Propanoate metabolism	6/1063	32/4932	0.717204930517891	0.999999999971855	0.960791239817537	ACOX1/ABAT/ACSS1/ACAT2/SUCLA2/EHHADH	6
gga00310	Lysine degradation	10/1063	53/4932	0.734563914441657	0.999999999971855	0.960791239817537	DOT1L/NSD1/PLOD1/TMLHE/SETD7/DLST/ACAT2/KMT5B/SUV39H1/EHHADH	10
gga03022	Basal transcription factors	7/1063	38/4932	0.741310005436706	0.999999999971855	0.960791239817537	GTF2H2/GTF2A1/MNAT1/TBPL2/GTF2E1L/TAF4B/TAF10	7
gga00500	Starch and sucrose metabolism	6/1063	33/4932	0.746017312414559	0.999999999971855	0.960791239817537	AMY1A/UGP2/GYG2/PGM2L1/HK2/AMY2A	6
gga00020	Citrate cycle (TCA cycle)	5/1063	28/4932	0.75290390372604	0.999999999971855	0.960791239817537	ACLY/IDH1/DLST/SUCLA2/PCK2	5
gga04912	GnRH signaling pathway	16/1063	84/4932	0.753008631556042	0.999999999971855	0.960791239817537	HBEGF/MAP2K6/MAPKKK3L/ADCY9/PLCB4/PLD2/CACNA1C/ADCY2/ITPR2/PRKCA/PRKACB/HRAS/ADCY5/PRKCB/EGFR/CAMK2D	16
gga00564	Glycerophospholipid metabolism	18/1063	94/4932	0.753877046409161	0.999999999971855	0.960791239817537	ETNK2/DGKQ/DGKE/PNPLA7/PLD2/PLPP3/AGPAT4/MBOAT1/CHPT1/ETNK1/LPCAT3/PLPP1/LCAT/CDS2/PHOSPHO1/GPAT2/PLPP5/ACHE	18
gga00565	Ether lipid metabolism	8/1063	44/4932	0.762199238662339	0.999999999971855	0.960791239817537	UGT8L/PLD2/ENPP6/PLPP3/CHPT1/PLPP1/PLA2G7/PAFAH2	8
gga03060	Protein export	4/1063	23/4932	0.763160386684377	0.999999999971855	0.960791239817537	HSPA5/SEC61A1/SRPRA/SEC61A2	4
gga03450	Non-homologous end-joining	2/1063	12/4932	0.766965438979514	0.999999999971855	0.960791239817537	MRE11/FEN1	2
gga04150	mTOR signaling pathway	27/1063	140/4932	0.775868048012389	0.999999999971855	0.960791239817537	DVL1/PIK3CD/SKP2/PTEN/RICTOR/WNT11B/ULK2/RPS6KA6/CASTOR1/FZD1/PIK3R3/WNT10A/WNT6/AKT1/WNT5B/PIK3R1/GSK3A/RPS6/PRKCA/HRAS/WNT2/WNT5A/FZD7/CASTOR2/LOC100858796/PRKCB/IGF1R	27
gga04130	SNARE interactions in vesicular transport	5/1063	29/4932	0.781040759880262	0.999999999971855	0.960791239817537	STX2/VAMP7/VAMP2/STX7/VAMP1	5
gga00534	Glycosaminoglycan biosynthesis - heparan sulfate / heparin	4/1063	24/4932	0.792965957903246	0.999999999971855	0.960791239817537	HS6ST1/NDST1/NDST4/HS6ST2	4
gga00730	Thiamine metabolism	2/1063	13/4932	0.805586131217237	0.999999999971855	0.960791239817537	AK7/AK5	2
gga04622	RIG-I-like receptor signaling pathway	10/1063	57/4932	0.815174076487174	0.999999999971855	0.960791239817537	SIKE1/IFNW1/IL12A/TRAF3/AZI2/RIPK1/DHX58/IFIH1/NLRX1/IFA3L	10
gga04137	Mitophagy - animal	10/1063	58/4932	0.832131218894394	0.999999999971855	0.960791239817537	RAB7B/CALCOCO2/E2F1/RAB7A/BCL2L1/MRAS/EIF2AK3/HRAS/ATG9B/MITF	10
gga00270	Cysteine and methionine metabolism	7/1063	43/4932	0.849699122313171	0.999999999971855	0.960791239817537	TAT/MAT2B/CDO1/MAT1A/BHMT/AHCYL2/AHCY	7
gga00620	Pyruvate metabolism	5/1063	32/4932	0.850646018697164	0.999999999971855	0.960791239817537	PKM/ACSS1/ACAT2/ACOT12/PCK2	5
gga03018	RNA degradation	12/1063	70/4932	0.854142658104212	0.999999999971855	0.960791239817537	DCP2/PATL2/LSM1/PFKL/BTG4/HSPD1/LSM6/CNOT6L/ENO2/PABPC1/EDC3/BTG2	12
gga04210	Apoptosis	23/1063	127/4932	0.857416428462147	0.999999999971855	0.960791239817537	PIK3CD/LMINA/BCL2L1/TUBAL3/BIRC5/TNFSF10/CAPN2/CTSO/PIK3R3/AKT1/RIPK1/MAP3K5/ITPR2/LMNB1/PIK3R1/EIF2AK3/BIRC2/GADD45A/ERN2/HRAS/GADD45B/LOC768589/TUBA1A1	23
gga00590	Arachidonic acid metabolism	8/1063	49/4932	0.858963897151104	0.999999999971855	0.960791239817537	PTGS1/ALOX5/GGT1/HPGDS/TBXAS1/EPHX2/GPX8/PTGS2	8
gga04141	Protein processing in endoplasmic reticulum	28/1063	153/4932	0.863920378416238	0.999999999971855	0.960791239817537	HSPA5/HERPUD1/UGGT1/RPN2/EDEM3/XBP1/SEC61A1/DNAJB11/RRBP1/CAPN2/DDOST/SEL1L/STT3B/UBQLN1/MAP3K5/WFS1/EIF2AK3/DNAJC3/ERN2/SSR3/CANX/DNAJC5/SEC61A2/MAN1B1/SAR1B/MAN1A2/PDIA4/PREB	28
gga00120	Primary bile acid biosynthesis	2/1063	15/4932	0.866115667651715	0.999999999971855	0.960791239817537	CYP27A1/AKR1D1	2
gga00450	Selenocompound metabolism	2/1063	15/4932	0.866115667651715	0.999999999971855	0.960791239817537	PAPSS2/PSTK	2
gga00770	Pantothenate and CoA biosynthesis	2/1063	15/4932	0.866115667651715	0.999999999971855	0.960791239817537	PANK3/VNN1	2
gga04080	Neuroactive ligand-receptor interaction	64/1063	333/4932	0.873993431502292	0.999999999971855	0.960791239817537	EDN2/GABRD/C5/TSHB/CHRNB2/SS2/PRLR/GRM2/HTR6/CHRNA7/CYSLTR1/LOC427545/P2RX5/APLNR/S1PR1/ADCYAP1R1/SSTR5/CHRNA4/AGTR2/VIPR2/GRIK4/PARD3/GRIN2A/TRH/LPAR3/PTGFR/GPR50/LHCGR/TAC1/EDNRA/GRID2/AGT/GRIN2B/EDN1/TSPO/GABRA2/GHR/GPR156/DRD5/F2RL1/DRD3/PENK/GRIN3A/EDNRB/P2RY6/RXFP3/F2RL2/HRH2/GRIN2C/GRPR/LOC428967/MC5R/GRIA3/GRID1/TBXA2R/HTR7/AVPR1A/DRD4/EDN3/LOC420716/P2RX2/ADM/S1PR3/APLN	64
gga04620	Toll-like receptor signaling pathway	14/1063	84/4932	0.893991436569788	0.999999999971855	0.960791239817537	PIK3CD/MAP2K6/IFNW1/IL12A/IRAK4/PIK3R3/SPP1/TRAF3/AKT1/RIPK1/TLR3/PIK3R1/IFNAR2/IFA3L	14
gga04744	Phototransduction	3/1063	23/4932	0.901193923583834	0.999999999971855	0.960791239817537	GUCA1B/SAG/PDE6G	3
gga00670	One carbon pool by folate	2/1063	17/4932	0.908881120498094	0.999999999971855	0.960791239817537	SHMT1/TYMS	2
gga04920	Adipocytokine signaling pathway	10/1063	64/4932	0.909850456945333	0.999999999971855	0.960791239817537	ACSBG2/SLC2A1/ACSL6/ACSL4/PRKAG3/AKT1/LOC419429/RXRG/PPARA/PCK2	10
gga05132	Salmonella infection	11/1063	70/4932	0.914660661087985	0.999999999971855	0.960791239817537	RAB7B/CASP1/RILP/ARPC1A/RHOGL/FLNB/RAB7A/IL18/DYNC1LI1/IFNGR2/NOS2	11
gga00062	Fatty acid elongation	3/1063	25/4932	0.929878991044409	0.999999999971855	0.960791239817537	HACD1/ELOVL7/ELOVL4	3
gga00592	alpha-Linolenic acid metabolism	3/1063	25/4932	0.929878991044409	0.999999999971855	0.960791239817537	ACOX1/ACAA1/FADS2	3
gga04120	Ubiquitin mediated proteolysis	21/1063	127/4932	0.937212362478942	0.999999999971855	0.960791239817537	UBE2O/FBXW11/SKP2/NEDD4/SMURF1/BIRC7/KLHL9/CUL2/CDC20/FBXO4/HERC2/CUL4A/CUL5/BIRC2/CDC34/FANCL/ANAPC13/UBE2E2/RHOBTB2/NEDD4L/ITCH	21
gga04140	Autophagy - animal	21/1063	127/4932	0.937212362478942	0.999999999971855	0.960791239817537	RAB7B/PIK3CD/PTEN/ULK2/RAB7A/BCL2L1/MTMR14/RUBCN/ATG13/PIK3R3/MRAS/AKT1/ATG14/PIK3R1/EIF2AK3/ERN2/PRKACB/HRAS/LAMP1/ATG9B/IGF1R	21
gga04217	Necroptosis	21/1063	131/4932	0.956047733113654	0.999999999971855	0.960791239817537	CASP1/MLKL/H2AFY2/IFNW1/GSL/TNFSF10/CAPN2/TRAF5/FAF1/JAK1/RIPK1/TLR3/SLC25A6/BIRC2/IFNGR2/JAK3/CAMK2D/IFNAR2/GLUL/STAT6/IFA3L	21
gga01210	2-Oxocarboxylic acid metabolism	1/1063	13/4932	0.9575778291528	0.999999999971855	0.960791239817537	IDH1	1
gga04136	Autophagy - other	3/1063	28/4932	0.958820272363707	0.999999999971855	0.960791239817537	ULK2/ATG13/ATG9B	3
gga04621	NOD-like receptor signaling pathway	19/1063	124/4932	0.969620380834717	0.999999999971855	0.960791239817537	CASP1/IFNW1/BCL2L1/IL18/PLCB4/IRAK4/TRAF5/JAK1/TRAF3/RIPK1/ITPR2/TXN/BIRC2/ANTXR1/NOD1/IFNAR2/RIPK2/NLRX1/IFA3L	19
gga04623	Cytosolic DNA-sensing pathway	5/1063	44/4932	0.97445451512911	0.999999999971855	0.960791239817537	CASP1/IFNW1/IL18/RIPK1/IFA3L	5
gga00030	Pentose phosphate pathway	2/1063	25/4932	0.981996002078267	0.999999999971855	0.960791239817537	PFKL/FBP1	2
gga03015	mRNA surveillance pathway	7/1063	70/4932	0.996753435005408	0.999999999971855	0.960791239817537	ETF1/PPP1CC/PABPN1L/PAPOLG/PPP1CB/PPP2R3B/PABPC1	7
gga00970	Aminoacyl-tRNA biosynthesis	3/1063	43/4932	0.997701903356066	0.999999999971855	0.960791239817537	CARS/PSTK/LOC107049913	3
gga03013	RNA transport	13/1063	132/4932	0.99989898146964	0.999999999971855	0.960791239817537	CYFIP2/EIF3F/EEF1A2/POP5/NUP37/PHAX/TGS1/PABPC1/NDC1/NUP88/EIF3E/EIF3H/RPP14	13
gga03008	Ribosome biogenesis in eukaryotes	3/1063	67/4932	0.999985330287942	0.999999999971855	0.960791239817537	POP5/RIOK2/EIF6	3
gga03040	Spliceosome	5/1063	107/4932	0.999999857141582	0.999999999971855	0.960791239817537	SF3A1/LSM6/SF3A2/PPIL1/SNRPD1	5
gga00190	Oxidative phosphorylation	2/1063	113/4932	0.999999999971855	0.999999999971855	0.960791239817537	COX10/ATP6AP1	2
